# Supplementary material for: Inference of drug off-target effects on cellular signaling using interactome-based deep learning
Source: iScience. 2024 Mar 14;27(4):109509. doi: 10.1016/j.isci.2024.109509 (PMC11000001; doi:10.1016/j.isci.2024.109509)
Supplement: Data S1. Inferred drug-target interactions, alongside their ensemble frequency scores, in the A375, A549, and VCAP cell lines, related to Figure 2 [file mmc2.xlsx]

## Sheet: A375
drug name	drug	target	Prior knowledge	Inferred	model_counts	frequency
TG-101348	Cc1cnc(Nc2ccc(OCCN3CCCC3)cc2)nc1Nc1cccc(c1)S(=O)(=O)NC(C)(C)C	PDGFRA	No interaction	Interaction	49	0.98
AS-703026	OC[C@@H](O)CNC(=O)c1ccncc1Nc1ccc(I)cc1F	KDR	No interaction	Interaction	49	0.98
mosapride	CCOc1cc(N)c(Cl)cc1C(=O)NCC1CN(Cc2ccc(F)cc2)CCO1	KIT	No interaction	Interaction	48	0.96
nefazodone	CCc1nn(CCCN2CCN(CC2)c2cccc(Cl)c2)c(=O)n1CCOc1ccccc1	KDR	No interaction	Interaction	48	0.96
dacinostat	OCCN(CCc1c[nH]c2ccccc12)Cc1ccc(\C=C\C(=O)NO)cc1	KDR	No interaction	Interaction	48	0.96
amonafide	CN(C)CCN1C(=O)c2cccc3cc(N)cc(C1=O)c23	PDGFRA	No interaction	Interaction	47	0.94
amonafide	CN(C)CCN1C(=O)c2cccc3cc(N)cc(C1=O)c23	PDGFRB	No interaction	Interaction	46	0.92
ICI-89406	OC(CNCCNC(=O)Nc1ccccc1)COc1ccccc1C#N	PDGFRB	No interaction	Interaction	46	0.92
AS-703026	OC[C@@H](O)CNC(=O)c1ccncc1Nc1ccc(I)cc1F	PDGFRA	No interaction	Interaction	46	0.92
T-0070907	[O-][N+](=O)c1ccc(Cl)c(c1)C(=O)Nc1ccncc1	CDK2	No interaction	Interaction	46	0.92
aurora-a-inhibitor-i	CCN1CCN(CC1)C(=O)Cc1ccc(Nc2ncc(F)c(Nc3ccc(cc3)C(=O)Nc3ccccc3Cl)n2)cc1	PDGFRB	No interaction	Interaction	45	0.9
SB-590885	CN(C)CCOc1ccc(cc1)-c1nc(c([nH]1)-c1ccc2c(CC\C2=N\O)c1)-c1ccncc1	PDGFRB	No interaction	Interaction	45	0.9
AS-703026	OC[C@@H](O)CNC(=O)c1ccncc1Nc1ccc(I)cc1F	PDGFRB	No interaction	Interaction	45	0.9
pyroxamide	ONC(=O)CCCCCCC(=O)Nc1cccnc1	PDGFRB	No interaction	Interaction	45	0.9
T-0070907	[O-][N+](=O)c1ccc(Cl)c(c1)C(=O)Nc1ccncc1	KIT	No interaction	Interaction	45	0.9
TG-101348	Cc1cnc(Nc2ccc(OCCN3CCCC3)cc2)nc1Nc1cccc(c1)S(=O)(=O)NC(C)(C)C	KIT	No interaction	Interaction	45	0.9
tenovin-1	CC(=O)Nc1ccc(NC(=S)NC(=O)c2ccc(cc2)C(C)(C)C)cc1	PDGFRA	No interaction	Interaction	45	0.9
ICI-89406	OC(CNCCNC(=O)Nc1ccccc1)COc1ccccc1C#N	PDGFRA	No interaction	Interaction	45	0.9
pifithrin	Cc1ccc(cc1)c2cn3c4CCCCc4sc3n2	CDK2	No interaction	Interaction	45	0.9
nobiletin	COc1ccc(cc1OC)-c1cc(=O)c2c(OC)c(OC)c(OC)c(OC)c2o1	KDR	No interaction	Interaction	45	0.9
SB-590885	CN(C)CCOc1ccc(cc1)-c1nc(c([nH]1)-c1ccc2c(CC\C2=N\O)c1)-c1ccncc1	FLT3	No interaction	Interaction	45	0.9
enzastaurin	Cn1cc(C2=C(C(=O)NC2=O)c2cn(C3CCN(Cc4ccccn4)CC3)c3ccccc23)c2ccccc12	MAPK12	No interaction	Interaction	45	0.9
SB-590885	CN(C)CCOc1ccc(cc1)-c1nc(c([nH]1)-c1ccc2c(CC\C2=N\O)c1)-c1ccncc1	CSF1R	No interaction	Interaction	44	0.88
meclofenamic-acid	Cc1ccc(Cl)c(Nc2ccccc2C(O)=O)c1Cl	PDGFRB	No interaction	Interaction	44	0.88
mosapride	CCOc1cc(N)c(Cl)cc1C(=O)NCC1CN(Cc2ccc(F)cc2)CCO1	PDGFRB	No interaction	Interaction	44	0.88
nefazodone	CCc1nn(CCCN2CCN(CC2)c2cccc(Cl)c2)c(=O)n1CCOc1ccccc1	KIT	No interaction	Interaction	44	0.88
mefenamic-acid	Cc1cccc(Nc2ccccc2C(O)=O)c1C	PDGFRA	No interaction	Interaction	44	0.88
mosapride	CCOc1cc(N)c(Cl)cc1C(=O)NCC1CN(Cc2ccc(F)cc2)CCO1	PDGFRA	No interaction	Interaction	44	0.88
WZ-3146	CN1CCN(CC1)c1ccc(Nc2ncc(Cl)c(Oc3cccc(NC(=O)C=C)c3)n2)cc1	PDGFRA	No interaction	Interaction	44	0.88
dacinostat	OCCN(CCc1c[nH]c2ccccc12)Cc1ccc(\C=C\C(=O)NO)cc1	PDGFRA	No interaction	Interaction	44	0.88
AS-703026	OC[C@@H](O)CNC(=O)c1ccncc1Nc1ccc(I)cc1F	FLT1	No interaction	Interaction	44	0.88
T-0070907	[O-][N+](=O)c1ccc(Cl)c(c1)C(=O)Nc1ccncc1	KDR	No interaction	Interaction	44	0.88
azithromycin	CC[C@H]1OC(=O)[C@H](C)[C@@H](O[C@H]2C[C@@](C)(OC)[C@@H](O)[C@H](C)O2)[C@H](C)[C@@H](O[C@@H]2O[C@H](C)C[C@@H]([C@H]2O)N(C)C)[C@](C)(O)C[C@@H](C)CN(C)[C@H](C)[C@@H](O)[C@]1(C)O	KDR	No interaction	Interaction	44	0.88
TG-101348	Cc1cnc(Nc2ccc(OCCN3CCCC3)cc2)nc1Nc1cccc(c1)S(=O)(=O)NC(C)(C)C	KDR	No interaction	Interaction	44	0.88
metoclopramide	CCN(CC)CCNC(=O)c1cc(Cl)c(N)cc1OC	KDR	No interaction	Interaction	44	0.88
mosapride	CCOc1cc(N)c(Cl)cc1C(=O)NCC1CN(Cc2ccc(F)cc2)CCO1	KDR	No interaction	Interaction	44	0.88
BIX-02188	Clc1ccc(Cl)c(SCC(=O)N\N=C\c2ccc[nH]2)c1	KDR	No interaction	Interaction	44	0.88
TG-101348	Cc1cnc(Nc2ccc(OCCN3CCCC3)cc2)nc1Nc1cccc(c1)S(=O)(=O)NC(C)(C)C	CSF1R	No interaction	Interaction	43	0.86
nefazodone	CCc1nn(CCCN2CCN(CC2)c2cccc(Cl)c2)c(=O)n1CCOc1ccccc1	CSF1R	No interaction	Interaction	43	0.86
mosapride	CCOc1cc(N)c(Cl)cc1C(=O)NCC1CN(Cc2ccc(F)cc2)CCO1	CSF1R	No interaction	Interaction	43	0.86
amonafide	CN(C)CCN1C(=O)c2cccc3cc(N)cc(C1=O)c23	CSF1R	No interaction	Interaction	43	0.86
valsartan	CCCCC(=O)N(Cc1ccc(cc1)-c1ccccc1-c1nn[nH]n1)[C@@H](C(C)C)C(O)=O	PDGFRB	No interaction	Interaction	43	0.86
AT-7519	Clc1cccc(Cl)c1C(=O)Nc1c[nH]nc1C(=O)NC1CCNCC1	PDGFRB	No interaction	Interaction	43	0.86
PCI-24781	CN(C)Cc1c(oc2ccccc12)C(=O)NCCOc1ccc(cc1)C(=O)NO	PDGFRB	No interaction	Interaction	43	0.86
dacinostat	OCCN(CCc1c[nH]c2ccccc12)Cc1ccc(\C=C\C(=O)NO)cc1	PDGFRB	No interaction	Interaction	43	0.86
nafadotride	CCCCN1CCCC1CNC(=O)c1cc(C#N)c2ccccc2c1OC	KIT	No interaction	Interaction	43	0.86
GSK-461364	C[C@@H](Oc1cc(sc1C(N)=O)-n1cnc2ccc(CN3CCN(C)CC3)cc12)c1ccccc1C(F)(F)F	PDGFRA	No interaction	Interaction	43	0.86
pifithrin	Cc1ccc(cc1)c2cn3c4CCCCc4sc3n2	PDGFRA	No interaction	Interaction	43	0.86
TG-101348	Cc1cnc(Nc2ccc(OCCN3CCCC3)cc2)nc1Nc1cccc(c1)S(=O)(=O)NC(C)(C)C	FLT1	No interaction	Interaction	43	0.86
nefazodone	CCc1nn(CCCN2CCN(CC2)c2cccc(Cl)c2)c(=O)n1CCOc1ccccc1	FLT1	No interaction	Interaction	43	0.86
GP-1a	Cc1ccc-2c(Cc3c(nn(c-23)-c2ccc(Cl)cc2Cl)C(=O)NN2CCCCC2)c1	CDK2	No interaction	Interaction	43	0.86
metoclopramide	CCN(CC)CCNC(=O)c1cc(Cl)c(N)cc1OC	CDK2	No interaction	Interaction	43	0.86
torin-1	CCC(=O)N1CCN(CC1)c1ccc(cc1C(F)(F)F)-n1c2c(ccc1=O)cnc1ccc(cc21)-c1cnc2ccccc2c1	KDR	No interaction	Interaction	43	0.86
SB-590885	CN(C)CCOc1ccc(cc1)-c1nc(c([nH]1)-c1ccc2c(CC\C2=N\O)c1)-c1ccncc1	KDR	No interaction	Interaction	43	0.86
GW-0742	Cc1nc(sc1CSc1ccc(OCC(O)=O)c(C)c1)-c1ccc(c(F)c1)C(F)(F)F	FLT3	No interaction	Interaction	43	0.86
metoclopramide	CCN(CC)CCNC(=O)c1cc(Cl)c(N)cc1OC	FLT3	No interaction	Interaction	43	0.86
mosapride	CCOc1cc(N)c(Cl)cc1C(=O)NCC1CN(Cc2ccc(F)cc2)CCO1	FLT3	No interaction	Interaction	43	0.86
enzastaurin	Cn1cc(C2=C(C(=O)NC2=O)c2cn(C3CCN(Cc4ccccn4)CC3)c3ccccc23)c2ccccc12	ROCK1	No interaction	Interaction	43	0.86
enzastaurin	Cn1cc(C2=C(C(=O)NC2=O)c2cn(C3CCN(Cc4ccccn4)CC3)c3ccccc23)c2ccccc12	MAPK14	No interaction	Interaction	43	0.86
amonafide	CN(C)CCN1C(=O)c2cccc3cc(N)cc(C1=O)c23	CDK1	No interaction	Interaction	42	0.84
GW-441756	Cn1cc(C=C2C(=O)Nc3cccnc23)c4ccccc14	CSF1R	No interaction	Interaction	42	0.84
RS-17053	CC(C)(Cc1c[nH]c2ccc(Cl)cc12)NCCOc1ccccc1OCC1CC1	PDGFRB	No interaction	Interaction	42	0.84
TG-101348	Cc1cnc(Nc2ccc(OCCN3CCCC3)cc2)nc1Nc1cccc(c1)S(=O)(=O)NC(C)(C)C	PDGFRB	No interaction	Interaction	42	0.84
nefazodone	CCc1nn(CCCN2CCN(CC2)c2cccc(Cl)c2)c(=O)n1CCOc1ccccc1	PDGFRB	No interaction	Interaction	42	0.84
neratinib	CCOc1cc2ncc(C#N)c(Nc3ccc(OCc4ccccn4)c(Cl)c3)c2cc1NC(=O)\C=C\CN(C)C	PDGFRB	No interaction	Interaction	42	0.84
YM-298198	CN(C1CCCCC1)C(=O)c1sc2nc3ccc(N)cc3n2c1C	PDGFRB	No interaction	Interaction	42	0.84
GW-441756	Cn1cc(C=C2C(=O)Nc3cccnc23)c4ccccc14	PDGFRB	No interaction	Interaction	42	0.84
alvocidib	CN1CC[C@@H]([C@H](O)C1)c1c(O)cc(O)c2c1oc(cc2=O)-c1ccccc1Cl	PDGFRB	No interaction	Interaction	42	0.84
melperone	CC1CCN(CCCC(=O)c2ccc(F)cc2)CC1	KIT	No interaction	Interaction	42	0.84
afatinib	CN(C)C\C=C\C(=O)Nc1cc2c(Nc3ccc(F)c(Cl)c3)ncnc2cc1O[C@H]1CCOC1	KIT	No interaction	Interaction	42	0.84
SB-408124	CN(C)c1ccc(NC(=O)Nc2cc(C)nc3c(F)cc(F)cc23)cc1	KIT	No interaction	Interaction	42	0.84
dacinostat	OCCN(CCc1c[nH]c2ccccc12)Cc1ccc(\C=C\C(=O)NO)cc1	KIT	No interaction	Interaction	42	0.84
SB-590885	CN(C)CCOc1ccc(cc1)-c1nc(c([nH]1)-c1ccc2c(CC\C2=N\O)c1)-c1ccncc1	FGFR1	No interaction	Interaction	42	0.84
linifanib	Cc1ccc(F)c(NC(=O)Nc2ccc(cc2)-c2cccc3[nH]nc(N)c23)c1	PDGFRA	No interaction	Interaction	42	0.84
SB-590885	CN(C)CCOc1ccc(cc1)-c1nc(c([nH]1)-c1ccc2c(CC\C2=N\O)c1)-c1ccncc1	PDGFRA	No interaction	Interaction	42	0.84
YM-298198	CN(C1CCCCC1)C(=O)c1sc2nc3ccc(N)cc3n2c1C	PDGFRA	No interaction	Interaction	42	0.84
SDZ-NKT-343	CN(Cc1ccccc1)C(=O)C(Cc2ccc3ccccc3c2)NC(=O)C4CCCN4C(=O)Nc5ccccc5[N+](=O)[O-]	PDGFRA	No interaction	Interaction	42	0.84
enzastaurin	Cn1cc(C2=C(C(=O)NC2=O)c2cn(C3CCN(Cc4ccccn4)CC3)c3ccccc23)c2ccccc12	PDGFRA	No interaction	Interaction	42	0.84
GR-127935	COc1ccc(NC(=O)c2ccc(cc2)-c2ccc(cc2C)-c2noc(C)n2)cc1N1CCN(C)CC1	PDGFRA	No interaction	Interaction	42	0.84
SB-590885	CN(C)CCOc1ccc(cc1)-c1nc(c([nH]1)-c1ccc2c(CC\C2=N\O)c1)-c1ccncc1	FGFR3	No interaction	Interaction	42	0.84
GW-0742	Cc1nc(sc1CSc1ccc(OCC(O)=O)c(C)c1)-c1ccc(c(F)c1)C(F)(F)F	CDK2	No interaction	Interaction	42	0.84
meclofenamic-acid	Cc1ccc(Cl)c(Nc2ccccc2C(O)=O)c1Cl	KDR	No interaction	Interaction	42	0.84
risperidone	Cc1nc2CCCCn2c(=O)c1CCN1CCC(CC1)c1noc2cc(F)ccc12	KDR	No interaction	Interaction	42	0.84
IRL-2500	CN(C(Cc1ccc(cc1)c2ccccc2)C(=O)NC(Cc3c[nH]c4ccccc34)C(=O)O)C(=O)c5cc(C)cc(C)c5	KDR	No interaction	Interaction	42	0.84
pifithrin	Cc1ccc(cc1)c2cn3c4CCCCc4sc3n2	FLT3	No interaction	Interaction	42	0.84
aurora-a-inhibitor-i	CCN1CCN(CC1)C(=O)Cc1ccc(Nc2ncc(F)c(Nc3ccc(cc3)C(=O)Nc3ccccc3Cl)n2)cc1	FLT3	No interaction	Interaction	42	0.84
AS-703026	OC[C@@H](O)CNC(=O)c1ccncc1Nc1ccc(I)cc1F	MAPK14	No interaction	Interaction	42	0.84
CGP-60474	OCCCNc1cc(ccn1)c2ccnc(Nc3cccc(Cl)c3)n2	MAPK14	No interaction	Interaction	42	0.84
lestaurtinib	C[C@]12O[C@H](C[C@]1(O)CO)n1c3ccccc3c3c4C(=O)NCc4c4c5ccccc5n2c4c13	CSF1R	No interaction	Interaction	41	0.82
tenovin-1	CC(=O)Nc1ccc(NC(=S)NC(=O)c2ccc(cc2)C(C)(C)C)cc1	CSF1R	No interaction	Interaction	41	0.82
GP-1a	Cc1ccc-2c(Cc3c(nn(c-23)-c2ccc(Cl)cc2Cl)C(=O)NN2CCCCC2)c1	CSF1R	No interaction	Interaction	41	0.82
PP-1	Cc1ccc(cc1)-c1nn(c2ncnc(N)c12)C(C)(C)C	CSF1R	No interaction	Interaction	41	0.82
mefenamic-acid	Cc1cccc(Nc2ccccc2C(O)=O)c1C	CSF1R	No interaction	Interaction	41	0.82
GW-0742	Cc1nc(sc1CSc1ccc(OCC(O)=O)c(C)c1)-c1ccc(c(F)c1)C(F)(F)F	CSF1R	No interaction	Interaction	41	0.82
TAK-715	CCc1nc(c(s1)-c1ccnc(NC(=O)c2ccccc2)c1)-c1cccc(C)c1	CSF1R	No interaction	Interaction	41	0.82
ICI-89406	OC(CNCCNC(=O)Nc1ccccc1)COc1ccccc1C#N	CSF1R	No interaction	Interaction	41	0.82
AS-703026	OC[C@@H](O)CNC(=O)c1ccncc1Nc1ccc(I)cc1F	CSF1R	No interaction	Interaction	41	0.82
PD-166793	CC(C)C(NS(=O)(=O)c1ccc(cc1)c2ccc(Br)cc2)C(=O)O	ELANE	No interaction	Interaction	41	0.82
VU-0418946-1	C(Nc1nc(nnc1-c1ccccc1)-c1ccccn1)c1ccc(cc1)-c1ccccc1	ADRB1	No interaction	Interaction	41	0.82
T-0070907	[O-][N+](=O)c1ccc(Cl)c(c1)C(=O)Nc1ccncc1	PDGFRB	No interaction	Interaction	41	0.82
melperone	CC1CCN(CCCC(=O)c2ccc(F)cc2)CC1	PDGFRB	No interaction	Interaction	41	0.82
torin-1	CCC(=O)N1CCN(CC1)c1ccc(cc1C(F)(F)F)-n1c2c(ccc1=O)cnc1ccc(cc21)-c1cnc2ccccc2c1	PDGFRB	No interaction	Interaction	41	0.82
TAK-715	CCc1nc(c(s1)-c1ccnc(NC(=O)c2ccccc2)c1)-c1cccc(C)c1	PDGFRB	No interaction	Interaction	41	0.82
JTE-907	CCCCCOc1c(OC)ccc2cc(C(=O)NCc3ccc4OCOc4c3)c(=O)[nH]c12	PDGFRB	No interaction	Interaction	41	0.82
flupirtine	CCOC(=O)Nc1ccc(NCc2ccc(F)cc2)nc1N	PDGFRB	No interaction	Interaction	41	0.82
afatinib	CN(C)C\C=C\C(=O)Nc1cc2c(Nc3ccc(F)c(Cl)c3)ncnc2cc1O[C@H]1CCOC1	PDGFRB	No interaction	Interaction	41	0.82
SDZ-NKT-343	CN(Cc1ccccc1)C(=O)C(Cc2ccc3ccccc3c2)NC(=O)C4CCCN4C(=O)Nc5ccccc5[N+](=O)[O-]	PDGFRB	No interaction	Interaction	41	0.82
WZ-3146	CN1CCN(CC1)c1ccc(Nc2ncc(Cl)c(Oc3cccc(NC(=O)C=C)c3)n2)cc1	PDGFRB	No interaction	Interaction	41	0.82
IC-261	COc1cc(OC)c(/C=C\2/C(=O)Nc3ccccc23)c(OC)c1	PDGFRB	No interaction	Interaction	41	0.82
tenovin-1	CC(=O)Nc1ccc(NC(=S)NC(=O)c2ccc(cc2)C(C)(C)C)cc1	KIT	No interaction	Interaction	41	0.82
tripelennamine	CN(C)CCN(Cc1ccccc1)c1ccccn1	KIT	No interaction	Interaction	41	0.82
amonafide	CN(C)CCN1C(=O)c2cccc3cc(N)cc(C1=O)c23	KIT	No interaction	Interaction	41	0.82
SB-590885	CN(C)CCOc1ccc(cc1)-c1nc(c([nH]1)-c1ccc2c(CC\C2=N\O)c1)-c1ccncc1	KIT	No interaction	Interaction	41	0.82
SDZ-NKT-343	CN(Cc1ccccc1)C(=O)C(Cc2ccc3ccccc3c2)NC(=O)C4CCCN4C(=O)Nc5ccccc5[N+](=O)[O-]	KIT	No interaction	Interaction	41	0.82
GR-127935	COc1ccc(NC(=O)c2ccc(cc2)-c2ccc(cc2C)-c2noc(C)n2)cc1N1CCN(C)CC1	KIT	No interaction	Interaction	41	0.82
ICI-89406	OC(CNCCNC(=O)Nc1ccccc1)COc1ccccc1C#N	KIT	No interaction	Interaction	41	0.82
CGP-60474	OCCCNc1cc(ccn1)c2ccnc(Nc3cccc(Cl)c3)n2	KIT	No interaction	Interaction	41	0.82
amonafide	CN(C)CCN1C(=O)c2cccc3cc(N)cc(C1=O)c23	FGFR1	No interaction	Interaction	41	0.82
PHA-793887	CC(C)CC(=O)Nc1n[nH]c2c1CN(C(=O)C1CCN(C)CC1)C2(C)C	PDGFRA	No interaction	Interaction	41	0.82
GP-1a	Cc1ccc-2c(Cc3c(nn(c-23)-c2ccc(Cl)cc2Cl)C(=O)NN2CCCCC2)c1	PDGFRA	No interaction	Interaction	41	0.82
meclofenamic-acid	Cc1ccc(Cl)c(Nc2ccccc2C(O)=O)c1Cl	PDGFRA	No interaction	Interaction	41	0.82
BMS-345541	Cc1cnc2c(NCCN)nc3ccc(C)cc3n12	PDGFRA	No interaction	Interaction	41	0.82
torin-1	CCC(=O)N1CCN(CC1)c1ccc(cc1C(F)(F)F)-n1c2c(ccc1=O)cnc1ccc(cc21)-c1cnc2ccccc2c1	PDGFRA	No interaction	Interaction	41	0.82
JTE-907	CCCCCOc1c(OC)ccc2cc(C(=O)NCc3ccc4OCOc4c3)c(=O)[nH]c12	PDGFRA	No interaction	Interaction	41	0.82
SKI-II	Oc1ccc(Nc2nc(cs2)-c2ccc(Cl)cc2)cc1	PDGFRA	No interaction	Interaction	41	0.82
CGP-60474	OCCCNc1cc(ccn1)c2ccnc(Nc3cccc(Cl)c3)n2	PDGFRA	No interaction	Interaction	41	0.82
SB-590885	CN(C)CCOc1ccc(cc1)-c1nc(c([nH]1)-c1ccc2c(CC\C2=N\O)c1)-c1ccncc1	FGFR2	No interaction	Interaction	41	0.82
AS-703026	OC[C@@H](O)CNC(=O)c1ccncc1Nc1ccc(I)cc1F	FGFR3	No interaction	Interaction	41	0.82
TG-101348	Cc1cnc(Nc2ccc(OCCN3CCCC3)cc2)nc1Nc1cccc(c1)S(=O)(=O)NC(C)(C)C	CDK2	No interaction	Interaction	41	0.82
amonafide	CN(C)CCN1C(=O)c2cccc3cc(N)cc(C1=O)c23	CDK2	No interaction	Interaction	41	0.82
neratinib	CCOc1cc2ncc(C#N)c(Nc3ccc(OCc4ccccn4)c(Cl)c3)c2cc1NC(=O)\C=C\CN(C)C	AKT1	No interaction	Interaction	41	0.82
nefazodone	CCc1nn(CCCN2CCN(CC2)c2cccc(Cl)c2)c(=O)n1CCOc1ccccc1	FLT4	No interaction	Interaction	41	0.82
GP-1a	Cc1ccc-2c(Cc3c(nn(c-23)-c2ccc(Cl)cc2Cl)C(=O)NN2CCCCC2)c1	KDR	No interaction	Interaction	41	0.82
XL-147	Cc1ccc(cc1)S(=O)(=O)Nc1nc2ccccc2nc1Nc1ccc2nsnc2c1	KDR	No interaction	Interaction	41	0.82
nafadotride	CCCCN1CCCC1CNC(=O)c1cc(C#N)c2ccccc2c1OC	KDR	No interaction	Interaction	41	0.82
aurora-a-inhibitor-i	CCN1CCN(CC1)C(=O)Cc1ccc(Nc2ncc(F)c(Nc3ccc(cc3)C(=O)Nc3ccccc3Cl)n2)cc1	KDR	No interaction	Interaction	41	0.82
PCI-24781	CN(C)Cc1c(oc2ccccc12)C(=O)NCCOc1ccc(cc1)C(=O)NO	KDR	No interaction	Interaction	41	0.82
amonafide	CN(C)CCN1C(=O)c2cccc3cc(N)cc(C1=O)c23	KDR	No interaction	Interaction	41	0.82
WZ-3146	CN1CCN(CC1)c1ccc(Nc2ncc(Cl)c(Oc3cccc(NC(=O)C=C)c3)n2)cc1	KDR	No interaction	Interaction	41	0.82
ICI-89406	OC(CNCCNC(=O)Nc1ccccc1)COc1ccccc1C#N	KDR	No interaction	Interaction	41	0.82
XL-147	Cc1ccc(cc1)S(=O)(=O)Nc1nc2ccccc2nc1Nc1ccc2nsnc2c1	FLT3	No interaction	Interaction	41	0.82
FIT	CCC(=O)N(C1CCN(CCc2ccc(cc2)N=C=S)CC1)c1ccccc1	FLT3	No interaction	Interaction	41	0.82
AT-7519	Clc1cccc(Cl)c1C(=O)Nc1c[nH]nc1C(=O)NC1CCNCC1	FLT3	No interaction	Interaction	41	0.82
amonafide	CN(C)CCN1C(=O)c2cccc3cc(N)cc(C1=O)c23	FLT3	No interaction	Interaction	41	0.82
SDZ-NKT-343	CN(Cc1ccccc1)C(=O)C(Cc2ccc3ccccc3c2)NC(=O)C4CCCN4C(=O)Nc5ccccc5[N+](=O)[O-]	FLT3	No interaction	Interaction	41	0.82
alvocidib	CN1CC[C@@H]([C@H](O)C1)c1c(O)cc(O)c2c1oc(cc2=O)-c1ccccc1Cl	FLT3	No interaction	Interaction	41	0.82
WZ-3146	CN1CCN(CC1)c1ccc(Nc2ncc(Cl)c(Oc3cccc(NC(=O)C=C)c3)n2)cc1	FLT3	No interaction	Interaction	41	0.82
AS-703026	OC[C@@H](O)CNC(=O)c1ccncc1Nc1ccc(I)cc1F	FLT3	No interaction	Interaction	41	0.82
mosapride	CCOc1cc(N)c(Cl)cc1C(=O)NCC1CN(Cc2ccc(F)cc2)CCO1	OPRD1	No interaction	Interaction	41	0.82
amonafide	CN(C)CCN1C(=O)c2cccc3cc(N)cc(C1=O)c23	CDK6	No interaction	Interaction	41	0.82
neratinib	CCOc1cc2ncc(C#N)c(Nc3ccc(OCc4ccccn4)c(Cl)c3)c2cc1NC(=O)\C=C\CN(C)C	ERBB4	No interaction	Interaction	41	0.82
ICI-89406	OC(CNCCNC(=O)Nc1ccccc1)COc1ccccc1C#N	ERBB4	No interaction	Interaction	41	0.82
enzastaurin	Cn1cc(C2=C(C(=O)NC2=O)c2cn(C3CCN(Cc4ccccn4)CC3)c3ccccc23)c2ccccc12	MAPK11	No interaction	Interaction	41	0.82
VU-0418946-1	C(Nc1nc(nnc1-c1ccccc1)-c1ccccn1)c1ccc(cc1)-c1ccccc1	MAPK14	No interaction	Interaction	41	0.82
meclofenamic-acid	Cc1ccc(Cl)c(Nc2ccccc2C(O)=O)c1Cl	MAPK14	No interaction	Interaction	41	0.82
PD-407824	Oc1ccc2[nH]c3cc(c4C(=O)NC(=O)c4c3c2c1)-c1ccccc1	MAPK14	No interaction	Interaction	41	0.82
GSK-461364	C[C@@H](Oc1cc(sc1C(N)=O)-n1cnc2ccc(CN3CCN(C)CC3)cc12)c1ccccc1C(F)(F)F	CSF1R	No interaction	Interaction	40	0.8
XL-147	Cc1ccc(cc1)S(=O)(=O)Nc1nc2ccccc2nc1Nc1ccc2nsnc2c1	CSF1R	No interaction	Interaction	40	0.8
risperidone	Cc1nc2CCCCn2c(=O)c1CCN1CCC(CC1)c1noc2cc(F)ccc12	CSF1R	No interaction	Interaction	40	0.8
valsartan	CCCCC(=O)N(Cc1ccc(cc1)-c1ccccc1-c1nn[nH]n1)[C@@H](C(C)C)C(O)=O	CSF1R	No interaction	Interaction	40	0.8
YM-298198	CN(C1CCCCC1)C(=O)c1sc2nc3ccc(N)cc3n2c1C	CSF1R	No interaction	Interaction	40	0.8
GR-127935	COc1ccc(NC(=O)c2ccc(cc2)-c2ccc(cc2C)-c2noc(C)n2)cc1N1CCN(C)CC1	CSF1R	No interaction	Interaction	40	0.8
ICI-162846	NC(=O)CCCCn1ccc(N=C(N)NCC(F)(F)F)n1	CSF1R	No interaction	Interaction	40	0.8
AT-7519	Clc1cccc(Cl)c1C(=O)Nc1c[nH]nc1C(=O)NC1CCNCC1	NR3C2	No interaction	Interaction	40	0.8
TAK-715	CCc1nc(c(s1)-c1ccnc(NC(=O)c2ccccc2)c1)-c1cccc(C)c1	ADRB1	No interaction	Interaction	40	0.8
scriptaid	ONC(=O)CCCCCN1C(=O)c2cccc3cccc(C1=O)c23	ADRB1	No interaction	Interaction	40	0.8
lestaurtinib	C[C@]12O[C@H](C[C@]1(O)CO)n1c3ccccc3c3c4C(=O)NCc4c4c5ccccc5n2c4c13	PDGFRB	No interaction	Interaction	40	0.8
palbociclib	CC(=O)c1c(C)c2cnc(Nc3ccc(cn3)N3CCNCC3)nc2n(C2CCCC2)c1=O	PDGFRB	No interaction	Interaction	40	0.8
tenovin-1	CC(=O)Nc1ccc(NC(=S)NC(=O)c2ccc(cc2)C(C)(C)C)cc1	PDGFRB	No interaction	Interaction	40	0.8
PP-1	Cc1ccc(cc1)-c1nn(c2ncnc(N)c12)C(C)(C)C	PDGFRB	No interaction	Interaction	40	0.8
BMS-345541	Cc1cnc2c(NCCN)nc3ccc(C)cc3n12	PDGFRB	No interaction	Interaction	40	0.8
metoclopramide	CCN(CC)CCNC(=O)c1cc(Cl)c(N)cc1OC	PDGFRB	No interaction	Interaction	40	0.8
raclopride	CCN1CCC[C@H]1CNC(=O)c1c(O)c(Cl)cc(Cl)c1OC	PDGFRB	No interaction	Interaction	40	0.8
L-745870	Clc1ccc(cc1)N1CCN(Cc2c[nH]c3ncccc23)CC1	PDGFRB	No interaction	Interaction	40	0.8
MRS-1220	Clc1ccc2nc(NC(=O)Cc3ccccc3)n3nc(nc3c2c1)-c1ccco1	PDGFRB	No interaction	Interaction	40	0.8
NGB-2904	Clc1cccc(N2CCN(CCCCNC(=O)c3ccc-4c(Cc5ccccc-45)c3)CC2)c1Cl	PDGFRB	No interaction	Interaction	40	0.8
enzastaurin	Cn1cc(C2=C(C(=O)NC2=O)c2cn(C3CCN(Cc4ccccn4)CC3)c3ccccc23)c2ccccc12	PDGFRB	No interaction	Interaction	40	0.8
GR-127935	COc1ccc(NC(=O)c2ccc(cc2)-c2ccc(cc2C)-c2noc(C)n2)cc1N1CCN(C)CC1	PDGFRB	No interaction	Interaction	40	0.8
OSI-027	COc1cccc2cc([nH]c12)-c1nc([C@@H]2CC[C@@H](CC2)C(O)=O)n2ncnc(N)c12	PDGFRB	No interaction	Interaction	40	0.8
SB-239063	COc1nccc(n1)-c1c(ncn1[C@H]1CC[C@H](O)CC1)-c1ccc(F)cc1	PDGFRB	No interaction	Interaction	40	0.8
CP-724714	COCC(=O)NC\C=C\c1ccc2ncnc(Nc3ccc(Oc4ccc(C)nc4)c(C)c3)c2c1	PDGFRB	No interaction	Interaction	40	0.8
BMS-345541	Cc1cnc2c(NCCN)nc3ccc(C)cc3n12	KIT	No interaction	Interaction	40	0.8
risperidone	Cc1nc2CCCCn2c(=O)c1CCN1CCC(CC1)c1noc2cc(F)ccc12	KIT	No interaction	Interaction	40	0.8
torin-1	CCC(=O)N1CCN(CC1)c1ccc(cc1C(F)(F)F)-n1c2c(ccc1=O)cnc1ccc(cc21)-c1cnc2ccccc2c1	KIT	No interaction	Interaction	40	0.8
TAK-715	CCc1nc(c(s1)-c1ccnc(NC(=O)c2ccccc2)c1)-c1cccc(C)c1	KIT	No interaction	Interaction	40	0.8
GW-441756	Cn1cc(C=C2C(=O)Nc3cccnc23)c4ccccc14	KIT	No interaction	Interaction	40	0.8
T-0070907	[O-][N+](=O)c1ccc(Cl)c(c1)C(=O)Nc1ccncc1	PDGFRA	No interaction	Interaction	40	0.8
lestaurtinib	C[C@]12O[C@H](C[C@]1(O)CO)n1c3ccccc3c3c4C(=O)NCc4c4c5ccccc5n2c4c13	PDGFRA	No interaction	Interaction	40	0.8
azithromycin	CC[C@H]1OC(=O)[C@H](C)[C@@H](O[C@H]2C[C@@](C)(OC)[C@@H](O)[C@H](C)O2)[C@H](C)[C@@H](O[C@@H]2O[C@H](C)C[C@@H]([C@H]2O)N(C)C)[C@](C)(O)C[C@@H](C)CN(C)[C@H](C)[C@@H](O)[C@]1(C)O	PDGFRA	No interaction	Interaction	40	0.8
nefazodone	CCc1nn(CCCN2CCN(CC2)c2cccc(Cl)c2)c(=O)n1CCOc1ccccc1	PDGFRA	No interaction	Interaction	40	0.8
aurora-a-inhibitor-i	CCN1CCN(CC1)C(=O)Cc1ccc(Nc2ncc(F)c(Nc3ccc(cc3)C(=O)Nc3ccccc3Cl)n2)cc1	PDGFRA	No interaction	Interaction	40	0.8
neratinib	CCOc1cc2ncc(C#N)c(Nc3ccc(OCc4ccccn4)c(Cl)c3)c2cc1NC(=O)\C=C\CN(C)C	PDGFRA	No interaction	Interaction	40	0.8
SB-408124	CN(C)c1ccc(NC(=O)Nc2cc(C)nc3c(F)cc(F)cc23)cc1	PDGFRA	No interaction	Interaction	40	0.8
GANT-61	CN(C)c1ccccc1CN1CCCN(Cc2ccccc2N(C)C)C1c1ccncc1	PDGFRA	No interaction	Interaction	40	0.8
tripelennamine	CN(C)CCN(Cc1ccccc1)c1ccccn1	PDGFRA	No interaction	Interaction	40	0.8
GW-441756	Cn1cc(C=C2C(=O)Nc3cccnc23)c4ccccc14	PDGFRA	No interaction	Interaction	40	0.8
alvocidib	CN1CC[C@@H]([C@H](O)C1)c1c(O)cc(O)c2c1oc(cc2=O)-c1ccccc1Cl	PDGFRA	No interaction	Interaction	40	0.8
zibotentan	COc1nc(C)cnc1NS(=O)(=O)c1cccnc1-c1ccc(cc1)-c1nnco1	PDGFRA	No interaction	Interaction	40	0.8
pyroxamide	ONC(=O)CCCCCCC(=O)Nc1cccnc1	PDGFRA	No interaction	Interaction	40	0.8
mefenamic-acid	Cc1cccc(Nc2ccccc2C(O)=O)c1C	FLT1	No interaction	Interaction	40	0.8
flupirtine	CCOC(=O)Nc1ccc(NCc2ccc(F)cc2)nc1N	FLT1	No interaction	Interaction	40	0.8
GW-441756	Cn1cc(C=C2C(=O)Nc3cccnc23)c4ccccc14	FLT1	No interaction	Interaction	40	0.8
pyroxamide	ONC(=O)CCCCCCC(=O)Nc1cccnc1	FLT1	No interaction	Interaction	40	0.8
SKI-II	Oc1ccc(Nc2nc(cs2)-c2ccc(Cl)cc2)cc1	FGFR3	No interaction	Interaction	40	0.8
dopamine	NCCc1ccc(O)c(O)c1	CDK2	No interaction	Interaction	40	0.8
enzastaurin	Cn1cc(C2=C(C(=O)NC2=O)c2cn(C3CCN(Cc4ccccn4)CC3)c3ccccc23)c2ccccc12	MAPK1	No interaction	Interaction	40	0.8
VU-0418946-1	C(Nc1nc(nnc1-c1ccccc1)-c1ccccn1)c1ccc(cc1)-c1ccccc1	ADRA1A	No interaction	Interaction	40	0.8
amonafide	CN(C)CCN1C(=O)c2cccc3cc(N)cc(C1=O)c23	FLT4	No interaction	Interaction	40	0.8
naphazoline	C(C1=NCCN1)c1cccc2ccccc12	KDR	No interaction	Interaction	40	0.8
GW-0742	Cc1nc(sc1CSc1ccc(OCC(O)=O)c(C)c1)-c1ccc(c(F)c1)C(F)(F)F	KDR	No interaction	Interaction	40	0.8
alvocidib	CN1CC[C@@H]([C@H](O)C1)c1c(O)cc(O)c2c1oc(cc2=O)-c1ccccc1Cl	KDR	No interaction	Interaction	40	0.8
SKI-II	Oc1ccc(Nc2nc(cs2)-c2ccc(Cl)cc2)cc1	KDR	No interaction	Interaction	40	0.8
T-0070907	[O-][N+](=O)c1ccc(Cl)c(c1)C(=O)Nc1ccncc1	FLT3	No interaction	Interaction	40	0.8
cholic-acid	C[C@H](CCC(O)=O)[C@H]1CC[C@H]2[C@@H]3[C@H](O)C[C@@H]4C[C@H](O)CC[C@]4(C)[C@H]3C[C@H](O)[C@]12C	FLT3	No interaction	Interaction	40	0.8
mefenamic-acid	Cc1cccc(Nc2ccccc2C(O)=O)c1C	FLT3	No interaction	Interaction	40	0.8
TG-101348	Cc1cnc(Nc2ccc(OCCN3CCCC3)cc2)nc1Nc1cccc(c1)S(=O)(=O)NC(C)(C)C	FLT3	No interaction	Interaction	40	0.8
BMS-345541	Cc1cnc2c(NCCN)nc3ccc(C)cc3n12	FLT3	No interaction	Interaction	40	0.8
TAK-715	CCc1nc(c(s1)-c1ccnc(NC(=O)c2ccccc2)c1)-c1cccc(C)c1	FLT3	No interaction	Interaction	40	0.8
GW-441756	Cn1cc(C=C2C(=O)Nc3cccnc23)c4ccccc14	FLT3	No interaction	Interaction	40	0.8
enzastaurin	Cn1cc(C2=C(C(=O)NC2=O)c2cn(C3CCN(Cc4ccccn4)CC3)c3ccccc23)c2ccccc12	FLT3	No interaction	Interaction	40	0.8
aurora-a-inhibitor-i	CCN1CCN(CC1)C(=O)Cc1ccc(Nc2ncc(F)c(Nc3ccc(cc3)C(=O)Nc3ccccc3Cl)n2)cc1	MAPK12	No interaction	Interaction	40	0.8
L-368899	Cc1ccccc1N1CCN(CC1)S(=O)(=O)CC12CCC(C[C@@H]1NC(=O)[C@@H](N)CCS(C)(=O)=O)C2(C)C	CDK5	No interaction	Interaction	40	0.8
YM-298198	CN(C1CCCCC1)C(=O)c1sc2nc3ccc(N)cc3n2c1C	CDK5	No interaction	Interaction	40	0.8
SDZ-NKT-343	CN(Cc1ccccc1)C(=O)C(Cc2ccc3ccccc3c2)NC(=O)C4CCCN4C(=O)Nc5ccccc5[N+](=O)[O-]	CDK5	No interaction	Interaction	40	0.8
BMS-345541	Cc1cnc2c(NCCN)nc3ccc(C)cc3n12	MAP2K1	No interaction	Interaction	40	0.8
tenovin-1	CC(=O)Nc1ccc(NC(=S)NC(=O)c2ccc(cc2)C(C)(C)C)cc1	ERBB4	No interaction	Interaction	40	0.8
SKI-II	Oc1ccc(Nc2nc(cs2)-c2ccc(Cl)cc2)cc1	MAPK14	No interaction	Interaction	40	0.8
amonafide	CN(C)CCN1C(=O)c2cccc3cc(N)cc(C1=O)c23	BRD4	No interaction	Interaction	39	0.78
BMS-345541	Cc1cnc2c(NCCN)nc3ccc(C)cc3n12	ERBB2	No interaction	Interaction	39	0.78
nefazodone	CCc1nn(CCCN2CCN(CC2)c2cccc(Cl)c2)c(=O)n1CCOc1ccccc1	LCK	No interaction	Interaction	39	0.78
remoxipride	CCN1CCC[C@H]1CNC(=O)c1c(OC)ccc(Br)c1OC	CSF1R	No interaction	Interaction	39	0.78
SB-408124	CN(C)c1ccc(NC(=O)Nc2cc(C)nc3c(F)cc(F)cc23)cc1	CSF1R	No interaction	Interaction	39	0.78
alvocidib	CN1CC[C@@H]([C@H](O)C1)c1c(O)cc(O)c2c1oc(cc2=O)-c1ccccc1Cl	CSF1R	No interaction	Interaction	39	0.78
zibotentan	COc1nc(C)cnc1NS(=O)(=O)c1cccnc1-c1ccc(cc1)-c1nnco1	CSF1R	No interaction	Interaction	39	0.78
CGP-60474	OCCCNc1cc(ccn1)c2ccnc(Nc3cccc(Cl)c3)n2	CSF1R	No interaction	Interaction	39	0.78
dacinostat	OCCN(CCc1c[nH]c2ccccc12)Cc1ccc(\C=C\C(=O)NO)cc1	CSF1R	No interaction	Interaction	39	0.78
pyroxamide	ONC(=O)CCCCCCC(=O)Nc1cccnc1	CSF1R	No interaction	Interaction	39	0.78
remoxipride	CCN1CCC[C@H]1CNC(=O)c1c(OC)ccc(Br)c1OC	ADRB2	No interaction	Interaction	39	0.78
tenovin-1	CC(=O)Nc1ccc(NC(=S)NC(=O)c2ccc(cc2)C(C)(C)C)cc1	RET	No interaction	Interaction	39	0.78
meclofenamic-acid	Cc1ccc(Cl)c(Nc2ccccc2C(O)=O)c1Cl	NR3C2	No interaction	Interaction	39	0.78
pirarubicin	COc1cccc2C(=O)c3c(O)c4C[C@](O)(C[C@H](O[C@H]5C[C@H](N)[C@H](O[C@@H]6CCCCO6)[C@H](C)O5)c4c(O)c3C(=O)c12)C(=O)CO	NR3C2	No interaction	Interaction	39	0.78
SB-590885	CN(C)CCOc1ccc(cc1)-c1nc(c([nH]1)-c1ccc2c(CC\C2=N\O)c1)-c1ccncc1	ADRB1	No interaction	Interaction	39	0.78
SKI-II	Oc1ccc(Nc2nc(cs2)-c2ccc(Cl)cc2)cc1	ADRB1	No interaction	Interaction	39	0.78
cholic-acid	C[C@H](CCC(O)=O)[C@H]1CC[C@H]2[C@@H]3[C@H](O)C[C@@H]4C[C@H](O)CC[C@]4(C)[C@H]3C[C@H](O)[C@]12C	PDGFRB	No interaction	Interaction	39	0.78
deoxycholic-acid	C[C@H](CCC(O)=O)[C@H]1CC[C@H]2[C@@H]3CC[C@@H]4C[C@H](O)CC[C@]4(C)[C@H]3C[C@H](O)[C@]12C	PDGFRB	No interaction	Interaction	39	0.78
PHA-793887	CC(C)CC(=O)Nc1n[nH]c2c1CN(C(=O)C1CCN(C)CC1)C2(C)C	PDGFRB	No interaction	Interaction	39	0.78
PU-H71	CC(C)NCCCn1c(Sc2cc3OCOc3cc2I)nc2c(N)ncnc12	PDGFRB	No interaction	Interaction	39	0.78
motesanib	CC1(C)CNc2cc(NC(=O)c3cccnc3NCc3ccncc3)ccc12	PDGFRB	No interaction	Interaction	39	0.78
GP-1a	Cc1ccc-2c(Cc3c(nn(c-23)-c2ccc(Cl)cc2Cl)C(=O)NN2CCCCC2)c1	PDGFRB	No interaction	Interaction	39	0.78
pifithrin	Cc1ccc(cc1)c2cn3c4CCCCc4sc3n2	PDGFRB	No interaction	Interaction	39	0.78
XL-147	Cc1ccc(cc1)S(=O)(=O)Nc1nc2ccccc2nc1Nc1ccc2nsnc2c1	PDGFRB	No interaction	Interaction	39	0.78
risperidone	Cc1nc2CCCCn2c(=O)c1CCN1CCC(CC1)c1noc2cc(F)ccc12	PDGFRB	No interaction	Interaction	39	0.78
FIT	CCC(=O)N(C1CCN(CCc2ccc(cc2)N=C=S)CC1)c1ccccc1	PDGFRB	No interaction	Interaction	39	0.78
ZD-7155	CCc1cc2N(Cc3ccc(cc3)-c3ccccc3-c3nnn[nH]3)C(=O)CCc2c(CC)n1	PDGFRB	No interaction	Interaction	39	0.78
remoxipride	CCN1CCC[C@H]1CNC(=O)c1c(OC)ccc(Br)c1OC	PDGFRB	No interaction	Interaction	39	0.78
IRL-2500	CN(C(Cc1ccc(cc1)c2ccccc2)C(=O)NC(Cc3c[nH]c4ccccc34)C(=O)O)C(=O)c5cc(C)cc(C)c5	PDGFRB	No interaction	Interaction	39	0.78
GANT-61	CN(C)c1ccccc1CN1CCCN(Cc2ccccc2N(C)C)C1c1ccncc1	PDGFRB	No interaction	Interaction	39	0.78
WZ-4002	COc1cc(ccc1Nc1ncc(Cl)c(Oc2cccc(NC(=O)C=C)c2)n1)N1CCN(C)CC1	PDGFRB	No interaction	Interaction	39	0.78
nobiletin	COc1ccc(cc1OC)-c1cc(=O)c2c(OC)c(OC)c(OC)c(OC)c2o1	PDGFRB	No interaction	Interaction	39	0.78
ICI-162846	NC(=O)CCCCn1ccc(N=C(N)NCC(F)(F)F)n1	PDGFRB	No interaction	Interaction	39	0.78
apigenin	Oc1ccc(cc1)-c1cc(=O)c2c(O)cc(O)cc2o1	PDGFRB	No interaction	Interaction	39	0.78
CGP-60474	OCCCNc1cc(ccn1)c2ccnc(Nc3cccc(Cl)c3)n2	PDGFRB	No interaction	Interaction	39	0.78
PD-173074	CCN(CC)CCCCNc1ncc2cc(-c3cc(OC)cc(OC)c3)c(NC(=O)NC(C)(C)C)nc2n1	KIT	No interaction	Interaction	39	0.78
YM-298198	CN(C1CCCCC1)C(=O)c1sc2nc3ccc(N)cc3n2c1C	KIT	No interaction	Interaction	39	0.78
zibotentan	COc1nc(C)cnc1NS(=O)(=O)c1cccnc1-c1ccc(cc1)-c1nnco1	KIT	No interaction	Interaction	39	0.78
AS-703026	OC[C@@H](O)CNC(=O)c1ccncc1Nc1ccc(I)cc1F	KIT	No interaction	Interaction	39	0.78
XL-147	Cc1ccc(cc1)S(=O)(=O)Nc1nc2ccccc2nc1Nc1ccc2nsnc2c1	FGFR1	No interaction	Interaction	39	0.78
mosapride	CCOc1cc(N)c(Cl)cc1C(=O)NCC1CN(Cc2ccc(F)cc2)CCO1	FGFR1	No interaction	Interaction	39	0.78
dacinostat	OCCN(CCc1c[nH]c2ccccc12)Cc1ccc(\C=C\C(=O)NO)cc1	FGFR1	No interaction	Interaction	39	0.78
JTE-013	CC(C)c1cc(NNC(=O)Nc2cc(Cl)nc(Cl)c2)nc2n(C)nc(C)c12	PDGFRA	No interaction	Interaction	39	0.78
TAK-715	CCc1nc(c(s1)-c1ccnc(NC(=O)c2ccccc2)c1)-c1cccc(C)c1	PDGFRA	No interaction	Interaction	39	0.78
IRL-2500	CN(C(Cc1ccc(cc1)c2ccccc2)C(=O)NC(Cc3c[nH]c4ccccc34)C(=O)O)C(=O)c5cc(C)cc(C)c5	PDGFRA	No interaction	Interaction	39	0.78
PCI-24781	CN(C)Cc1c(oc2ccccc12)C(=O)NCCOc1ccc(cc1)C(=O)NO	PDGFRA	No interaction	Interaction	39	0.78
ICI-162846	NC(=O)CCCCn1ccc(N=C(N)NCC(F)(F)F)n1	PDGFRA	No interaction	Interaction	39	0.78
SB-590885	CN(C)CCOc1ccc(cc1)-c1nc(c([nH]1)-c1ccc2c(CC\C2=N\O)c1)-c1ccncc1	PRKCA	No interaction	Interaction	39	0.78
T-0070907	[O-][N+](=O)c1ccc(Cl)c(c1)C(=O)Nc1ccncc1	FLT1	No interaction	Interaction	39	0.78
TAK-715	CCc1nc(c(s1)-c1ccnc(NC(=O)c2ccccc2)c1)-c1cccc(C)c1	FLT1	No interaction	Interaction	39	0.78
aurora-a-inhibitor-i	CCN1CCN(CC1)C(=O)Cc1ccc(Nc2ncc(F)c(Nc3ccc(cc3)C(=O)Nc3ccccc3Cl)n2)cc1	FLT1	No interaction	Interaction	39	0.78
tripelennamine	CN(C)CCN(Cc1ccccc1)c1ccccn1	FLT1	No interaction	Interaction	39	0.78
amonafide	CN(C)CCN1C(=O)c2cccc3cc(N)cc(C1=O)c23	FLT1	No interaction	Interaction	39	0.78
NAN-190	COc1ccccc1N1CCN(CCCCN2C(=O)c3ccccc3C2=O)CC1	FLT1	No interaction	Interaction	39	0.78
GW-0742	Cc1nc(sc1CSc1ccc(OCC(O)=O)c(C)c1)-c1ccc(c(F)c1)C(F)(F)F	FGFR3	No interaction	Interaction	39	0.78
aurora-a-inhibitor-i	CCN1CCN(CC1)C(=O)Cc1ccc(Nc2ncc(F)c(Nc3ccc(cc3)C(=O)Nc3ccccc3Cl)n2)cc1	FGFR3	No interaction	Interaction	39	0.78
amonafide	CN(C)CCN1C(=O)c2cccc3cc(N)cc(C1=O)c23	FGFR3	No interaction	Interaction	39	0.78
NAN-190	COc1ccccc1N1CCN(CCCCN2C(=O)c3ccccc3C2=O)CC1	CDK2	No interaction	Interaction	39	0.78
SB-590885	CN(C)CCOc1ccc(cc1)-c1nc(c([nH]1)-c1ccc2c(CC\C2=N\O)c1)-c1ccncc1	AKT1	No interaction	Interaction	39	0.78
pyroxamide	ONC(=O)CCCCCCC(=O)Nc1cccnc1	AKT1	No interaction	Interaction	39	0.78
TG-101348	Cc1cnc(Nc2ccc(OCCN3CCCC3)cc2)nc1Nc1cccc(c1)S(=O)(=O)NC(C)(C)C	FLT4	No interaction	Interaction	39	0.78
tenovin-1	CC(=O)Nc1ccc(NC(=S)NC(=O)c2ccc(cc2)C(C)(C)C)cc1	KDR	No interaction	Interaction	39	0.78
pifithrin	Cc1ccc(cc1)c2cn3c4CCCCc4sc3n2	KDR	No interaction	Interaction	39	0.78
mefenamic-acid	Cc1cccc(Nc2ccccc2C(O)=O)c1C	KDR	No interaction	Interaction	39	0.78
afatinib	CN(C)C\C=C\C(=O)Nc1cc2c(Nc3ccc(F)c(Cl)c3)ncnc2cc1O[C@H]1CCOC1	KDR	No interaction	Interaction	39	0.78
GANT-61	CN(C)c1ccccc1CN1CCCN(Cc2ccccc2N(C)C)C1c1ccncc1	KDR	No interaction	Interaction	39	0.78
LY-456236	COc1ccc(Nc2ncnc3ccc(OC)cc23)cc1	KDR	No interaction	Interaction	39	0.78
somatostatin	C[C@@H](O)[C@@H]1NC(=O)[C@H](CCCCN)NC(=O)[C@H](Cc2c[nH]c3ccccc23)NC(=O)[C@H](Cc2ccccc2)NC(=O)[C@H](Cc2ccccc2)NC(=O)[C@H](CC(N)=O)NC(=O)[C@H](CCCCN)NC(=O)[C@H](CSSC[C@H](NC(=O)[C@H](CO)NC(=O)[C@@H](NC(=O)[C@H](Cc2ccccc2)NC1=O)[C@@H](C)O)C(O)=O)NC(=O)CNC(=O)[C@H](C)N	FLT3	No interaction	Interaction	39	0.78
tenovin-1	CC(=O)Nc1ccc(NC(=S)NC(=O)c2ccc(cc2)C(C)(C)C)cc1	FLT3	No interaction	Interaction	39	0.78
GP-1a	Cc1ccc-2c(Cc3c(nn(c-23)-c2ccc(Cl)cc2Cl)C(=O)NN2CCCCC2)c1	FLT3	No interaction	Interaction	39	0.78
meclofenamic-acid	Cc1ccc(Cl)c(Nc2ccccc2C(O)=O)c1Cl	FLT3	No interaction	Interaction	39	0.78
risperidone	Cc1nc2CCCCn2c(=O)c1CCN1CCC(CC1)c1noc2cc(F)ccc12	FLT3	No interaction	Interaction	39	0.78
torin-1	CCC(=O)N1CCN(CC1)c1ccc(cc1C(F)(F)F)-n1c2c(ccc1=O)cnc1ccc(cc21)-c1cnc2ccccc2c1	FLT3	No interaction	Interaction	39	0.78
nefazodone	CCc1nn(CCCN2CCN(CC2)c2cccc(Cl)c2)c(=O)n1CCOc1ccccc1	FLT3	No interaction	Interaction	39	0.78
SB-408124	CN(C)c1ccc(NC(=O)Nc2cc(C)nc3c(F)cc(F)cc23)cc1	FLT3	No interaction	Interaction	39	0.78
GR-127935	COc1ccc(NC(=O)c2ccc(cc2)-c2ccc(cc2C)-c2noc(C)n2)cc1N1CCN(C)CC1	FLT3	No interaction	Interaction	39	0.78
ICI-89406	OC(CNCCNC(=O)Nc1ccccc1)COc1ccccc1C#N	FLT3	No interaction	Interaction	39	0.78
apigenin	Oc1ccc(cc1)-c1cc(=O)c2c(O)cc(O)cc2o1	FLT3	No interaction	Interaction	39	0.78
scriptaid	ONC(=O)CCCCCN1C(=O)c2cccc3cccc(C1=O)c23	FLT3	No interaction	Interaction	39	0.78
amonafide	CN(C)CCN1C(=O)c2cccc3cc(N)cc(C1=O)c23	OPRD1	No interaction	Interaction	39	0.78
WZ-4002	COc1cc(ccc1Nc1ncc(Cl)c(Oc2cccc(NC(=O)C=C)c2)n1)N1CCN(C)CC1	MAPK12	No interaction	Interaction	39	0.78
pyroxamide	ONC(=O)CCCCCCC(=O)Nc1cccnc1	MAPK12	No interaction	Interaction	39	0.78
scriptaid	ONC(=O)CCCCCN1C(=O)c2cccc3cccc(C1=O)c23	MAPK12	No interaction	Interaction	39	0.78
JTE-907	CCCCCOc1c(OC)ccc2cc(C(=O)NCc3ccc4OCOc4c3)c(=O)[nH]c12	CDK5	No interaction	Interaction	39	0.78
mosapride	CCOc1cc(N)c(Cl)cc1C(=O)NCC1CN(Cc2ccc(F)cc2)CCO1	CDK5	No interaction	Interaction	39	0.78
NGB-2904	Clc1cccc(N2CCN(CCCCNC(=O)c3ccc-4c(Cc5ccccc-45)c3)CC2)c1Cl	CDK5	No interaction	Interaction	39	0.78
SB-590885	CN(C)CCOc1ccc(cc1)-c1nc(c([nH]1)-c1ccc2c(CC\C2=N\O)c1)-c1ccncc1	CDK5	No interaction	Interaction	39	0.78
ICI-89406	OC(CNCCNC(=O)Nc1ccccc1)COc1ccccc1C#N	CDK5	No interaction	Interaction	39	0.78
BE-2254	Oc1ccc(CCNCC2CCc3ccccc3C2=O)cc1	CDK5	No interaction	Interaction	39	0.78
scriptaid	ONC(=O)CCCCCN1C(=O)c2cccc3cccc(C1=O)c23	CDK5	No interaction	Interaction	39	0.78
mosapride	CCOc1cc(N)c(Cl)cc1C(=O)NCC1CN(Cc2ccc(F)cc2)CCO1	ERBB4	No interaction	Interaction	39	0.78
timolol	CC(C)(C)NC[C@H](O)COc1nsnc1N1CCOCC1	MAPK14	No interaction	Interaction	39	0.78
ICI-162846	NC(=O)CCCCn1ccc(N=C(N)NCC(F)(F)F)n1	MAPK14	No interaction	Interaction	39	0.78
ICI-89406	OC(CNCCNC(=O)Nc1ccccc1)COc1ccccc1C#N	MAPK14	No interaction	Interaction	39	0.78
AS-703026	OC[C@@H](O)CNC(=O)c1ccncc1Nc1ccc(I)cc1F	ALK	No interaction	Interaction	39	0.78
TG-101348	Cc1cnc(Nc2ccc(OCCN3CCCC3)cc2)nc1Nc1cccc(c1)S(=O)(=O)NC(C)(C)C	NR1I2	No interaction	Interaction	38	0.76
FIT	CCC(=O)N(C1CCN(CCc2ccc(cc2)N=C=S)CC1)c1ccccc1	TNF	No interaction	Interaction	38	0.76
TAK-715	CCc1nc(c(s1)-c1ccnc(NC(=O)c2ccccc2)c1)-c1cccc(C)c1	TNF	No interaction	Interaction	38	0.76
SKI-II	Oc1ccc(Nc2nc(cs2)-c2ccc(Cl)cc2)cc1	TNF	No interaction	Interaction	38	0.76
aurora-a-inhibitor-i	CCN1CCN(CC1)C(=O)Cc1ccc(Nc2ncc(F)c(Nc3ccc(cc3)C(=O)Nc3ccccc3Cl)n2)cc1	LCK	No interaction	Interaction	38	0.76
scriptaid	ONC(=O)CCCCCN1C(=O)c2cccc3cccc(C1=O)c23	CDK1	No interaction	Interaction	38	0.76
T-0070907	[O-][N+](=O)c1ccc(Cl)c(c1)C(=O)Nc1ccncc1	CSF1R	No interaction	Interaction	38	0.76
PHA-793887	CC(C)CC(=O)Nc1n[nH]c2c1CN(C(=O)C1CCN(C)CC1)C2(C)C	CSF1R	No interaction	Interaction	38	0.76
pifithrin	Cc1ccc(cc1)c2cn3c4CCCCc4sc3n2	CSF1R	No interaction	Interaction	38	0.76
JTE-907	CCCCCOc1c(OC)ccc2cc(C(=O)NCc3ccc4OCOc4c3)c(=O)[nH]c12	CSF1R	No interaction	Interaction	38	0.76
nafadotride	CCCCN1CCCC1CNC(=O)c1cc(C#N)c2ccccc2c1OC	CSF1R	No interaction	Interaction	38	0.76
tripelennamine	CN(C)CCN(Cc1ccccc1)c1ccccn1	CSF1R	No interaction	Interaction	38	0.76
OSI-027	COc1cccc2cc([nH]c12)-c1nc([C@@H]2CC[C@@H](CC2)C(O)=O)n2ncnc(N)c12	CSF1R	No interaction	Interaction	38	0.76
scriptaid	ONC(=O)CCCCCN1C(=O)c2cccc3cccc(C1=O)c23	CSF1R	No interaction	Interaction	38	0.76
VU-0418946-1	C(Nc1nc(nnc1-c1ccccc1)-c1ccccn1)c1ccc(cc1)-c1ccccc1	ADRB2	No interaction	Interaction	38	0.76
OMDM-2	CCCCCCCCC=CCCCCCCCC(=O)NC(CO)Cc1ccc(O)cc1	ADRB2	No interaction	Interaction	38	0.76
XL-147	Cc1ccc(cc1)S(=O)(=O)Nc1nc2ccccc2nc1Nc1ccc2nsnc2c1	RET	No interaction	Interaction	38	0.76
nefazodone	CCc1nn(CCCN2CCN(CC2)c2cccc(Cl)c2)c(=O)n1CCOc1ccccc1	RET	No interaction	Interaction	38	0.76
amonafide	CN(C)CCN1C(=O)c2cccc3cc(N)cc(C1=O)c23	RET	No interaction	Interaction	38	0.76
XL-147	Cc1ccc(cc1)S(=O)(=O)Nc1nc2ccccc2nc1Nc1ccc2nsnc2c1	ADRB1	No interaction	Interaction	38	0.76
apigenin	Oc1ccc(cc1)-c1cc(=O)c2c(O)cc(O)cc2o1	ADRB1	No interaction	Interaction	38	0.76
VU-0418946-1	C(Nc1nc(nnc1-c1ccccc1)-c1ccccn1)c1ccc(cc1)-c1ccccc1	ADRA2A	No interaction	Interaction	38	0.76
FIT	CCC(=O)N(C1CCN(CCc2ccc(cc2)N=C=S)CC1)c1ccccc1	ADRA2A	No interaction	Interaction	38	0.76
TAK-715	CCc1nc(c(s1)-c1ccnc(NC(=O)c2ccccc2)c1)-c1cccc(C)c1	ADRA2A	No interaction	Interaction	38	0.76
scriptaid	ONC(=O)CCCCCN1C(=O)c2cccc3cccc(C1=O)c23	ADRA2A	No interaction	Interaction	38	0.76
GSK-461364	C[C@@H](Oc1cc(sc1C(N)=O)-n1cnc2ccc(CN3CCN(C)CC3)cc12)c1ccccc1C(F)(F)F	PDGFRB	No interaction	Interaction	38	0.76
parthenolide-(alternate-stereo)	C\C1=C/CC[C@@]2(C)O[C@@H]2[C@H]2OC(=O)C(=C)[C@@H]2CC1	PDGFRB	No interaction	Interaction	38	0.76
gossypol	CC(C)c1c(O)c(O)c(C=O)c2c(O)c(c(C)cc12)-c1c(C)cc2c(C(C)C)c(O)c(O)c(C=O)c2c1O	PDGFRB	No interaction	Interaction	38	0.76
JTE-013	CC(C)c1cc(NNC(=O)Nc2cc(Cl)nc(Cl)c2)nc2n(C)nc(C)c12	PDGFRB	No interaction	Interaction	38	0.76
azithromycin	CC[C@H]1OC(=O)[C@H](C)[C@@H](O[C@H]2C[C@@](C)(OC)[C@@H](O)[C@H](C)O2)[C@H](C)[C@@H](O[C@@H]2O[C@H](C)C[C@@H]([C@H]2O)N(C)C)[C@](C)(O)C[C@@H](C)CN(C)[C@H](C)[C@@H](O)[C@]1(C)O	PDGFRB	No interaction	Interaction	38	0.76
mefenamic-acid	Cc1cccc(Nc2ccccc2C(O)=O)c1C	PDGFRB	No interaction	Interaction	38	0.76
L-368899	Cc1ccccc1N1CCN(CC1)S(=O)(=O)CC12CCC(C[C@@H]1NC(=O)[C@@H](N)CCS(C)(=O)=O)C2(C)C	PDGFRB	No interaction	Interaction	38	0.76
GW-0742	Cc1nc(sc1CSc1ccc(OCC(O)=O)c(C)c1)-c1ccc(c(F)c1)C(F)(F)F	PDGFRB	No interaction	Interaction	38	0.76
Ro-10-5824	Cc1ncc(CN2CCC(=CC2)c2ccccc2)c(N)n1	PDGFRB	No interaction	Interaction	38	0.76
SB-408124	CN(C)c1ccc(NC(=O)Nc2cc(C)nc3c(F)cc(F)cc23)cc1	PDGFRB	No interaction	Interaction	38	0.76
nortriptyline	CNCCC=C1c2ccccc2CCc2ccccc12	PDGFRB	No interaction	Interaction	38	0.76
WYE-354	COC(=O)Nc1ccc(cc1)-c1nc(N2CCOCC2)c2cnn(C3CCN(CC3)C(=O)OC)c2n1	PDGFRB	No interaction	Interaction	38	0.76
LY-456236	COc1ccc(Nc2ncnc3ccc(OC)cc23)cc1	PDGFRB	No interaction	Interaction	38	0.76
GW-583340	CS(=O)(=O)CCNCc1nc(cs1)-c1ccc2ncnc(Nc3ccc(OCc4cccc(F)c4)c(Cl)c3)c2c1	PDGFRB	No interaction	Interaction	38	0.76
BE-2254	Oc1ccc(CCNCC2CCc3ccccc3C2=O)cc1	PDGFRB	No interaction	Interaction	38	0.76
scriptaid	ONC(=O)CCCCCN1C(=O)c2cccc3cccc(C1=O)c23	PDGFRB	No interaction	Interaction	38	0.76
GW-0742	Cc1nc(sc1CSc1ccc(OCC(O)=O)c(C)c1)-c1ccc(c(F)c1)C(F)(F)F	KIT	No interaction	Interaction	38	0.76
metoclopramide	CCN(CC)CCNC(=O)c1cc(Cl)c(N)cc1OC	KIT	No interaction	Interaction	38	0.76
raclopride	CCN1CCC[C@H]1CNC(=O)c1c(O)c(Cl)cc(Cl)c1OC	KIT	No interaction	Interaction	38	0.76
flupirtine	CCOC(=O)Nc1ccc(NCc2ccc(F)cc2)nc1N	KIT	No interaction	Interaction	38	0.76
neratinib	CCOc1cc2ncc(C#N)c(Nc3ccc(OCc4ccccn4)c(Cl)c3)c2cc1NC(=O)\C=C\CN(C)C	KIT	No interaction	Interaction	38	0.76
TAK-715	CCc1nc(c(s1)-c1ccnc(NC(=O)c2ccccc2)c1)-c1cccc(C)c1	RARB	No interaction	Interaction	38	0.76
nefazodone	CCc1nn(CCCN2CCN(CC2)c2cccc(Cl)c2)c(=O)n1CCOc1ccccc1	FGFR1	No interaction	Interaction	38	0.76
aurora-a-inhibitor-i	CCN1CCN(CC1)C(=O)Cc1ccc(Nc2ncc(F)c(Nc3ccc(cc3)C(=O)Nc3ccccc3Cl)n2)cc1	SRC	No interaction	Interaction	38	0.76
somatostatin	C[C@@H](O)[C@@H]1NC(=O)[C@H](CCCCN)NC(=O)[C@H](Cc2c[nH]c3ccccc23)NC(=O)[C@H](Cc2ccccc2)NC(=O)[C@H](Cc2ccccc2)NC(=O)[C@H](CC(N)=O)NC(=O)[C@H](CCCCN)NC(=O)[C@H](CSSC[C@H](NC(=O)[C@H](CO)NC(=O)[C@@H](NC(=O)[C@H](Cc2ccccc2)NC1=O)[C@@H](C)O)C(O)=O)NC(=O)CNC(=O)[C@H](C)N	PDGFRA	No interaction	Interaction	38	0.76
cholic-acid	C[C@H](CCC(O)=O)[C@H]1CC[C@H]2[C@@H]3[C@H](O)C[C@@H]4C[C@H](O)CC[C@]4(C)[C@H]3C[C@H](O)[C@]12C	PDGFRA	No interaction	Interaction	38	0.76
RS-17053	CC(C)(Cc1c[nH]c2ccc(Cl)cc12)NCCOc1ccccc1OCC1CC1	PDGFRA	No interaction	Interaction	38	0.76
XL-147	Cc1ccc(cc1)S(=O)(=O)Nc1nc2ccccc2nc1Nc1ccc2nsnc2c1	PDGFRA	No interaction	Interaction	38	0.76
GW-0742	Cc1nc(sc1CSc1ccc(OCC(O)=O)c(C)c1)-c1ccc(c(F)c1)C(F)(F)F	PDGFRA	No interaction	Interaction	38	0.76
nafadotride	CCCCN1CCCC1CNC(=O)c1cc(C#N)c2ccccc2c1OC	PDGFRA	No interaction	Interaction	38	0.76
L-745870	Clc1ccc(cc1)N1CCN(Cc2c[nH]c3ncccc23)CC1	PDGFRA	No interaction	Interaction	38	0.76
afatinib	CN(C)C\C=C\C(=O)Nc1cc2c(Nc3ccc(F)c(Cl)c3)ncnc2cc1O[C@H]1CCOC1	PDGFRA	No interaction	Interaction	38	0.76
WZ-4002	COc1cc(ccc1Nc1ncc(Cl)c(Oc2cccc(NC(=O)C=C)c2)n1)N1CCN(C)CC1	PDGFRA	No interaction	Interaction	38	0.76
tandutinib	COc1cc2c(ncnc2cc1OCCCN1CCCCC1)N1CCN(CC1)C(=O)Nc1ccc(OC(C)C)cc1	PDGFRA	No interaction	Interaction	38	0.76
LY-456236	COc1ccc(Nc2ncnc3ccc(OC)cc23)cc1	PDGFRA	No interaction	Interaction	38	0.76
pirarubicin	COc1cccc2C(=O)c3c(O)c4C[C@](O)(C[C@H](O[C@H]5C[C@H](N)[C@H](O[C@@H]6CCCCO6)[C@H](C)O5)c4c(O)c3C(=O)c12)C(=O)CO	PDGFRA	No interaction	Interaction	38	0.76
CP-724714	COCC(=O)NC\C=C\c1ccc2ncnc(Nc3ccc(Oc4ccc(C)nc4)c(C)c3)c2c1	PDGFRA	No interaction	Interaction	38	0.76
KU-55933	O=c1cc(oc(c1)-c1cccc2Sc3ccccc3Sc12)N1CCOCC1	PDGFRA	No interaction	Interaction	38	0.76
nTZDpa	OC(=O)c1n(Cc2ccc(Cl)cc2)c2ccc(Cl)cc2c1Sc1ccccc1	PDGFRA	No interaction	Interaction	38	0.76
apigenin	Oc1ccc(cc1)-c1cc(=O)c2c(O)cc(O)cc2o1	PDGFRA	No interaction	Interaction	38	0.76
GP-1a	Cc1ccc-2c(Cc3c(nn(c-23)-c2ccc(Cl)cc2Cl)C(=O)NN2CCCCC2)c1	FLT1	No interaction	Interaction	38	0.76
metoclopramide	CCN(CC)CCNC(=O)c1cc(Cl)c(N)cc1OC	FLT1	No interaction	Interaction	38	0.76
SB-590885	CN(C)CCOc1ccc(cc1)-c1nc(c([nH]1)-c1ccc2c(CC\C2=N\O)c1)-c1ccncc1	FLT1	No interaction	Interaction	38	0.76
WZ-3146	CN1CCN(CC1)c1ccc(Nc2ncc(Cl)c(Oc3cccc(NC(=O)C=C)c3)n2)cc1	FLT1	No interaction	Interaction	38	0.76
nefazodone	CCc1nn(CCCN2CCN(CC2)c2cccc(Cl)c2)c(=O)n1CCOc1ccccc1	FGFR3	No interaction	Interaction	38	0.76
GW-441756	Cn1cc(C=C2C(=O)Nc3cccnc23)c4ccccc14	FGFR3	No interaction	Interaction	38	0.76
dacinostat	OCCN(CCc1c[nH]c2ccccc12)Cc1ccc(\C=C\C(=O)NO)cc1	FGFR3	No interaction	Interaction	38	0.76
pyroxamide	ONC(=O)CCCCCCC(=O)Nc1cccnc1	FGFR3	No interaction	Interaction	38	0.76
lestaurtinib	C[C@]12O[C@H](C[C@]1(O)CO)n1c3ccccc3c3c4C(=O)NCc4c4c5ccccc5n2c4c13	CDK2	No interaction	Interaction	38	0.76
LY-225910	CC(C)Oc1cccc(c1)-n1c(CCc2c[nH]c3ccc(Br)cc23)nc2ccccc2c1=O	CDK2	No interaction	Interaction	38	0.76
GW-441756	Cn1cc(C=C2C(=O)Nc3cccnc23)c4ccccc14	MAPK1	No interaction	Interaction	38	0.76
VU-0418946-1	C(Nc1nc(nnc1-c1ccccc1)-c1ccccn1)c1ccc(cc1)-c1ccccc1	AKT1	No interaction	Interaction	38	0.76
parthenolide-(alternate-stereo)	C\C1=C/CC[C@@]2(C)O[C@@H]2[C@H]2OC(=O)C(=C)[C@@H]2CC1	AKT1	No interaction	Interaction	38	0.76
tenovin-1	CC(=O)Nc1ccc(NC(=S)NC(=O)c2ccc(cc2)C(C)(C)C)cc1	AKT1	No interaction	Interaction	38	0.76
L-368899	Cc1ccccc1N1CCN(CC1)S(=O)(=O)CC12CCC(C[C@@H]1NC(=O)[C@@H](N)CCS(C)(=O)=O)C2(C)C	AKT1	No interaction	Interaction	38	0.76
FIT	CCC(=O)N(C1CCN(CCc2ccc(cc2)N=C=S)CC1)c1ccccc1	ADRA1A	No interaction	Interaction	38	0.76
SB-590885	CN(C)CCOc1ccc(cc1)-c1nc(c([nH]1)-c1ccc2c(CC\C2=N\O)c1)-c1ccncc1	ADRA1A	No interaction	Interaction	38	0.76
scriptaid	ONC(=O)CCCCCN1C(=O)c2cccc3cccc(C1=O)c23	ADRA1A	No interaction	Interaction	38	0.76
mefenamic-acid	Cc1cccc(Nc2ccccc2C(O)=O)c1C	FLT4	No interaction	Interaction	38	0.76
glycopyrrolate	C[N+]1(C)CCC(C1)OC(=O)C(O)(C1CCCC1)c1ccccc1	KDR	No interaction	Interaction	38	0.76
quizartinib	CC(C)(C)c1cc(NC(=O)Nc2ccc(cc2)-c2cn3c(n2)sc2cc(OCCN4CCOCC4)ccc32)no1	KDR	No interaction	Interaction	38	0.76
flupirtine	CCOC(=O)Nc1ccc(NCc2ccc(F)cc2)nc1N	KDR	No interaction	Interaction	38	0.76
NAN-190	COc1ccccc1N1CCN(CCCCN2C(=O)c3ccccc3C2=O)CC1	KDR	No interaction	Interaction	38	0.76
L-733060	FC(F)(F)c1cc(CO[C@H]2CCCN[C@H]2c2ccccc2)cc(c1)C(F)(F)F	KDR	No interaction	Interaction	38	0.76
RS-17053	CC(C)(Cc1c[nH]c2ccc(Cl)cc12)NCCOc1ccccc1OCC1CC1	FLT3	No interaction	Interaction	38	0.76
flupirtine	CCOC(=O)Nc1ccc(NCc2ccc(F)cc2)nc1N	FLT3	No interaction	Interaction	38	0.76
GANT-61	CN(C)c1ccccc1CN1CCCN(Cc2ccccc2N(C)C)C1c1ccncc1	FLT3	No interaction	Interaction	38	0.76
WYE-354	COC(=O)Nc1ccc(cc1)-c1nc(N2CCOCC2)c2cnn(C3CCN(CC3)C(=O)OC)c2n1	FLT3	No interaction	Interaction	38	0.76
OSI-027	COc1cccc2cc([nH]c12)-c1nc([C@@H]2CC[C@@H](CC2)C(O)=O)n2ncnc(N)c12	FLT3	No interaction	Interaction	38	0.76
ICI-162846	NC(=O)CCCCn1ccc(N=C(N)NCC(F)(F)F)n1	FLT3	No interaction	Interaction	38	0.76
KU-55933	O=c1cc(oc(c1)-c1cccc2Sc3ccccc3Sc12)N1CCOCC1	FLT3	No interaction	Interaction	38	0.76
SB-202190	Oc1ccc(cc1)-c1nc(c([nH]1)-c1ccncc1)-c1ccc(F)cc1	FLT3	No interaction	Interaction	38	0.76
dacinostat	OCCN(CCc1c[nH]c2ccccc12)Cc1ccc(\C=C\C(=O)NO)cc1	FLT3	No interaction	Interaction	38	0.76
timolol	CC(C)(C)NC[C@H](O)COc1nsnc1N1CCOCC1	MAPK12	No interaction	Interaction	38	0.76
meclofenamic-acid	Cc1ccc(Cl)c(Nc2ccccc2C(O)=O)c1Cl	MAPK12	No interaction	Interaction	38	0.76
SB-590885	CN(C)CCOc1ccc(cc1)-c1nc(c([nH]1)-c1ccc2c(CC\C2=N\O)c1)-c1ccncc1	MAPK12	No interaction	Interaction	38	0.76
BE-2254	Oc1ccc(CCNCC2CCc3ccccc3C2=O)cc1	MAPK12	No interaction	Interaction	38	0.76
SB-590885	CN(C)CCOc1ccc(cc1)-c1nc(c([nH]1)-c1ccc2c(CC\C2=N\O)c1)-c1ccncc1	PKIA	No interaction	Interaction	38	0.76
enzastaurin	Cn1cc(C2=C(C(=O)NC2=O)c2cn(C3CCN(Cc4ccccn4)CC3)c3ccccc23)c2ccccc12	PKIA	No interaction	Interaction	38	0.76
aurora-a-inhibitor-i	CCN1CCN(CC1)C(=O)Cc1ccc(Nc2ncc(F)c(Nc3ccc(cc3)C(=O)Nc3ccccc3Cl)n2)cc1	CDK6	No interaction	Interaction	38	0.76
pyroxamide	ONC(=O)CCCCCCC(=O)Nc1cccnc1	CDK6	No interaction	Interaction	38	0.76
aurora-a-inhibitor-i	CCN1CCN(CC1)C(=O)Cc1ccc(Nc2ncc(F)c(Nc3ccc(cc3)C(=O)Nc3ccccc3Cl)n2)cc1	CDK5	No interaction	Interaction	38	0.76
TG-101348	Cc1cnc(Nc2ccc(OCCN3CCCC3)cc2)nc1Nc1cccc(c1)S(=O)(=O)NC(C)(C)C	PPARD	No interaction	Interaction	38	0.76
meclofenamic-acid	Cc1ccc(Cl)c(Nc2ccccc2C(O)=O)c1Cl	ROCK1	No interaction	Interaction	38	0.76
SB-590885	CN(C)CCOc1ccc(cc1)-c1nc(c([nH]1)-c1ccc2c(CC\C2=N\O)c1)-c1ccncc1	ROCK1	No interaction	Interaction	38	0.76
melperone	CC1CCN(CCCC(=O)c2ccc(F)cc2)CC1	ERBB4	No interaction	Interaction	38	0.76
ICI-89406	OC(CNCCNC(=O)Nc1ccccc1)COc1ccccc1C#N	MAPK11	No interaction	Interaction	38	0.76
JTE-013	CC(C)c1cc(NNC(=O)Nc2cc(Cl)nc(Cl)c2)nc2n(C)nc(C)c12	MAPK14	No interaction	Interaction	38	0.76
AT-7519	Clc1cccc(Cl)c1C(=O)Nc1c[nH]nc1C(=O)NC1CCNCC1	MAPK14	No interaction	Interaction	38	0.76
SB-590885	CN(C)CCOc1ccc(cc1)-c1nc(c([nH]1)-c1ccc2c(CC\C2=N\O)c1)-c1ccncc1	MAPK14	No interaction	Interaction	38	0.76
dovitinib	CN1CCN(CC1)c1ccc2nc([nH]c2c1)-c1c(N)c2c(F)cccc2[nH]c1=O	MAPK14	No interaction	Interaction	38	0.76
everolimus	CO[C@@H]1C[C@H](C[C@@H](C)[C@@H]2CC(=O)[C@H](C)\C=C(C)\[C@@H](O)[C@@H](OC)C(=O)[C@H](C)C[C@H](C)\C=C\C=C\C=C(C)\[C@H](C[C@@H]3CC[C@@H](C)[C@@](O)(O3)C(=O)C(=O)N3CCCC[C@H]3C(=O)O2)OC)CC[C@H]1OCCO	MAPK14	No interaction	Interaction	38	0.76
WZ-4002	COc1cc(ccc1Nc1ncc(Cl)c(Oc2cccc(NC(=O)C=C)c2)n1)N1CCN(C)CC1	MAPK14	No interaction	Interaction	38	0.76
scriptaid	ONC(=O)CCCCCN1C(=O)c2cccc3cccc(C1=O)c23	MAPK14	No interaction	Interaction	38	0.76
SB-590885	CN(C)CCOc1ccc(cc1)-c1nc(c([nH]1)-c1ccc2c(CC\C2=N\O)c1)-c1ccncc1	SMO	No interaction	Interaction	38	0.76
pyroxamide	ONC(=O)CCCCCCC(=O)Nc1cccnc1	HDAC6	No interaction	Interaction	38	0.76
JTE-907	CCCCCOc1c(OC)ccc2cc(C(=O)NCc3ccc4OCOc4c3)c(=O)[nH]c12	NR1I2	No interaction	Interaction	37	0.74
pyroxamide	ONC(=O)CCCCCCC(=O)Nc1cccnc1	ERBB2	No interaction	Interaction	37	0.74
enzastaurin	Cn1cc(C2=C(C(=O)NC2=O)c2cn(C3CCN(Cc4ccccn4)CC3)c3ccccc23)c2ccccc12	LCK	No interaction	Interaction	37	0.74
pyroxamide	ONC(=O)CCCCCCC(=O)Nc1cccnc1	LCK	No interaction	Interaction	37	0.74
scriptaid	ONC(=O)CCCCCN1C(=O)c2cccc3cccc(C1=O)c23	LCK	No interaction	Interaction	37	0.74
lestaurtinib	C[C@]12O[C@H](C[C@]1(O)CO)n1c3ccccc3c3c4C(=O)NCc4c4c5ccccc5n2c4c13	CDK1	No interaction	Interaction	37	0.74
cholic-acid	C[C@H](CCC(O)=O)[C@H]1CC[C@H]2[C@@H]3[C@H](O)C[C@@H]4C[C@H](O)CC[C@]4(C)[C@H]3C[C@H](O)[C@]12C	CSF1R	No interaction	Interaction	37	0.74
meclofenamic-acid	Cc1ccc(Cl)c(Nc2ccccc2C(O)=O)c1Cl	CSF1R	No interaction	Interaction	37	0.74
torin-1	CCC(=O)N1CCN(CC1)c1ccc(cc1C(F)(F)F)-n1c2c(ccc1=O)cnc1ccc(cc21)-c1cnc2ccccc2c1	CSF1R	No interaction	Interaction	37	0.74
ZD-7155	CCc1cc2N(Cc3ccc(cc3)-c3ccccc3-c3nnn[nH]3)C(=O)CCc2c(CC)n1	CSF1R	No interaction	Interaction	37	0.74
PD-173074	CCN(CC)CCCCNc1ncc2cc(-c3cc(OC)cc(OC)c3)c(NC(=O)NC(C)(C)C)nc2n1	CSF1R	No interaction	Interaction	37	0.74
metoclopramide	CCN(CC)CCNC(=O)c1cc(Cl)c(N)cc1OC	CSF1R	No interaction	Interaction	37	0.74
aurora-a-inhibitor-i	CCN1CCN(CC1)C(=O)Cc1ccc(Nc2ncc(F)c(Nc3ccc(cc3)C(=O)Nc3ccccc3Cl)n2)cc1	CSF1R	No interaction	Interaction	37	0.74
neratinib	CCOc1cc2ncc(C#N)c(Nc3ccc(OCc4ccccn4)c(Cl)c3)c2cc1NC(=O)\C=C\CN(C)C	CSF1R	No interaction	Interaction	37	0.74
afatinib	CN(C)C\C=C\C(=O)Nc1cc2c(Nc3ccc(F)c(Cl)c3)ncnc2cc1O[C@H]1CCOC1	CSF1R	No interaction	Interaction	37	0.74
enzastaurin	Cn1cc(C2=C(C(=O)NC2=O)c2cn(C3CCN(Cc4ccccn4)CC3)c3ccccc23)c2ccccc12	CSF1R	No interaction	Interaction	37	0.74
saracatinib	CN1CCN(CCOc2cc(OC3CCOCC3)c3c(Nc4c5OCOc5ccc4Cl)ncnc3c2)CC1	CSF1R	No interaction	Interaction	37	0.74
canertinib	Fc1ccc(Nc2ncnc3cc(OCCCN4CCOCC4)c(NC(=O)C=C)cc23)cc1Cl	CSF1R	No interaction	Interaction	37	0.74
IKK-16	O=C(N1CCC(CC1)N1CCCC1)c1ccc(Nc2nccc(n2)-c2cc3ccccc3s2)cc1	CSF1R	No interaction	Interaction	37	0.74
FIT	CCC(=O)N(C1CCN(CCc2ccc(cc2)N=C=S)CC1)c1ccccc1	ADRB2	No interaction	Interaction	37	0.74
TAK-715	CCc1nc(c(s1)-c1ccnc(NC(=O)c2ccccc2)c1)-c1cccc(C)c1	ADRB2	No interaction	Interaction	37	0.74
amonafide	CN(C)CCN1C(=O)c2cccc3cc(N)cc(C1=O)c23	ADRB2	No interaction	Interaction	37	0.74
SB-408124	CN(C)c1ccc(NC(=O)Nc2cc(C)nc3c(F)cc(F)cc23)cc1	RET	No interaction	Interaction	37	0.74
mefenamic-acid	Cc1cccc(Nc2ccccc2C(O)=O)c1C	MMP2	No interaction	Interaction	37	0.74
PHA-793887	CC(C)CC(=O)Nc1n[nH]c2c1CN(C(=O)C1CCN(C)CC1)C2(C)C	ADRB1	No interaction	Interaction	37	0.74
BMS-345541	Cc1cnc2c(NCCN)nc3ccc(C)cc3n12	ADRB1	No interaction	Interaction	37	0.74
FIT	CCC(=O)N(C1CCN(CCc2ccc(cc2)N=C=S)CC1)c1ccccc1	ADRB1	No interaction	Interaction	37	0.74
amonafide	CN(C)CCN1C(=O)c2cccc3cc(N)cc(C1=O)c23	ADRB1	No interaction	Interaction	37	0.74
GR-127935	COc1ccc(NC(=O)c2ccc(cc2)-c2ccc(cc2C)-c2noc(C)n2)cc1N1CCN(C)CC1	ADRB1	No interaction	Interaction	37	0.74
AS-703026	OC[C@@H](O)CNC(=O)c1ccncc1Nc1ccc(I)cc1F	ADRB1	No interaction	Interaction	37	0.74
BMS-345541	Cc1cnc2c(NCCN)nc3ccc(C)cc3n12	ADRA2A	No interaction	Interaction	37	0.74
H-89	Brc1ccc(\C=C\CNCCNS(=O)(=O)c2cccc3cnccc23)cc1	PDGFRB	No interaction	Interaction	37	0.74
VU-0418946-1	C(Nc1nc(nnc1-c1ccccc1)-c1ccccn1)c1ccc(cc1)-c1ccccc1	PDGFRB	No interaction	Interaction	37	0.74
crizotinib	C[C@@H](Oc1cc(cnc1N)-c1cnn(c1)C1CCNCC1)c1c(Cl)ccc(F)c1Cl	PDGFRB	No interaction	Interaction	37	0.74
NPC-15199	CC(C)CC(NC(=O)OCC1c2ccccc2-c3ccccc13)C(=O)O	PDGFRB	No interaction	Interaction	37	0.74
LY-225910	CC(C)Oc1cccc(c1)-n1c(CCc2c[nH]c3ccc(Br)cc23)nc2ccccc2c1=O	PDGFRB	No interaction	Interaction	37	0.74
GYKI-52466	CC1=NN=C(c2ccc(N)cc2)c2cc3OCOc3cc2C1	PDGFRB	No interaction	Interaction	37	0.74
m-3M3FBS	Cc1cc(C)c(c(C)c1)S(=O)(=O)Nc1cccc(c1)C(F)(F)F	PDGFRB	No interaction	Interaction	37	0.74
GW-501516	Cc1nc(sc1CSc1ccc(OCC(O)=O)c(C)c1)-c1ccc(cc1)C(F)(F)F	PDGFRB	No interaction	Interaction	37	0.74
OMDM-2	CCCCCCCCC=CCCCCCCCC(=O)NC(CO)Cc1ccc(O)cc1	PDGFRB	No interaction	Interaction	37	0.74
nitrocaramiphen	CCN(CC)CCOC(=O)C1(CCCC1)c1ccc(cc1)[N+]([O-])=O	PDGFRB	No interaction	Interaction	37	0.74
GSK-0660	COC(=O)c1sccc1S(=O)(=O)Nc1ccc(Nc2ccccc2)cc1OC	PDGFRB	No interaction	Interaction	37	0.74
picotamide	COc1ccc(cc1C(=O)NCc1cccnc1)C(=O)NCc1cccnc1	PDGFRB	No interaction	Interaction	37	0.74
pirarubicin	COc1cccc2C(=O)c3c(O)c4C[C@](O)(C[C@H](O[C@H]5C[C@H](N)[C@H](O[C@@H]6CCCCO6)[C@H](C)O5)c4c(O)c3C(=O)c12)C(=O)CO	PDGFRB	No interaction	Interaction	37	0.74
zibotentan	COc1nc(C)cnc1NS(=O)(=O)c1cccnc1-c1ccc(cc1)-c1nnco1	PDGFRB	No interaction	Interaction	37	0.74
erlotinib	COCCOc1cc2ncnc(Nc3cccc(c3)C#C)c2cc1OCCOC	PDGFRB	No interaction	Interaction	37	0.74
canertinib	Fc1ccc(Nc2ncnc3cc(OCCCN4CCOCC4)c(NC(=O)C=C)cc23)cc1Cl	PDGFRB	No interaction	Interaction	37	0.74
KU-55933	O=c1cc(oc(c1)-c1cccc2Sc3ccccc3Sc12)N1CCOCC1	PDGFRB	No interaction	Interaction	37	0.74
nTZDpa	OC(=O)c1n(Cc2ccc(Cl)cc2)c2ccc(Cl)cc2c1Sc1ccccc1	PDGFRB	No interaction	Interaction	37	0.74
SKI-II	Oc1ccc(Nc2nc(cs2)-c2ccc(Cl)cc2)cc1	PDGFRB	No interaction	Interaction	37	0.74
JTE-013	CC(C)c1cc(NNC(=O)Nc2cc(Cl)nc(Cl)c2)nc2n(C)nc(C)c12	KIT	No interaction	Interaction	37	0.74
azithromycin	CC[C@H]1OC(=O)[C@H](C)[C@@H](O[C@H]2C[C@@](C)(OC)[C@@H](O)[C@H](C)O2)[C@H](C)[C@@H](O[C@@H]2O[C@H](C)C[C@@H]([C@H]2O)N(C)C)[C@](C)(O)C[C@@H](C)CN(C)[C@H](C)[C@@H](O)[C@]1(C)O	KIT	No interaction	Interaction	37	0.74
GYKI-52466	CC1=NN=C(c2ccc(N)cc2)c2cc3OCOc3cc2C1	KIT	No interaction	Interaction	37	0.74
GP-1a	Cc1ccc-2c(Cc3c(nn(c-23)-c2ccc(Cl)cc2Cl)C(=O)NN2CCCCC2)c1	KIT	No interaction	Interaction	37	0.74
XL-147	Cc1ccc(cc1)S(=O)(=O)Nc1nc2ccccc2nc1Nc1ccc2nsnc2c1	KIT	No interaction	Interaction	37	0.74
embelin	CCCCCCCCCCCC1C(=O)C(=O)CC(=O)C1=O	KIT	No interaction	Interaction	37	0.74
aurora-a-inhibitor-i	CCN1CCN(CC1)C(=O)Cc1ccc(Nc2ncc(F)c(Nc3ccc(cc3)C(=O)Nc3ccccc3Cl)n2)cc1	KIT	No interaction	Interaction	37	0.74
nortriptyline	CNCCC=C1c2ccccc2CCc2ccccc12	KIT	No interaction	Interaction	37	0.74
pyroxamide	ONC(=O)CCCCCCC(=O)Nc1cccnc1	KIT	No interaction	Interaction	37	0.74
T-0070907	[O-][N+](=O)c1ccc(Cl)c(c1)C(=O)Nc1ccncc1	FGFR1	No interaction	Interaction	37	0.74
H-89	Brc1ccc(\C=C\CNCCNS(=O)(=O)c2cccc3cnccc23)cc1	PDGFRA	No interaction	Interaction	37	0.74
naphazoline	C(C1=NCCN1)c1cccc2ccccc12	PDGFRA	No interaction	Interaction	37	0.74
dexrazoxane	C[C@@H](CN1CC(=O)NC(=O)C1)N1CC(=O)NC(=O)C1	PDGFRA	No interaction	Interaction	37	0.74
NPC-15199	CC(C)CC(NC(=O)OCC1c2ccccc2-c3ccccc13)C(=O)O	PDGFRA	No interaction	Interaction	37	0.74
PU-H71	CC(C)NCCCn1c(Sc2cc3OCOc3cc2I)nc2c(N)ncnc12	PDGFRA	No interaction	Interaction	37	0.74
GW-501516	Cc1nc(sc1CSc1ccc(OCC(O)=O)c(C)c1)-c1ccc(cc1)C(F)(F)F	PDGFRA	No interaction	Interaction	37	0.74
valsartan	CCCCC(=O)N(Cc1ccc(cc1)-c1ccccc1-c1nn[nH]n1)[C@@H](C(C)C)C(O)=O	PDGFRA	No interaction	Interaction	37	0.74
raclopride	CCN1CCC[C@H]1CNC(=O)c1c(O)c(Cl)cc(Cl)c1OC	PDGFRA	No interaction	Interaction	37	0.74
NGB-2904	Clc1cccc(N2CCN(CCCCNC(=O)c3ccc-4c(Cc5ccccc-45)c3)CC2)c1Cl	PDGFRA	No interaction	Interaction	37	0.74
WYE-354	COC(=O)Nc1ccc(cc1)-c1nc(N2CCOCC2)c2cnn(C3CCN(CC3)C(=O)OC)c2n1	PDGFRA	No interaction	Interaction	37	0.74
OSI-027	COc1cccc2cc([nH]c12)-c1nc([C@@H]2CC[C@@H](CC2)C(O)=O)n2ncnc(N)c12	PDGFRA	No interaction	Interaction	37	0.74
NAN-190	COc1ccccc1N1CCN(CCCCN2C(=O)c3ccccc3C2=O)CC1	PDGFRA	No interaction	Interaction	37	0.74
YM-155	COCC[n+]1c(C)n(Cc2cnccn2)c2c1C(=O)c1ccccc1C2=O	PDGFRA	No interaction	Interaction	37	0.74
erlotinib	COCCOc1cc2ncnc(Nc3cccc(c3)C#C)c2cc1OCCOC	PDGFRA	No interaction	Interaction	37	0.74
canertinib	Fc1ccc(Nc2ncnc3cc(OCCCN4CCOCC4)c(NC(=O)C=C)cc23)cc1Cl	PDGFRA	No interaction	Interaction	37	0.74
BE-2254	Oc1ccc(CCNCC2CCc3ccccc3C2=O)cc1	PDGFRA	No interaction	Interaction	37	0.74
scriptaid	ONC(=O)CCCCCN1C(=O)c2cccc3cccc(C1=O)c23	PDGFRA	No interaction	Interaction	37	0.74
VU-0418946-1	C(Nc1nc(nnc1-c1ccccc1)-c1ccccn1)c1ccc(cc1)-c1ccccc1	PRKCA	No interaction	Interaction	37	0.74
PP-1	Cc1ccc(cc1)-c1nn(c2ncnc(N)c12)C(C)(C)C	FLT1	No interaction	Interaction	37	0.74
XL-147	Cc1ccc(cc1)S(=O)(=O)Nc1nc2ccccc2nc1Nc1ccc2nsnc2c1	FLT1	No interaction	Interaction	37	0.74
nafadotride	CCCCN1CCCC1CNC(=O)c1cc(C#N)c2ccccc2c1OC	FLT1	No interaction	Interaction	37	0.74
mosapride	CCOc1cc(N)c(Cl)cc1C(=O)NCC1CN(Cc2ccc(F)cc2)CCO1	FLT1	No interaction	Interaction	37	0.74
enzastaurin	Cn1cc(C2=C(C(=O)NC2=O)c2cn(C3CCN(Cc4ccccn4)CC3)c3ccccc23)c2ccccc12	FLT1	No interaction	Interaction	37	0.74
ICI-89406	OC(CNCCNC(=O)Nc1ccccc1)COc1ccccc1C#N	FLT1	No interaction	Interaction	37	0.74
dacinostat	OCCN(CCc1c[nH]c2ccccc12)Cc1ccc(\C=C\C(=O)NO)cc1	FLT1	No interaction	Interaction	37	0.74
XL-147	Cc1ccc(cc1)S(=O)(=O)Nc1nc2ccccc2nc1Nc1ccc2nsnc2c1	FGFR3	No interaction	Interaction	37	0.74
TG-101348	Cc1cnc(Nc2ccc(OCCN3CCCC3)cc2)nc1Nc1cccc(c1)S(=O)(=O)NC(C)(C)C	FGFR3	No interaction	Interaction	37	0.74
torin-1	CCC(=O)N1CCN(CC1)c1ccc(cc1C(F)(F)F)-n1c2c(ccc1=O)cnc1ccc(cc21)-c1cnc2ccccc2c1	FGFR3	No interaction	Interaction	37	0.74
mosapride	CCOc1cc(N)c(Cl)cc1C(=O)NCC1CN(Cc2ccc(F)cc2)CCO1	FGFR3	No interaction	Interaction	37	0.74
immepip	C(C1CCNCC1)c1c[nH]cn1	CDK2	No interaction	Interaction	37	0.74
mefenamic-acid	Cc1cccc(Nc2ccccc2C(O)=O)c1C	CDK2	No interaction	Interaction	37	0.74
tripelennamine	CN(C)CCN(Cc1ccccc1)c1ccccn1	CDK2	No interaction	Interaction	37	0.74
scriptaid	ONC(=O)CCCCCN1C(=O)c2cccc3cccc(C1=O)c23	CDK2	No interaction	Interaction	37	0.74
VU-0418946-1	C(Nc1nc(nnc1-c1ccccc1)-c1ccccn1)c1ccc(cc1)-c1ccccc1	MAPK1	No interaction	Interaction	37	0.74
IRL-2500	CN(C(Cc1ccc(cc1)c2ccccc2)C(=O)NC(Cc3c[nH]c4ccccc34)C(=O)O)C(=O)c5cc(C)cc(C)c5	MAPK1	No interaction	Interaction	37	0.74
risperidone	Cc1nc2CCCCn2c(=O)c1CCN1CCC(CC1)c1noc2cc(F)ccc12	AKT1	No interaction	Interaction	37	0.74
TAK-715	CCc1nc(c(s1)-c1ccnc(NC(=O)c2ccccc2)c1)-c1cccc(C)c1	AKT1	No interaction	Interaction	37	0.74
mosapride	CCOc1cc(N)c(Cl)cc1C(=O)NCC1CN(Cc2ccc(F)cc2)CCO1	AKT1	No interaction	Interaction	37	0.74
YM-298198	CN(C1CCCCC1)C(=O)c1sc2nc3ccc(N)cc3n2c1C	AKT1	No interaction	Interaction	37	0.74
everolimus	CO[C@@H]1C[C@H](C[C@@H](C)[C@@H]2CC(=O)[C@H](C)\C=C(C)\[C@@H](O)[C@@H](OC)C(=O)[C@H](C)C[C@H](C)\C=C\C=C\C=C(C)\[C@H](C[C@@H]3CC[C@@H](C)[C@@](O)(O3)C(=O)C(=O)N3CCCC[C@H]3C(=O)O2)OC)CC[C@H]1OCCO	AKT1	No interaction	Interaction	37	0.74
WZ-4002	COc1cc(ccc1Nc1ncc(Cl)c(Oc2cccc(NC(=O)C=C)c2)n1)N1CCN(C)CC1	AKT1	No interaction	Interaction	37	0.74
SKI-II	Oc1ccc(Nc2nc(cs2)-c2ccc(Cl)cc2)cc1	AKT1	No interaction	Interaction	37	0.74
somatostatin	C[C@@H](O)[C@@H]1NC(=O)[C@H](CCCCN)NC(=O)[C@H](Cc2c[nH]c3ccccc23)NC(=O)[C@H](Cc2ccccc2)NC(=O)[C@H](Cc2ccccc2)NC(=O)[C@H](CC(N)=O)NC(=O)[C@H](CCCCN)NC(=O)[C@H](CSSC[C@H](NC(=O)[C@H](CO)NC(=O)[C@@H](NC(=O)[C@H](Cc2ccccc2)NC1=O)[C@@H](C)O)C(O)=O)NC(=O)CNC(=O)[C@H](C)N	ADRA1A	No interaction	Interaction	37	0.74
TAK-715	CCc1nc(c(s1)-c1ccnc(NC(=O)c2ccccc2)c1)-c1cccc(C)c1	ADRA1A	No interaction	Interaction	37	0.74
apigenin	Oc1ccc(cc1)-c1cc(=O)c2c(O)cc(O)cc2o1	ADRA1A	No interaction	Interaction	37	0.74
SKI-II	Oc1ccc(Nc2nc(cs2)-c2ccc(Cl)cc2)cc1	ADRA1A	No interaction	Interaction	37	0.74
luzindole	CC(=O)NCCc1c(Cc2ccccc2)[nH]c2ccccc12	KDR	No interaction	Interaction	37	0.74
GYKI-52466	CC1=NN=C(c2ccc(N)cc2)c2cc3OCOc3cc2C1	KDR	No interaction	Interaction	37	0.74
m-3M3FBS	Cc1cc(C)c(c(C)c1)S(=O)(=O)Nc1cccc(c1)C(F)(F)F	KDR	No interaction	Interaction	37	0.74
raclopride	CCN1CCC[C@H]1CNC(=O)c1c(O)c(Cl)cc(Cl)c1OC	KDR	No interaction	Interaction	37	0.74
SB-408124	CN(C)c1ccc(NC(=O)Nc2cc(C)nc3c(F)cc(F)cc23)cc1	KDR	No interaction	Interaction	37	0.74
SDZ-NKT-343	CN(Cc1ccccc1)C(=O)C(Cc2ccc3ccccc3c2)NC(=O)C4CCCN4C(=O)Nc5ccccc5[N+](=O)[O-]	KDR	No interaction	Interaction	37	0.74
GW-441756	Cn1cc(C=C2C(=O)Nc3cccnc23)c4ccccc14	KDR	No interaction	Interaction	37	0.74
saracatinib	CN1CCN(CCOc2cc(OC3CCOCC3)c3c(Nc4c5OCOc5ccc4Cl)ncnc3c2)CC1	KDR	No interaction	Interaction	37	0.74
nortriptyline	CNCCC=C1c2ccccc2CCc2ccccc12	KDR	No interaction	Interaction	37	0.74
GR-127935	COc1ccc(NC(=O)c2ccc(cc2)-c2ccc(cc2C)-c2noc(C)n2)cc1N1CCN(C)CC1	KDR	No interaction	Interaction	37	0.74
nTZDpa	OC(=O)c1n(Cc2ccc(Cl)cc2)c2ccc(Cl)cc2c1Sc1ccccc1	KDR	No interaction	Interaction	37	0.74
crizotinib	C[C@@H](Oc1cc(cnc1N)-c1cnn(c1)C1CCNCC1)c1c(Cl)ccc(F)c1Cl	FLT3	No interaction	Interaction	37	0.74
GSK-461364	C[C@@H](Oc1cc(sc1C(N)=O)-n1cnc2ccc(CN3CCN(C)CC3)cc12)c1ccccc1C(F)(F)F	FLT3	No interaction	Interaction	37	0.74
palbociclib	CC(=O)c1c(C)c2cnc(Nc3ccc(cn3)N3CCNCC3)nc2n(C2CCCC2)c1=O	FLT3	No interaction	Interaction	37	0.74
PHA-793887	CC(C)CC(=O)Nc1n[nH]c2c1CN(C(=O)C1CCN(C)CC1)C2(C)C	FLT3	No interaction	Interaction	37	0.74
LY-225910	CC(C)Oc1cccc(c1)-n1c(CCc2c[nH]c3ccc(Br)cc23)nc2ccccc2c1=O	FLT3	No interaction	Interaction	37	0.74
GYKI-52466	CC1=NN=C(c2ccc(N)cc2)c2cc3OCOc3cc2C1	FLT3	No interaction	Interaction	37	0.74
L-368899	Cc1ccccc1N1CCN(CC1)S(=O)(=O)CC12CCC(C[C@@H]1NC(=O)[C@@H](N)CCS(C)(=O)=O)C2(C)C	FLT3	No interaction	Interaction	37	0.74
GW-501516	Cc1nc(sc1CSc1ccc(OCC(O)=O)c(C)c1)-c1ccc(cc1)C(F)(F)F	FLT3	No interaction	Interaction	37	0.74
JTE-907	CCCCCOc1c(OC)ccc2cc(C(=O)NCc3ccc4OCOc4c3)c(=O)[nH]c12	FLT3	No interaction	Interaction	37	0.74
PD-102807	CCOC(=O)c1c(C)[nH]c2ccc3OC4N(CCc5cc(OC)ccc45)Cc3c12	FLT3	No interaction	Interaction	37	0.74
YM-298198	CN(C1CCCCC1)C(=O)c1sc2nc3ccc(N)cc3n2c1C	FLT3	No interaction	Interaction	37	0.74
IKK-16	O=C(N1CCC(CC1)N1CCCC1)c1ccc(Nc2nccc(n2)-c2cc3ccccc3s2)cc1	FLT3	No interaction	Interaction	37	0.74
SKI-II	Oc1ccc(Nc2nc(cs2)-c2ccc(Cl)cc2)cc1	FLT3	No interaction	Interaction	37	0.74
CGP-60474	OCCCNc1cc(ccn1)c2ccnc(Nc3cccc(Cl)c3)n2	FLT3	No interaction	Interaction	37	0.74
JTE-907	CCCCCOc1c(OC)ccc2cc(C(=O)NCc3ccc4OCOc4c3)c(=O)[nH]c12	OPRD1	No interaction	Interaction	37	0.74
pyroxamide	ONC(=O)CCCCCCC(=O)Nc1cccnc1	OPRD1	No interaction	Interaction	37	0.74
alvocidib	CN1CC[C@@H]([C@H](O)C1)c1c(O)cc(O)c2c1oc(cc2=O)-c1ccccc1Cl	MAPK12	No interaction	Interaction	37	0.74
ICI-89406	OC(CNCCNC(=O)Nc1ccccc1)COc1ccccc1C#N	MAPK12	No interaction	Interaction	37	0.74
CGP-60474	OCCCNc1cc(ccn1)c2ccnc(Nc3cccc(Cl)c3)n2	MAPK12	No interaction	Interaction	37	0.74
apigenin	Oc1ccc(cc1)-c1cc(=O)c2c(O)cc(O)cc2o1	MAP2K1	No interaction	Interaction	37	0.74
erlotinib	COCCOc1cc2ncnc(Nc3cccc(c3)C#C)c2cc1OCCOC	PPARD	No interaction	Interaction	37	0.74
OMDM-2	CCCCCCCCC=CCCCCCCCC(=O)NC(CO)Cc1ccc(O)cc1	ERBB4	No interaction	Interaction	37	0.74
SB-590885	CN(C)CCOc1ccc(cc1)-c1nc(c([nH]1)-c1ccc2c(CC\C2=N\O)c1)-c1ccncc1	ERBB4	No interaction	Interaction	37	0.74
GW-583340	CS(=O)(=O)CCNCc1nc(cs1)-c1ccc2ncnc(Nc3ccc(OCc4cccc(F)c4)c(Cl)c3)c2c1	ERBB4	No interaction	Interaction	37	0.74
pyroxamide	ONC(=O)CCCCCCC(=O)Nc1cccnc1	ERBB4	No interaction	Interaction	37	0.74
TAK-715	CCc1nc(c(s1)-c1ccnc(NC(=O)c2ccccc2)c1)-c1cccc(C)c1	MAPK11	No interaction	Interaction	37	0.74
torin-1	CCC(=O)N1CCN(CC1)c1ccc(cc1C(F)(F)F)-n1c2c(ccc1=O)cnc1ccc(cc21)-c1cnc2ccccc2c1	MAPK14	No interaction	Interaction	37	0.74
mosapride	CCOc1cc(N)c(Cl)cc1C(=O)NCC1CN(Cc2ccc(F)cc2)CCO1	MAPK14	No interaction	Interaction	37	0.74
ziprasidone	Clc1cc2NC(=O)Cc2cc1CCN1CCN(CC1)c1nsc2ccccc12	MAPK14	No interaction	Interaction	37	0.74
GW-441756	Cn1cc(C=C2C(=O)Nc3cccnc23)c4ccccc14	MAPK14	No interaction	Interaction	37	0.74
SB-218795	COC(=O)[C@H](NC(=O)c1cc(nc2ccccc12)-c1ccccc1)c1ccccc1	MAPK14	No interaction	Interaction	37	0.74
WYE-354	COC(=O)Nc1ccc(cc1)-c1nc(N2CCOCC2)c2cnn(C3CCN(CC3)C(=O)OC)c2n1	MAPK14	No interaction	Interaction	37	0.74
GW-583340	CS(=O)(=O)CCNCc1nc(cs1)-c1ccc2ncnc(Nc3ccc(OCc4cccc(F)c4)c(Cl)c3)c2c1	MAPK14	No interaction	Interaction	37	0.74
PHTPP	Oc1ccc(cc1)-c1c(nn2c(cc(nc12)C(F)(F)F)C(F)(F)F)-c1ccccc1	MAPK14	No interaction	Interaction	37	0.74
pyroxamide	ONC(=O)CCCCCCC(=O)Nc1cccnc1	MAPK14	No interaction	Interaction	37	0.74
enzastaurin	Cn1cc(C2=C(C(=O)NC2=O)c2cn(C3CCN(Cc4ccccn4)CC3)c3ccccc23)c2ccccc12	SMO	No interaction	Interaction	37	0.74
GR-127935	COc1ccc(NC(=O)c2ccc(cc2)-c2ccc(cc2C)-c2noc(C)n2)cc1N1CCN(C)CC1	SMO	No interaction	Interaction	37	0.74
nefazodone	CCc1nn(CCCN2CCN(CC2)c2cccc(Cl)c2)c(=O)n1CCOc1ccccc1	HDAC6	No interaction	Interaction	37	0.74
afatinib	CN(C)C\C=C\C(=O)Nc1cc2c(Nc3ccc(F)c(Cl)c3)ncnc2cc1O[C@H]1CCOC1	HDAC6	No interaction	Interaction	37	0.74
tripelennamine	CN(C)CCN(Cc1ccccc1)c1ccccn1	HDAC6	No interaction	Interaction	37	0.74
nefazodone	CCc1nn(CCCN2CCN(CC2)c2cccc(Cl)c2)c(=O)n1CCOc1ccccc1	ALK	No interaction	Interaction	37	0.74
neratinib	CCOc1cc2ncc(C#N)c(Nc3ccc(OCc4ccccn4)c(Cl)c3)c2cc1NC(=O)\C=C\CN(C)C	TNF	No interaction	Interaction	36	0.72
amonafide	CN(C)CCN1C(=O)c2cccc3cc(N)cc(C1=O)c23	TNF	No interaction	Interaction	36	0.72
XL-147	Cc1ccc(cc1)S(=O)(=O)Nc1nc2ccccc2nc1Nc1ccc2nsnc2c1	ERBB2	No interaction	Interaction	36	0.72
torin-1	CCC(=O)N1CCN(CC1)c1ccc(cc1C(F)(F)F)-n1c2c(ccc1=O)cnc1ccc(cc21)-c1cnc2ccccc2c1	ERBB2	No interaction	Interaction	36	0.72
WZ-3146	CN1CCN(CC1)c1ccc(Nc2ncc(Cl)c(Oc3cccc(NC(=O)C=C)c3)n2)cc1	ERBB2	No interaction	Interaction	36	0.72
BMS-345541	Cc1cnc2c(NCCN)nc3ccc(C)cc3n12	LCK	No interaction	Interaction	36	0.72
AT-7519	Clc1cccc(Cl)c1C(=O)Nc1c[nH]nc1C(=O)NC1CCNCC1	LCK	No interaction	Interaction	36	0.72
SB-590885	CN(C)CCOc1ccc(cc1)-c1nc(c([nH]1)-c1ccc2c(CC\C2=N\O)c1)-c1ccncc1	LCK	No interaction	Interaction	36	0.72
pyroxamide	ONC(=O)CCCCCCC(=O)Nc1cccnc1	CDK1	No interaction	Interaction	36	0.72
azithromycin	CC[C@H]1OC(=O)[C@H](C)[C@@H](O[C@H]2C[C@@](C)(OC)[C@@H](O)[C@H](C)O2)[C@H](C)[C@@H](O[C@@H]2O[C@H](C)C[C@@H]([C@H]2O)N(C)C)[C@](C)(O)C[C@@H](C)CN(C)[C@H](C)[C@@H](O)[C@]1(C)O	CSF1R	No interaction	Interaction	36	0.72
ZM-323881	Cc1cc(F)c(Nc2ncnc3cc(OCc4ccccc4)ccc23)cc1O	CSF1R	No interaction	Interaction	36	0.72
FIT	CCC(=O)N(C1CCN(CCc2ccc(cc2)N=C=S)CC1)c1ccccc1	CSF1R	No interaction	Interaction	36	0.72
raclopride	CCN1CCC[C@H]1CNC(=O)c1c(O)c(Cl)cc(Cl)c1OC	CSF1R	No interaction	Interaction	36	0.72
L-745870	Clc1ccc(cc1)N1CCN(Cc2c[nH]c3ncccc23)CC1	CSF1R	No interaction	Interaction	36	0.72
MRS-1220	Clc1ccc2nc(NC(=O)Cc3ccccc3)n3nc(nc3c2c1)-c1ccco1	CSF1R	No interaction	Interaction	36	0.72
AT-7519	Clc1cccc(Cl)c1C(=O)Nc1c[nH]nc1C(=O)NC1CCNCC1	CSF1R	No interaction	Interaction	36	0.72
WYE-354	COC(=O)Nc1ccc(cc1)-c1nc(N2CCOCC2)c2cnn(C3CCN(CC3)C(=O)OC)c2n1	CSF1R	No interaction	Interaction	36	0.72
XMD-885	COc1cc(ccc1Nc1ncc2N(C)C(=O)c3ccccc3N(C)c2n1)N1CCN(C)CC1	CSF1R	No interaction	Interaction	36	0.72
nTZDpa	OC(=O)c1n(Cc2ccc(Cl)cc2)c2ccc(Cl)cc2c1Sc1ccccc1	CSF1R	No interaction	Interaction	36	0.72
neratinib	CCOc1cc2ncc(C#N)c(Nc3ccc(OCc4ccccn4)c(Cl)c3)c2cc1NC(=O)\C=C\CN(C)C	ADRB2	No interaction	Interaction	36	0.72
AT-7519	Clc1cccc(Cl)c1C(=O)Nc1c[nH]nc1C(=O)NC1CCNCC1	ADRB2	No interaction	Interaction	36	0.72
SB-590885	CN(C)CCOc1ccc(cc1)-c1nc(c([nH]1)-c1ccc2c(CC\C2=N\O)c1)-c1ccncc1	ADRB2	No interaction	Interaction	36	0.72
everolimus	CO[C@@H]1C[C@H](C[C@@H](C)[C@@H]2CC(=O)[C@H](C)\C=C(C)\[C@@H](O)[C@@H](OC)C(=O)[C@H](C)C[C@H](C)\C=C\C=C\C=C(C)\[C@H](C[C@@H]3CC[C@@H](C)[C@@](O)(O3)C(=O)C(=O)N3CCCC[C@H]3C(=O)O2)OC)CC[C@H]1OCCO	ADRB2	No interaction	Interaction	36	0.72
GW-0742	Cc1nc(sc1CSc1ccc(OCC(O)=O)c(C)c1)-c1ccc(c(F)c1)C(F)(F)F	RET	No interaction	Interaction	36	0.72
mosapride	CCOc1cc(N)c(Cl)cc1C(=O)NCC1CN(Cc2ccc(F)cc2)CCO1	RET	No interaction	Interaction	36	0.72
zibotentan	COc1nc(C)cnc1NS(=O)(=O)c1cccnc1-c1ccc(cc1)-c1nnco1	RET	No interaction	Interaction	36	0.72
SKI-II	Oc1ccc(Nc2nc(cs2)-c2ccc(Cl)cc2)cc1	RET	No interaction	Interaction	36	0.72
alvocidib	CN1CC[C@@H]([C@H](O)C1)c1c(O)cc(O)c2c1oc(cc2=O)-c1ccccc1Cl	NR3C2	No interaction	Interaction	36	0.72
CGP-60474	OCCCNc1cc(ccn1)c2ccnc(Nc3cccc(Cl)c3)n2	NR3C2	No interaction	Interaction	36	0.72
tenovin-1	CC(=O)Nc1ccc(NC(=S)NC(=O)c2ccc(cc2)C(C)(C)C)cc1	ADRB1	No interaction	Interaction	36	0.72
PD-407824	Oc1ccc2[nH]c3cc(c4C(=O)NC(=O)c4c3c2c1)-c1ccccc1	ADRB1	No interaction	Interaction	36	0.72
XL-147	Cc1ccc(cc1)S(=O)(=O)Nc1nc2ccccc2nc1Nc1ccc2nsnc2c1	ADRA2A	No interaction	Interaction	36	0.72
SB-590885	CN(C)CCOc1ccc(cc1)-c1nc(c([nH]1)-c1ccc2c(CC\C2=N\O)c1)-c1ccncc1	ADRA2A	No interaction	Interaction	36	0.72
SKI-II	Oc1ccc(Nc2nc(cs2)-c2ccc(Cl)cc2)cc1	ADRA2A	No interaction	Interaction	36	0.72
purmorphamine	C1CCC(CC1)n1cnc2c(Nc3ccc(cc3)N3CCOCC3)nc(Oc3cccc4ccccc34)nc12	PDGFRB	No interaction	Interaction	36	0.72
Y-134	CC(C)N1CCN(CC1)c1ccc(cc1)C(=O)c1c(sc2cc(O)ccc12)-c1ccc(O)cc1	PDGFRB	No interaction	Interaction	36	0.72
SANT-1	Cc1nn(c(C)c1C=NN2CCN(Cc3ccccc3)CC2)c4ccccc4	PDGFRB	No interaction	Interaction	36	0.72
ZK-164015	CCCCCS(=O)(=O)CCCCCCCCCCn1c(c(C)c2cc(O)ccc12)-c1ccc(O)cc1	PDGFRB	No interaction	Interaction	36	0.72
BIX-02188	Clc1ccc(Cl)c(SCC(=O)N\N=C\c2ccc[nH]2)c1	PDGFRB	No interaction	Interaction	36	0.72
tripelennamine	CN(C)CCN(Cc1ccccc1)c1ccccn1	PDGFRB	No interaction	Interaction	36	0.72
saracatinib	CN1CCN(CCOc2cc(OC3CCOCC3)c3c(Nc4c5OCOc5ccc4Cl)ncnc3c2)CC1	PDGFRB	No interaction	Interaction	36	0.72
NAN-190	COc1ccccc1N1CCN(CCCCN2C(=O)c3ccccc3C2=O)CC1	PDGFRB	No interaction	Interaction	36	0.72
TWS-119	Nc1cccc(c1)-c1cc2c(Oc3cccc(O)c3)ncnc2[nH]1	PDGFRB	No interaction	Interaction	36	0.72
GSK-3-inhibitor-IX	O\N=C1/C(Nc2ccccc12)=C1/C(=O)Nc2cc(Br)ccc12	PDGFRB	No interaction	Interaction	36	0.72
cholic-acid	C[C@H](CCC(O)=O)[C@H]1CC[C@H]2[C@@H]3[C@H](O)C[C@@H]4C[C@H](O)CC[C@]4(C)[C@H]3C[C@H](O)[C@]12C	KIT	No interaction	Interaction	36	0.72
PP-1	Cc1ccc(cc1)-c1nn(c2ncnc(N)c12)C(C)(C)C	KIT	No interaction	Interaction	36	0.72
PD-102807	CCOC(=O)c1c(C)[nH]c2ccc3OC4N(CCc5cc(OC)ccc45)Cc3c12	KIT	No interaction	Interaction	36	0.72
ziprasidone	Clc1cc2NC(=O)Cc2cc1CCN1CCN(CC1)c1nsc2ccccc12	KIT	No interaction	Interaction	36	0.72
WZ-3146	CN1CCN(CC1)c1ccc(Nc2ncc(Cl)c(Oc3cccc(NC(=O)C=C)c3)n2)cc1	KIT	No interaction	Interaction	36	0.72
NAN-190	COc1ccccc1N1CCN(CCCCN2C(=O)c3ccccc3C2=O)CC1	KIT	No interaction	Interaction	36	0.72
CP-724714	COCC(=O)NC\C=C\c1ccc2ncnc(Nc3ccc(Oc4ccc(C)nc4)c(C)c3)c2c1	KIT	No interaction	Interaction	36	0.72
YM-155	COCC[n+]1c(C)n(Cc2cnccn2)c2c1C(=O)c1ccccc1C2=O	KIT	No interaction	Interaction	36	0.72
ICI-162846	NC(=O)CCCCn1ccc(N=C(N)NCC(F)(F)F)n1	KIT	No interaction	Interaction	36	0.72
mefenamic-acid	Cc1cccc(Nc2ccccc2C(O)=O)c1C	FGFR1	No interaction	Interaction	36	0.72
TG-101348	Cc1cnc(Nc2ccc(OCCN3CCCC3)cc2)nc1Nc1cccc(c1)S(=O)(=O)NC(C)(C)C	FGFR1	No interaction	Interaction	36	0.72
risperidone	Cc1nc2CCCCn2c(=O)c1CCN1CCC(CC1)c1noc2cc(F)ccc12	FGFR1	No interaction	Interaction	36	0.72
GW-441756	Cn1cc(C=C2C(=O)Nc3cccnc23)c4ccccc14	FGFR1	No interaction	Interaction	36	0.72
ICI-89406	OC(CNCCNC(=O)Nc1ccccc1)COc1ccccc1C#N	FGFR1	No interaction	Interaction	36	0.72
SB-590885	CN(C)CCOc1ccc(cc1)-c1nc(c([nH]1)-c1ccc2c(CC\C2=N\O)c1)-c1ccncc1	SRC	No interaction	Interaction	36	0.72
TAK-715	CCc1nc(c(s1)-c1ccnc(NC(=O)c2ccccc2)c1)-c1cccc(C)c1	RARG	No interaction	Interaction	36	0.72
GR-127935	COc1ccc(NC(=O)c2ccc(cc2)-c2ccc(cc2C)-c2noc(C)n2)cc1N1CCN(C)CC1	RARG	No interaction	Interaction	36	0.72
immepip	C(C1CCNCC1)c1c[nH]cn1	PDGFRA	No interaction	Interaction	36	0.72
PSB-11	CC[C@@H]1CN2C(=N1)c1[nH]c(nc1N(C)C2=O)-c1ccccc1	PDGFRA	No interaction	Interaction	36	0.72
motesanib	CC1(C)CNc2cc(NC(=O)c3cccnc3NCc3ccncc3)ccc12	PDGFRA	No interaction	Interaction	36	0.72
oxymetazoline	Cc1cc(c(O)c(C)c1CC1=NCCN1)C(C)(C)C	PDGFRA	No interaction	Interaction	36	0.72
ZM-323881	Cc1cc(F)c(Nc2ncnc3cc(OCc4ccccc4)ccc23)cc1O	PDGFRA	No interaction	Interaction	36	0.72
PP-1	Cc1ccc(cc1)-c1nn(c2ncnc(N)c12)C(C)(C)C	PDGFRA	No interaction	Interaction	36	0.72
risperidone	Cc1nc2CCCCn2c(=O)c1CCN1CCC(CC1)c1noc2cc(F)ccc12	PDGFRA	No interaction	Interaction	36	0.72
FIT	CCC(=O)N(C1CCN(CCc2ccc(cc2)N=C=S)CC1)c1ccccc1	PDGFRA	No interaction	Interaction	36	0.72
ZD-7155	CCc1cc2N(Cc3ccc(cc3)-c3ccccc3-c3nnn[nH]3)C(=O)CCc2c(CC)n1	PDGFRA	No interaction	Interaction	36	0.72
metoclopramide	CCN(CC)CCNC(=O)c1cc(Cl)c(N)cc1OC	PDGFRA	No interaction	Interaction	36	0.72
flupirtine	CCOC(=O)Nc1ccc(NCc2ccc(F)cc2)nc1N	PDGFRA	No interaction	Interaction	36	0.72
XMD-885	COc1cc(ccc1Nc1ncc2N(C)C(=O)c3ccccc3N(C)c2n1)N1CCN(C)CC1	PDGFRA	No interaction	Interaction	36	0.72
iloperidone	COc1cc(ccc1OCCCN1CCC(CC1)c1noc2cc(F)ccc12)C(C)=O	PDGFRA	No interaction	Interaction	36	0.72
amonafide	CN(C)CCN1C(=O)c2cccc3cc(N)cc(C1=O)c23	PRKCA	No interaction	Interaction	36	0.72
GSK-461364	C[C@@H](Oc1cc(sc1C(N)=O)-n1cnc2ccc(CN3CCN(C)CC3)cc12)c1ccccc1C(F)(F)F	FLT1	No interaction	Interaction	36	0.72
azithromycin	CC[C@H]1OC(=O)[C@H](C)[C@@H](O[C@H]2C[C@@](C)(OC)[C@@H](O)[C@H](C)O2)[C@H](C)[C@@H](O[C@@H]2O[C@H](C)C[C@@H]([C@H]2O)N(C)C)[C@](C)(O)C[C@@H](C)CN(C)[C@H](C)[C@@H](O)[C@]1(C)O	FLT1	No interaction	Interaction	36	0.72
meclofenamic-acid	Cc1ccc(Cl)c(Nc2ccccc2C(O)=O)c1Cl	FLT1	No interaction	Interaction	36	0.72
BMS-345541	Cc1cnc2c(NCCN)nc3ccc(C)cc3n12	FLT1	No interaction	Interaction	36	0.72
torin-1	CCC(=O)N1CCN(CC1)c1ccc(cc1C(F)(F)F)-n1c2c(ccc1=O)cnc1ccc(cc21)-c1cnc2ccccc2c1	FLT1	No interaction	Interaction	36	0.72
JTE-907	CCCCCOc1c(OC)ccc2cc(C(=O)NCc3ccc4OCOc4c3)c(=O)[nH]c12	FLT1	No interaction	Interaction	36	0.72
raclopride	CCN1CCC[C@H]1CNC(=O)c1c(O)c(Cl)cc(Cl)c1OC	FLT1	No interaction	Interaction	36	0.72
neratinib	CCOc1cc2ncc(C#N)c(Nc3ccc(OCc4ccccn4)c(Cl)c3)c2cc1NC(=O)\C=C\CN(C)C	FLT1	No interaction	Interaction	36	0.72
nobiletin	COc1ccc(cc1OC)-c1cc(=O)c2c(OC)c(OC)c(OC)c(OC)c2o1	FLT1	No interaction	Interaction	36	0.72
OSI-027	COc1cccc2cc([nH]c12)-c1nc([C@@H]2CC[C@@H](CC2)C(O)=O)n2ncnc(N)c12	FLT1	No interaction	Interaction	36	0.72
JTE-907	CCCCCOc1c(OC)ccc2cc(C(=O)NCc3ccc4OCOc4c3)c(=O)[nH]c12	TBXA2R	No interaction	Interaction	36	0.72
T-0070907	[O-][N+](=O)c1ccc(Cl)c(c1)C(=O)Nc1ccncc1	FGFR2	No interaction	Interaction	36	0.72
SB-590885	CN(C)CCOc1ccc(cc1)-c1nc(c([nH]1)-c1ccc2c(CC\C2=N\O)c1)-c1ccncc1	FGFR4	No interaction	Interaction	36	0.72
PHA-793887	CC(C)CC(=O)Nc1n[nH]c2c1CN(C(=O)C1CCN(C)CC1)C2(C)C	FGFR3	No interaction	Interaction	36	0.72
BMS-345541	Cc1cnc2c(NCCN)nc3ccc(C)cc3n12	FGFR3	No interaction	Interaction	36	0.72
VU-0418946-1	C(Nc1nc(nnc1-c1ccccc1)-c1ccccn1)c1ccc(cc1)-c1ccccc1	RPS6KB1	No interaction	Interaction	36	0.72
enzastaurin	Cn1cc(C2=C(C(=O)NC2=O)c2cn(C3CCN(Cc4ccccn4)CC3)c3ccccc23)c2ccccc12	RPS6KB1	No interaction	Interaction	36	0.72
BIX-02188	Clc1ccc(Cl)c(SCC(=O)N\N=C\c2ccc[nH]2)c1	CDK2	No interaction	Interaction	36	0.72
SKI-II	Oc1ccc(Nc2nc(cs2)-c2ccc(Cl)cc2)cc1	CDK2	No interaction	Interaction	36	0.72
pifithrin	Cc1ccc(cc1)c2cn3c4CCCCc4sc3n2	MAPK1	No interaction	Interaction	36	0.72
TAK-715	CCc1nc(c(s1)-c1ccnc(NC(=O)c2ccccc2)c1)-c1cccc(C)c1	MAPK1	No interaction	Interaction	36	0.72
L-745870	Clc1ccc(cc1)N1CCN(Cc2c[nH]c3ncccc23)CC1	MAPK1	No interaction	Interaction	36	0.72
scriptaid	ONC(=O)CCCCCN1C(=O)c2cccc3cccc(C1=O)c23	MAPK1	No interaction	Interaction	36	0.72
timolol	CC(C)(C)NC[C@H](O)COc1nsnc1N1CCOCC1	AKT1	No interaction	Interaction	36	0.72
BMS-345541	Cc1cnc2c(NCCN)nc3ccc(C)cc3n12	AKT1	No interaction	Interaction	36	0.72
FIT	CCC(=O)N(C1CCN(CCc2ccc(cc2)N=C=S)CC1)c1ccccc1	AKT1	No interaction	Interaction	36	0.72
aurora-a-inhibitor-i	CCN1CCN(CC1)C(=O)Cc1ccc(Nc2ncc(F)c(Nc3ccc(cc3)C(=O)Nc3ccccc3Cl)n2)cc1	AKT1	No interaction	Interaction	36	0.72
tripelennamine	CN(C)CCN(Cc1ccccc1)c1ccccn1	AKT1	No interaction	Interaction	36	0.72
GW-583340	CS(=O)(=O)CCNCc1nc(cs1)-c1ccc2ncnc(Nc3ccc(OCc4cccc(F)c4)c(Cl)c3)c2c1	AKT1	No interaction	Interaction	36	0.72
BMS-345541	Cc1cnc2c(NCCN)nc3ccc(C)cc3n12	ADRA1A	No interaction	Interaction	36	0.72
GR-127935	COc1ccc(NC(=O)c2ccc(cc2)-c2ccc(cc2C)-c2noc(C)n2)cc1N1CCN(C)CC1	ADRA1A	No interaction	Interaction	36	0.72
AS-703026	OC[C@@H](O)CNC(=O)c1ccncc1Nc1ccc(I)cc1F	FLT4	No interaction	Interaction	36	0.72
VU-0418946-1	C(Nc1nc(nnc1-c1ccccc1)-c1ccccn1)c1ccc(cc1)-c1ccccc1	KDR	No interaction	Interaction	36	0.72
RS-17053	CC(C)(Cc1c[nH]c2ccc(Cl)cc12)NCCOc1ccccc1OCC1CC1	KDR	No interaction	Interaction	36	0.72
JTE-013	CC(C)c1cc(NNC(=O)Nc2cc(Cl)nc(Cl)c2)nc2n(C)nc(C)c12	KDR	No interaction	Interaction	36	0.72
LY-225910	CC(C)Oc1cccc(c1)-n1c(CCc2c[nH]c3ccc(Br)cc23)nc2ccccc2c1=O	KDR	No interaction	Interaction	36	0.72
PSB-11	CC[C@@H]1CN2C(=N1)c1[nH]c(nc1N(C)C2=O)-c1ccccc1	KDR	No interaction	Interaction	36	0.72
PP-1	Cc1ccc(cc1)-c1nn(c2ncnc(N)c12)C(C)(C)C	KDR	No interaction	Interaction	36	0.72
RS-504393	Cc1oc(nc1CCN1CCC2(CC1)OC(=O)Nc1ccc(C)cc21)-c1ccccc1	KDR	No interaction	Interaction	36	0.72
TAK-715	CCc1nc(c(s1)-c1ccnc(NC(=O)c2ccccc2)c1)-c1cccc(C)c1	KDR	No interaction	Interaction	36	0.72
enzastaurin	Cn1cc(C2=C(C(=O)NC2=O)c2cn(C3CCN(Cc4ccccn4)CC3)c3ccccc23)c2ccccc12	KDR	No interaction	Interaction	36	0.72
CP-724714	COCC(=O)NC\C=C\c1ccc2ncnc(Nc3ccc(Oc4ccc(C)nc4)c(C)c3)c2c1	KDR	No interaction	Interaction	36	0.72
JTE-013	CC(C)c1cc(NNC(=O)Nc2cc(Cl)nc(Cl)c2)nc2n(C)nc(C)c12	FLT3	No interaction	Interaction	36	0.72
nitrocaramiphen	CCN(CC)CCOC(=O)C1(CCCC1)c1ccc(cc1)[N+]([O-])=O	FLT3	No interaction	Interaction	36	0.72
afatinib	CN(C)C\C=C\C(=O)Nc1cc2c(Nc3ccc(F)c(Cl)c3)ncnc2cc1O[C@H]1CCOC1	FLT3	No interaction	Interaction	36	0.72
tripelennamine	CN(C)CCN(Cc1ccccc1)c1ccccn1	FLT3	No interaction	Interaction	36	0.72
pazopanib	CN(c1ccc2c(C)n(C)nc2c1)c1ccnc(Nc2ccc(C)c(c2)S(N)(=O)=O)n1	FLT3	No interaction	Interaction	36	0.72
nobiletin	COc1ccc(cc1OC)-c1cc(=O)c2c(OC)c(OC)c(OC)c(OC)c2o1	FLT3	No interaction	Interaction	36	0.72
zibotentan	COc1nc(C)cnc1NS(=O)(=O)c1cccnc1-c1ccc(cc1)-c1nnco1	FLT3	No interaction	Interaction	36	0.72
CP-724714	COCC(=O)NC\C=C\c1ccc2ncnc(Nc3ccc(Oc4ccc(C)nc4)c(C)c3)c2c1	FLT3	No interaction	Interaction	36	0.72
L-368899	Cc1ccccc1N1CCN(CC1)S(=O)(=O)CC12CCC(C[C@@H]1NC(=O)[C@@H](N)CCS(C)(=O)=O)C2(C)C	OPRD1	No interaction	Interaction	36	0.72
SB-590885	CN(C)CCOc1ccc(cc1)-c1nc(c([nH]1)-c1ccc2c(CC\C2=N\O)c1)-c1ccncc1	OPRD1	No interaction	Interaction	36	0.72
ICI-89406	OC(CNCCNC(=O)Nc1ccccc1)COc1ccccc1C#N	OPRD1	No interaction	Interaction	36	0.72
VU-0418946-1	C(Nc1nc(nnc1-c1ccccc1)-c1ccccn1)c1ccc(cc1)-c1ccccc1	MAPK12	No interaction	Interaction	36	0.72
mosapride	CCOc1cc(N)c(Cl)cc1C(=O)NCC1CN(Cc2ccc(F)cc2)CCO1	MAPK12	No interaction	Interaction	36	0.72
AT-7519	Clc1cccc(Cl)c1C(=O)Nc1c[nH]nc1C(=O)NC1CCNCC1	MAPK12	No interaction	Interaction	36	0.72
nTZDpa	OC(=O)c1n(Cc2ccc(Cl)cc2)c2ccc(Cl)cc2c1Sc1ccccc1	MAPK12	No interaction	Interaction	36	0.72
TG-101348	Cc1cnc(Nc2ccc(OCCN3CCCC3)cc2)nc1Nc1cccc(c1)S(=O)(=O)NC(C)(C)C	CDK6	No interaction	Interaction	36	0.72
cholic-acid	C[C@H](CCC(O)=O)[C@H]1CC[C@H]2[C@@H]3[C@H](O)C[C@@H]4C[C@H](O)CC[C@]4(C)[C@H]3C[C@H](O)[C@]12C	CDK5	No interaction	Interaction	36	0.72
IRL-2500	CN(C(Cc1ccc(cc1)c2ccccc2)C(=O)NC(Cc3c[nH]c4ccccc34)C(=O)O)C(=O)c5cc(C)cc(C)c5	CDK5	No interaction	Interaction	36	0.72
SB-218795	COC(=O)[C@H](NC(=O)c1cc(nc2ccccc12)-c1ccccc1)c1ccccc1	CDK5	No interaction	Interaction	36	0.72
pyroxamide	ONC(=O)CCCCCCC(=O)Nc1cccnc1	CDK5	No interaction	Interaction	36	0.72
PHA-793887	CC(C)CC(=O)Nc1n[nH]c2c1CN(C(=O)C1CCN(C)CC1)C2(C)C	ROCK1	No interaction	Interaction	36	0.72
WZ-4002	COc1cc(ccc1Nc1ncc(Cl)c(Oc2cccc(NC(=O)C=C)c2)n1)N1CCN(C)CC1	ROCK1	No interaction	Interaction	36	0.72
GSK-461364	C[C@@H](Oc1cc(sc1C(N)=O)-n1cnc2ccc(CN3CCN(C)CC3)cc12)c1ccccc1C(F)(F)F	ERBB4	No interaction	Interaction	36	0.72
FIT	CCC(=O)N(C1CCN(CCc2ccc(cc2)N=C=S)CC1)c1ccccc1	ERBB4	No interaction	Interaction	36	0.72
raclopride	CCN1CCC[C@H]1CNC(=O)c1c(O)c(Cl)cc(Cl)c1OC	ERBB4	No interaction	Interaction	36	0.72
crizotinib	C[C@@H](Oc1cc(cnc1N)-c1cnn(c1)C1CCNCC1)c1c(Cl)ccc(F)c1Cl	MAPK14	No interaction	Interaction	36	0.72
nefazodone	CCc1nn(CCCN2CCN(CC2)c2cccc(Cl)c2)c(=O)n1CCOc1ccccc1	MAPK14	No interaction	Interaction	36	0.72
MRS-1220	Clc1ccc2nc(NC(=O)Cc3ccccc3)n3nc(nc3c2c1)-c1ccco1	MAPK14	No interaction	Interaction	36	0.72
OMDM-2	CCCCCCCCC=CCCCCCCCC(=O)NC(CO)Cc1ccc(O)cc1	HDAC7	No interaction	Interaction	36	0.72
formoterol	COc1ccc(C[C@H](C)NC[C@@H](O)c2ccc(O)c(NC=O)c2)cc1	HDAC6	No interaction	Interaction	36	0.72
aurora-a-inhibitor-i	CCN1CCN(CC1)C(=O)Cc1ccc(Nc2ncc(F)c(Nc3ccc(cc3)C(=O)Nc3ccccc3Cl)n2)cc1	ALK	No interaction	Interaction	36	0.72
enzastaurin	Cn1cc(C2=C(C(=O)NC2=O)c2cn(C3CCN(Cc4ccccn4)CC3)c3ccccc23)c2ccccc12	ALK	No interaction	Interaction	36	0.72
H-89	Brc1ccc(\C=C\CNCCNS(=O)(=O)c2cccc3cnccc23)cc1	ROCK2	No interaction	Interaction	35	0.7
GR-127935	COc1ccc(NC(=O)c2ccc(cc2)-c2ccc(cc2C)-c2noc(C)n2)cc1N1CCN(C)CC1	NR1I2	No interaction	Interaction	35	0.7
ICI-89406	OC(CNCCNC(=O)Nc1ccccc1)COc1ccccc1C#N	NR1I2	No interaction	Interaction	35	0.7
apigenin	Oc1ccc(cc1)-c1cc(=O)c2c(O)cc(O)cc2o1	NR1I2	No interaction	Interaction	35	0.7
SKI-II	Oc1ccc(Nc2nc(cs2)-c2ccc(Cl)cc2)cc1	NR1I2	No interaction	Interaction	35	0.7
BMS-345541	Cc1cnc2c(NCCN)nc3ccc(C)cc3n12	TNF	No interaction	Interaction	35	0.7
SB-590885	CN(C)CCOc1ccc(cc1)-c1nc(c([nH]1)-c1ccc2c(CC\C2=N\O)c1)-c1ccncc1	TNF	No interaction	Interaction	35	0.7
zibotentan	COc1nc(C)cnc1NS(=O)(=O)c1cccnc1-c1ccc(cc1)-c1nnco1	TNF	No interaction	Interaction	35	0.7
AS-703026	OC[C@@H](O)CNC(=O)c1ccncc1Nc1ccc(I)cc1F	TNF	No interaction	Interaction	35	0.7
apigenin	Oc1ccc(cc1)-c1cc(=O)c2c(O)cc(O)cc2o1	TNF	No interaction	Interaction	35	0.7
tenovin-1	CC(=O)Nc1ccc(NC(=S)NC(=O)c2ccc(cc2)C(C)(C)C)cc1	ERBB2	No interaction	Interaction	35	0.7
SB-590885	CN(C)CCOc1ccc(cc1)-c1nc(c([nH]1)-c1ccc2c(CC\C2=N\O)c1)-c1ccncc1	ERBB2	No interaction	Interaction	35	0.7
enzastaurin	Cn1cc(C2=C(C(=O)NC2=O)c2cn(C3CCN(Cc4ccccn4)CC3)c3ccccc23)c2ccccc12	NTRK1	No interaction	Interaction	35	0.7
VU-0418946-1	C(Nc1nc(nnc1-c1ccccc1)-c1ccccn1)c1ccc(cc1)-c1ccccc1	LCK	No interaction	Interaction	35	0.7
meclofenamic-acid	Cc1ccc(Cl)c(Nc2ccccc2C(O)=O)c1Cl	LCK	No interaction	Interaction	35	0.7
TAK-715	CCc1nc(c(s1)-c1ccnc(NC(=O)c2ccccc2)c1)-c1cccc(C)c1	LCK	No interaction	Interaction	35	0.7
afatinib	CN(C)C\C=C\C(=O)Nc1cc2c(Nc3ccc(F)c(Cl)c3)ncnc2cc1O[C@H]1CCOC1	LCK	No interaction	Interaction	35	0.7
amonafide	CN(C)CCN1C(=O)c2cccc3cc(N)cc(C1=O)c23	LCK	No interaction	Interaction	35	0.7
RS-17053	CC(C)(Cc1c[nH]c2ccc(Cl)cc12)NCCOc1ccccc1OCC1CC1	CSF1R	No interaction	Interaction	35	0.7
GYKI-52466	CC1=NN=C(c2ccc(N)cc2)c2cc3OCOc3cc2C1	CSF1R	No interaction	Interaction	35	0.7
oxymetazoline	Cc1cc(c(O)c(C)c1CC1=NCCN1)C(C)(C)C	CSF1R	No interaction	Interaction	35	0.7
L-368899	Cc1ccccc1N1CCN(CC1)S(=O)(=O)CC12CCC(C[C@@H]1NC(=O)[C@@H](N)CCS(C)(=O)=O)C2(C)C	CSF1R	No interaction	Interaction	35	0.7
melperone	CC1CCN(CCCC(=O)c2ccc(F)cc2)CC1	CSF1R	No interaction	Interaction	35	0.7
BMS-345541	Cc1cnc2c(NCCN)nc3ccc(C)cc3n12	CSF1R	No interaction	Interaction	35	0.7
GW-501516	Cc1nc(sc1CSc1ccc(OCC(O)=O)c(C)c1)-c1ccc(cc1)C(F)(F)F	CSF1R	No interaction	Interaction	35	0.7
lidocaine	CCN(CC)CC(=O)Nc1c(C)cccc1C	CSF1R	No interaction	Interaction	35	0.7
everolimus	CO[C@@H]1C[C@H](C[C@@H](C)[C@@H]2CC(=O)[C@H](C)\C=C(C)\[C@@H](O)[C@@H](OC)C(=O)[C@H](C)C[C@H](C)\C=C\C=C\C=C(C)\[C@H](C[C@@H]3CC[C@@H](C)[C@@](O)(O3)C(=O)C(=O)N3CCCC[C@H]3C(=O)O2)OC)CC[C@H]1OCCO	CSF1R	No interaction	Interaction	35	0.7
SB-202190	Oc1ccc(cc1)-c1nc(c([nH]1)-c1ccncc1)-c1ccc(F)cc1	CSF1R	No interaction	Interaction	35	0.7
cholic-acid	C[C@H](CCC(O)=O)[C@H]1CC[C@H]2[C@@H]3[C@H](O)C[C@@H]4C[C@H](O)CC[C@]4(C)[C@H]3C[C@H](O)[C@]12C	ADRB2	No interaction	Interaction	35	0.7
mosapride	CCOc1cc(N)c(Cl)cc1C(=O)NCC1CN(Cc2ccc(F)cc2)CCO1	ADRB2	No interaction	Interaction	35	0.7
alvocidib	CN1CC[C@@H]([C@H](O)C1)c1c(O)cc(O)c2c1oc(cc2=O)-c1ccccc1Cl	ADRB2	No interaction	Interaction	35	0.7
SKI-II	Oc1ccc(Nc2nc(cs2)-c2ccc(Cl)cc2)cc1	ADRB2	No interaction	Interaction	35	0.7
TG-101348	Cc1cnc(Nc2ccc(OCCN3CCCC3)cc2)nc1Nc1cccc(c1)S(=O)(=O)NC(C)(C)C	RET	No interaction	Interaction	35	0.7
TAK-715	CCc1nc(c(s1)-c1ccnc(NC(=O)c2ccccc2)c1)-c1cccc(C)c1	RET	No interaction	Interaction	35	0.7
PD-173074	CCN(CC)CCCCNc1ncc2cc(-c3cc(OC)cc(OC)c3)c(NC(=O)NC(C)(C)C)nc2n1	RET	No interaction	Interaction	35	0.7
ICI-162846	NC(=O)CCCCn1ccc(N=C(N)NCC(F)(F)F)n1	RET	No interaction	Interaction	35	0.7
ICI-89406	OC(CNCCNC(=O)Nc1ccccc1)COc1ccccc1C#N	RET	No interaction	Interaction	35	0.7
AS-703026	OC[C@@H](O)CNC(=O)c1ccncc1Nc1ccc(I)cc1F	RET	No interaction	Interaction	35	0.7
OMDM-2	CCCCCCCCC=CCCCCCCCC(=O)NC(CO)Cc1ccc(O)cc1	ADRB1	No interaction	Interaction	35	0.7
CGP-60474	OCCCNc1cc(ccn1)c2ccnc(Nc3cccc(Cl)c3)n2	ADRB1	No interaction	Interaction	35	0.7
remoxipride	CCN1CCC[C@H]1CNC(=O)c1c(OC)ccc(Br)c1OC	ADRA2A	No interaction	Interaction	35	0.7
neratinib	CCOc1cc2ncc(C#N)c(Nc3ccc(OCc4ccccn4)c(Cl)c3)c2cc1NC(=O)\C=C\CN(C)C	ADRA2A	No interaction	Interaction	35	0.7
amonafide	CN(C)CCN1C(=O)c2cccc3cc(N)cc(C1=O)c23	ADRA2A	No interaction	Interaction	35	0.7
ICI-89406	OC(CNCCNC(=O)Nc1ccccc1)COc1ccccc1C#N	ADRA2A	No interaction	Interaction	35	0.7
AS-703026	OC[C@@H](O)CNC(=O)c1ccncc1Nc1ccc(I)cc1F	ADRA2A	No interaction	Interaction	35	0.7
immepip	C(C1CCNCC1)c1c[nH]cn1	PDGFRB	No interaction	Interaction	35	0.7
TTNPB	CC(=Cc1ccc(cc1)C(=O)O)c2ccc3c(c2)C(C)(C)CCC3(C)C	PDGFRB	No interaction	Interaction	35	0.7
FR-139317	CC(C)CC(NC(=O)N1CCCCCC1)C(=O)NC(Cc2cn(C)c3ccccc23)C(=O)NC(Cc4ccccn4)C(=O)O	PDGFRB	No interaction	Interaction	35	0.7
PSB-11	CC[C@@H]1CN2C(=N1)c1[nH]c(nc1N(C)C2=O)-c1ccccc1	PDGFRB	No interaction	Interaction	35	0.7
nafadotride	CCCCN1CCCC1CNC(=O)c1cc(C#N)c2ccccc2c1OC	PDGFRB	No interaction	Interaction	35	0.7
lidocaine	CCN(CC)CC(=O)Nc1c(C)cccc1C	PDGFRB	No interaction	Interaction	35	0.7
pheniramine	CN(C)CCC(c1ccccc1)c1ccccn1	PDGFRB	No interaction	Interaction	35	0.7
dihydrexidine	Oc1cc2CC[C@H]3NCc4ccccc4[C@@H]3c2cc1O	PDGFRB	No interaction	Interaction	35	0.7
PHTPP	Oc1ccc(cc1)-c1c(nn2c(cc(nc12)C(F)(F)F)C(F)(F)F)-c1ccccc1	PDGFRB	No interaction	Interaction	35	0.7
GSK-461364	C[C@@H](Oc1cc(sc1C(N)=O)-n1cnc2ccc(CN3CCN(C)CC3)cc12)c1ccccc1C(F)(F)F	KIT	No interaction	Interaction	35	0.7
ZM-323881	Cc1cc(F)c(Nc2ncnc3cc(OCc4ccccc4)ccc23)cc1O	KIT	No interaction	Interaction	35	0.7
meclofenamic-acid	Cc1ccc(Cl)c(Nc2ccccc2C(O)=O)c1Cl	KIT	No interaction	Interaction	35	0.7
L-368899	Cc1ccccc1N1CCN(CC1)S(=O)(=O)CC12CCC(C[C@@H]1NC(=O)[C@@H](N)CCS(C)(=O)=O)C2(C)C	KIT	No interaction	Interaction	35	0.7
valsartan	CCCCC(=O)N(Cc1ccc(cc1)-c1ccccc1-c1nn[nH]n1)[C@@H](C(C)C)C(O)=O	KIT	No interaction	Interaction	35	0.7
BIX-02188	Clc1ccc(Cl)c(SCC(=O)N\N=C\c2ccc[nH]2)c1	KIT	No interaction	Interaction	35	0.7
GANT-61	CN(C)c1ccccc1CN1CCCN(Cc2ccccc2N(C)C)C1c1ccncc1	KIT	No interaction	Interaction	35	0.7
zolmitriptan	CN(C)CCc1c[nH]c2ccc(C[C@H]3COC(=O)N3)cc12	KIT	No interaction	Interaction	35	0.7
nobiletin	COc1ccc(cc1OC)-c1cc(=O)c2c(OC)c(OC)c(OC)c(OC)c2o1	KIT	No interaction	Interaction	35	0.7
pirarubicin	COc1cccc2C(=O)c3c(O)c4C[C@](O)(C[C@H](O[C@H]5C[C@H](N)[C@H](O[C@@H]6CCCCO6)[C@H](C)O5)c4c(O)c3C(=O)c12)C(=O)CO	KIT	No interaction	Interaction	35	0.7
PHTPP	Oc1ccc(cc1)-c1c(nn2c(cc(nc12)C(F)(F)F)C(F)(F)F)-c1ccccc1	KIT	No interaction	Interaction	35	0.7
TG-101348	Cc1cnc(Nc2ccc(OCCN3CCCC3)cc2)nc1Nc1cccc(c1)S(=O)(=O)NC(C)(C)C	RARB	No interaction	Interaction	35	0.7
nTZDpa	OC(=O)c1n(Cc2ccc(Cl)cc2)c2ccc(Cl)cc2c1Sc1ccccc1	RARB	No interaction	Interaction	35	0.7
melperone	CC1CCN(CCCC(=O)c2ccc(F)cc2)CC1	FGFR1	No interaction	Interaction	35	0.7
torin-1	CCC(=O)N1CCN(CC1)c1ccc(cc1C(F)(F)F)-n1c2c(ccc1=O)cnc1ccc(cc21)-c1cnc2ccccc2c1	FGFR1	No interaction	Interaction	35	0.7
metoclopramide	CCN(CC)CCNC(=O)c1cc(Cl)c(N)cc1OC	FGFR1	No interaction	Interaction	35	0.7
SB-408124	CN(C)c1ccc(NC(=O)Nc2cc(C)nc3c(F)cc(F)cc23)cc1	FGFR1	No interaction	Interaction	35	0.7
OSI-027	COc1cccc2cc([nH]c12)-c1nc([C@@H]2CC[C@@H](CC2)C(O)=O)n2ncnc(N)c12	FGFR1	No interaction	Interaction	35	0.7
zibotentan	COc1nc(C)cnc1NS(=O)(=O)c1cccnc1-c1ccc(cc1)-c1nnco1	FGFR1	No interaction	Interaction	35	0.7
CGP-60474	OCCCNc1cc(ccn1)c2ccnc(Nc3cccc(Cl)c3)n2	FGFR1	No interaction	Interaction	35	0.7
TG-101348	Cc1cnc(Nc2ccc(OCCN3CCCC3)cc2)nc1Nc1cccc(c1)S(=O)(=O)NC(C)(C)C	SRC	No interaction	Interaction	35	0.7
gossypol	CC(C)c1c(O)c(O)c(C=O)c2c(O)c(c(C)cc12)-c1c(C)cc2c(C(C)C)c(O)c(O)c(C=O)c2c1O	PDGFRA	No interaction	Interaction	35	0.7
LY-225910	CC(C)Oc1cccc(c1)-n1c(CCc2c[nH]c3ccc(Br)cc23)nc2ccccc2c1=O	PDGFRA	No interaction	Interaction	35	0.7
GYKI-52466	CC1=NN=C(c2ccc(N)cc2)c2cc3OCOc3cc2C1	PDGFRA	No interaction	Interaction	35	0.7
L-368899	Cc1ccccc1N1CCN(CC1)S(=O)(=O)CC12CCC(C[C@@H]1NC(=O)[C@@H](N)CCS(C)(=O)=O)C2(C)C	PDGFRA	No interaction	Interaction	35	0.7
RS-504393	Cc1oc(nc1CCN1CCC2(CC1)OC(=O)Nc1ccc(C)cc21)-c1ccccc1	PDGFRA	No interaction	Interaction	35	0.7
ZK-164015	CCCCCS(=O)(=O)CCCCCCCCCCn1c(c(C)c2cc(O)ccc12)-c1ccc(O)cc1	PDGFRA	No interaction	Interaction	35	0.7
nitrocaramiphen	CCN(CC)CCOC(=O)C1(CCCC1)c1ccc(cc1)[N+]([O-])=O	PDGFRA	No interaction	Interaction	35	0.7
PD-102807	CCOC(=O)c1c(C)[nH]c2ccc3OC4N(CCc5cc(OC)ccc45)Cc3c12	PDGFRA	No interaction	Interaction	35	0.7
saracatinib	CN1CCN(CCOc2cc(OC3CCOCC3)c3c(Nc4c5OCOc5ccc4Cl)ncnc3c2)CC1	PDGFRA	No interaction	Interaction	35	0.7
nortriptyline	CNCCC=C1c2ccccc2CCc2ccccc12	PDGFRA	No interaction	Interaction	35	0.7
IC-261	COc1cc(OC)c(/C=C\2/C(=O)Nc3ccccc23)c(OC)c1	PDGFRA	No interaction	Interaction	35	0.7
nimesulide	CS(=O)(=O)Nc1ccc(cc1Oc1ccccc1)[N+]([O-])=O	PDGFRA	No interaction	Interaction	35	0.7
PHTPP	Oc1ccc(cc1)-c1c(nn2c(cc(nc12)C(F)(F)F)C(F)(F)F)-c1ccccc1	PDGFRA	No interaction	Interaction	35	0.7
GW-441756	Cn1cc(C=C2C(=O)Nc3cccnc23)c4ccccc14	PRKCA	No interaction	Interaction	35	0.7
tenovin-1	CC(=O)Nc1ccc(NC(=S)NC(=O)c2ccc(cc2)C(C)(C)C)cc1	FLT1	No interaction	Interaction	35	0.7
NPC-15199	CC(C)CC(NC(=O)OCC1c2ccccc2-c3ccccc13)C(=O)O	FLT1	No interaction	Interaction	35	0.7
GYKI-52466	CC1=NN=C(c2ccc(N)cc2)c2cc3OCOc3cc2C1	FLT1	No interaction	Interaction	35	0.7
GW-0742	Cc1nc(sc1CSc1ccc(OCC(O)=O)c(C)c1)-c1ccc(c(F)c1)C(F)(F)F	FLT1	No interaction	Interaction	35	0.7
risperidone	Cc1nc2CCCCn2c(=O)c1CCN1CCC(CC1)c1noc2cc(F)ccc12	FLT1	No interaction	Interaction	35	0.7
IRL-2500	CN(C(Cc1ccc(cc1)c2ccccc2)C(=O)NC(Cc3c[nH]c4ccccc34)C(=O)O)C(=O)c5cc(C)cc(C)c5	FLT1	No interaction	Interaction	35	0.7
GANT-61	CN(C)c1ccccc1CN1CCCN(Cc2ccccc2N(C)C)C1c1ccncc1	FLT1	No interaction	Interaction	35	0.7
GR-127935	COc1ccc(NC(=O)c2ccc(cc2)-c2ccc(cc2C)-c2noc(C)n2)cc1N1CCN(C)CC1	FLT1	No interaction	Interaction	35	0.7
scriptaid	ONC(=O)CCCCCN1C(=O)c2cccc3cccc(C1=O)c23	FLT1	No interaction	Interaction	35	0.7
tenovin-1	CC(=O)Nc1ccc(NC(=S)NC(=O)c2ccc(cc2)C(C)(C)C)cc1	TBXA2R	No interaction	Interaction	35	0.7
FIT	CCC(=O)N(C1CCN(CCc2ccc(cc2)N=C=S)CC1)c1ccccc1	TBXA2R	No interaction	Interaction	35	0.7
raclopride	CCN1CCC[C@H]1CNC(=O)c1c(O)c(Cl)cc(Cl)c1OC	TBXA2R	No interaction	Interaction	35	0.7
AT-7519	Clc1cccc(Cl)c1C(=O)Nc1c[nH]nc1C(=O)NC1CCNCC1	TBXA2R	No interaction	Interaction	35	0.7
amonafide	CN(C)CCN1C(=O)c2cccc3cc(N)cc(C1=O)c23	TBXA2R	No interaction	Interaction	35	0.7
nefazodone	CCc1nn(CCCN2CCN(CC2)c2cccc(Cl)c2)c(=O)n1CCOc1ccccc1	FGFR2	No interaction	Interaction	35	0.7
dacinostat	OCCN(CCc1c[nH]c2ccccc12)Cc1ccc(\C=C\C(=O)NO)cc1	FGFR2	No interaction	Interaction	35	0.7
PP-1	Cc1ccc(cc1)-c1nn(c2ncnc(N)c12)C(C)(C)C	FGFR3	No interaction	Interaction	35	0.7
pifithrin	Cc1ccc(cc1)c2cn3c4CCCCc4sc3n2	FGFR3	No interaction	Interaction	35	0.7
SDZ-NKT-343	CN(Cc1ccccc1)C(=O)C(Cc2ccc3ccccc3c2)NC(=O)C4CCCN4C(=O)Nc5ccccc5[N+](=O)[O-]	FGFR3	No interaction	Interaction	35	0.7
WZ-3146	CN1CCN(CC1)c1ccc(Nc2ncc(Cl)c(Oc3cccc(NC(=O)C=C)c3)n2)cc1	FGFR3	No interaction	Interaction	35	0.7
GR-127935	COc1ccc(NC(=O)c2ccc(cc2)-c2ccc(cc2C)-c2noc(C)n2)cc1N1CCN(C)CC1	FGFR3	No interaction	Interaction	35	0.7
buphenine	CC(CCc1ccccc1)NC(C)C(O)c1ccc(O)cc1	CDK2	No interaction	Interaction	35	0.7
oxymetazoline	Cc1cc(c(O)c(C)c1CC1=NCCN1)C(C)(C)C	CDK2	No interaction	Interaction	35	0.7
nefazodone	CCc1nn(CCCN2CCN(CC2)c2cccc(Cl)c2)c(=O)n1CCOc1ccccc1	CDK2	No interaction	Interaction	35	0.7
nafadotride	CCCCN1CCCC1CNC(=O)c1cc(C#N)c2ccccc2c1OC	CDK2	No interaction	Interaction	35	0.7
SDZ-NKT-343	CN(Cc1ccccc1)C(=O)C(Cc2ccc3ccccc3c2)NC(=O)C4CCCN4C(=O)Nc5ccccc5[N+](=O)[O-]	CDK2	No interaction	Interaction	35	0.7
pyroxamide	ONC(=O)CCCCCCC(=O)Nc1cccnc1	CDK2	No interaction	Interaction	35	0.7
FIT	CCC(=O)N(C1CCN(CCc2ccc(cc2)N=C=S)CC1)c1ccccc1	PTAFR	No interaction	Interaction	35	0.7
timolol	CC(C)(C)NC[C@H](O)COc1nsnc1N1CCOCC1	MAPK1	No interaction	Interaction	35	0.7
apigenin	Oc1ccc(cc1)-c1cc(=O)c2c(O)cc(O)cc2o1	MAPK1	No interaction	Interaction	35	0.7
SKI-II	Oc1ccc(Nc2nc(cs2)-c2ccc(Cl)cc2)cc1	MAPK1	No interaction	Interaction	35	0.7
T-0070907	[O-][N+](=O)c1ccc(Cl)c(c1)C(=O)Nc1ccncc1	AKT1	No interaction	Interaction	35	0.7
lestaurtinib	C[C@]12O[C@H](C[C@]1(O)CO)n1c3ccccc3c3c4C(=O)NCc4c4c5ccccc5n2c4c13	AKT1	No interaction	Interaction	35	0.7
JTE-013	CC(C)c1cc(NNC(=O)Nc2cc(Cl)nc(Cl)c2)nc2n(C)nc(C)c12	AKT1	No interaction	Interaction	35	0.7
PP-1	Cc1ccc(cc1)-c1nn(c2ncnc(N)c12)C(C)(C)C	AKT1	No interaction	Interaction	35	0.7
mefenamic-acid	Cc1cccc(Nc2ccccc2C(O)=O)c1C	AKT1	No interaction	Interaction	35	0.7
TG-101348	Cc1cnc(Nc2ccc(OCCN3CCCC3)cc2)nc1Nc1cccc(c1)S(=O)(=O)NC(C)(C)C	AKT1	No interaction	Interaction	35	0.7
nefazodone	CCc1nn(CCCN2CCN(CC2)c2cccc(Cl)c2)c(=O)n1CCOc1ccccc1	AKT1	No interaction	Interaction	35	0.7
L-745870	Clc1ccc(cc1)N1CCN(Cc2c[nH]c3ncccc23)CC1	AKT1	No interaction	Interaction	35	0.7
GW-441756	Cn1cc(C=C2C(=O)Nc3cccnc23)c4ccccc14	AKT1	No interaction	Interaction	35	0.7
YM-155	COCC[n+]1c(C)n(Cc2cnccn2)c2c1C(=O)c1ccccc1C2=O	AKT1	No interaction	Interaction	35	0.7
T-0901317	OC(c1ccc(cc1)N(CC(F)(F)F)S(=O)(=O)c1ccccc1)(C(F)(F)F)C(F)(F)F	AKT1	No interaction	Interaction	35	0.7
AS-703026	OC[C@@H](O)CNC(=O)c1ccncc1Nc1ccc(I)cc1F	AKT1	No interaction	Interaction	35	0.7
scriptaid	ONC(=O)CCCCCN1C(=O)c2cccc3cccc(C1=O)c23	AKT1	No interaction	Interaction	35	0.7
remoxipride	CCN1CCC[C@H]1CNC(=O)c1c(OC)ccc(Br)c1OC	ADRA1A	No interaction	Interaction	35	0.7
neratinib	CCOc1cc2ncc(C#N)c(Nc3ccc(OCc4ccccn4)c(Cl)c3)c2cc1NC(=O)\C=C\CN(C)C	ADRA1A	No interaction	Interaction	35	0.7
OSI-027	COc1cccc2cc([nH]c12)-c1nc([C@@H]2CC[C@@H](CC2)C(O)=O)n2ncnc(N)c12	ADRA1A	No interaction	Interaction	35	0.7
ICI-89406	OC(CNCCNC(=O)Nc1ccccc1)COc1ccccc1C#N	ADRA1A	No interaction	Interaction	35	0.7
AS-703026	OC[C@@H](O)CNC(=O)c1ccncc1Nc1ccc(I)cc1F	ADRA1A	No interaction	Interaction	35	0.7
ICI-89406	OC(CNCCNC(=O)Nc1ccccc1)COc1ccccc1C#N	PTGS2	No interaction	Interaction	35	0.7
T-0070907	[O-][N+](=O)c1ccc(Cl)c(c1)C(=O)Nc1ccncc1	AHR	No interaction	Interaction	35	0.7
GSK-461364	C[C@@H](Oc1cc(sc1C(N)=O)-n1cnc2ccc(CN3CCN(C)CC3)cc12)c1ccccc1C(F)(F)F	FLT4	No interaction	Interaction	35	0.7
deoxycholic-acid	C[C@H](CCC(O)=O)[C@H]1CC[C@H]2[C@@H]3CC[C@@H]4C[C@H](O)CC[C@]4(C)[C@H]3C[C@H](O)[C@]12C	KDR	No interaction	Interaction	35	0.7
FIT	CCC(=O)N(C1CCN(CCc2ccc(cc2)N=C=S)CC1)c1ccccc1	KDR	No interaction	Interaction	35	0.7
ZD-7155	CCc1cc2N(Cc3ccc(cc3)-c3ccccc3-c3nnn[nH]3)C(=O)CCc2c(CC)n1	KDR	No interaction	Interaction	35	0.7
valsartan	CCCCC(=O)N(Cc1ccc(cc1)-c1ccccc1-c1nn[nH]n1)[C@@H](C(C)C)C(O)=O	KDR	No interaction	Interaction	35	0.7
remoxipride	CCN1CCC[C@H]1CNC(=O)c1c(OC)ccc(Br)c1OC	KDR	No interaction	Interaction	35	0.7
L-745870	Clc1ccc(cc1)N1CCN(Cc2c[nH]c3ncccc23)CC1	KDR	No interaction	Interaction	35	0.7
desmethylclozapine	Clc1ccc2Nc3ccccc3C(=Nc2c1)N1CCNCC1	KDR	No interaction	Interaction	35	0.7
ICI-162846	NC(=O)CCCCn1ccc(N=C(N)NCC(F)(F)F)n1	KDR	No interaction	Interaction	35	0.7
CGP-60474	OCCCNc1cc(ccn1)c2ccnc(Nc3cccc(Cl)c3)n2	KDR	No interaction	Interaction	35	0.7
pyroxamide	ONC(=O)CCCCCCC(=O)Nc1cccnc1	KDR	No interaction	Interaction	35	0.7
scriptaid	ONC(=O)CCCCCN1C(=O)c2cccc3cccc(C1=O)c23	KDR	No interaction	Interaction	35	0.7
gossypol	CC(C)c1c(O)c(O)c(C=O)c2c(O)c(c(C)cc12)-c1c(C)cc2c(C(C)C)c(O)c(O)c(C=O)c2c1O	FLT3	No interaction	Interaction	35	0.7
FR-139317	CC(C)CC(NC(=O)N1CCCCCC1)C(=O)NC(Cc2cn(C)c3ccccc23)C(=O)NC(Cc4ccccn4)C(=O)O	FLT3	No interaction	Interaction	35	0.7
NPC-15199	CC(C)CC(NC(=O)OCC1c2ccccc2-c3ccccc13)C(=O)O	FLT3	No interaction	Interaction	35	0.7
motesanib	CC1(C)CNc2cc(NC(=O)c3cccnc3NCc3ccncc3)ccc12	FLT3	No interaction	Interaction	35	0.7
PP-1	Cc1ccc(cc1)-c1nn(c2ncnc(N)c12)C(C)(C)C	FLT3	No interaction	Interaction	35	0.7
valsartan	CCCCC(=O)N(Cc1ccc(cc1)-c1ccccc1-c1nn[nH]n1)[C@@H](C(C)C)C(O)=O	FLT3	No interaction	Interaction	35	0.7
OMDM-2	CCCCCCCCC=CCCCCCCCC(=O)NC(CO)Cc1ccc(O)cc1	FLT3	No interaction	Interaction	35	0.7
raclopride	CCN1CCC[C@H]1CNC(=O)c1c(O)c(Cl)cc(Cl)c1OC	FLT3	No interaction	Interaction	35	0.7
neratinib	CCOc1cc2ncc(C#N)c(Nc3ccc(OCc4ccccn4)c(Cl)c3)c2cc1NC(=O)\C=C\CN(C)C	FLT3	No interaction	Interaction	35	0.7
BIX-02188	Clc1ccc(Cl)c(SCC(=O)N\N=C\c2ccc[nH]2)c1	FLT3	No interaction	Interaction	35	0.7
WZ-4002	COc1cc(ccc1Nc1ncc(Cl)c(Oc2cccc(NC(=O)C=C)c2)n1)N1CCN(C)CC1	FLT3	No interaction	Interaction	35	0.7
LY-456236	COc1ccc(Nc2ncnc3ccc(OC)cc23)cc1	FLT3	No interaction	Interaction	35	0.7
NAN-190	COc1ccccc1N1CCN(CCCCN2C(=O)c3ccccc3C2=O)CC1	FLT3	No interaction	Interaction	35	0.7
pyroxamide	ONC(=O)CCCCCCC(=O)Nc1cccnc1	FLT3	No interaction	Interaction	35	0.7
PP-1	Cc1ccc(cc1)-c1nn(c2ncnc(N)c12)C(C)(C)C	OPRD1	No interaction	Interaction	35	0.7
scriptaid	ONC(=O)CCCCCN1C(=O)c2cccc3cccc(C1=O)c23	GSK3B	No interaction	Interaction	35	0.7
L-368899	Cc1ccccc1N1CCN(CC1)S(=O)(=O)CC12CCC(C[C@@H]1NC(=O)[C@@H](N)CCS(C)(=O)=O)C2(C)C	MAPK12	No interaction	Interaction	35	0.7
torin-1	CCC(=O)N1CCN(CC1)c1ccc(cc1C(F)(F)F)-n1c2c(ccc1=O)cnc1ccc(cc21)-c1cnc2ccccc2c1	MAPK12	No interaction	Interaction	35	0.7
GW-441756	Cn1cc(C=C2C(=O)Nc3cccnc23)c4ccccc14	CDK6	No interaction	Interaction	35	0.7
OSI-027	COc1cccc2cc([nH]c12)-c1nc([C@@H]2CC[C@@H](CC2)C(O)=O)n2ncnc(N)c12	CDK6	No interaction	Interaction	35	0.7
RS-17053	CC(C)(Cc1c[nH]c2ccc(Cl)cc12)NCCOc1ccccc1OCC1CC1	CDK5	No interaction	Interaction	35	0.7
FIT	CCC(=O)N(C1CCN(CCc2ccc(cc2)N=C=S)CC1)c1ccccc1	CDK5	No interaction	Interaction	35	0.7
ZD-7155	CCc1cc2N(Cc3ccc(cc3)-c3ccccc3-c3nnn[nH]3)C(=O)CCc2c(CC)n1	CDK5	No interaction	Interaction	35	0.7
SKI-II	Oc1ccc(Nc2nc(cs2)-c2ccc(Cl)cc2)cc1	MAP2K1	No interaction	Interaction	35	0.7
pifithrin	Cc1ccc(cc1)c2cn3c4CCCCc4sc3n2	ROCK1	No interaction	Interaction	35	0.7
nafadotride	CCCCN1CCCC1CNC(=O)c1cc(C#N)c2ccccc2c1OC	ROCK1	No interaction	Interaction	35	0.7
timolol	CC(C)(C)NC[C@H](O)COc1nsnc1N1CCOCC1	MAPK11	No interaction	Interaction	35	0.7
SKI-II	Oc1ccc(Nc2nc(cs2)-c2ccc(Cl)cc2)cc1	MAPK11	No interaction	Interaction	35	0.7
H-89	Brc1ccc(\C=C\CNCCNS(=O)(=O)c2cccc3cnccc23)cc1	MAPK14	No interaction	Interaction	35	0.7
XL-147	Cc1ccc(cc1)S(=O)(=O)Nc1nc2ccccc2nc1Nc1ccc2nsnc2c1	MAPK14	No interaction	Interaction	35	0.7
L-368899	Cc1ccccc1N1CCN(CC1)S(=O)(=O)CC12CCC(C[C@@H]1NC(=O)[C@@H](N)CCS(C)(=O)=O)C2(C)C	MAPK14	No interaction	Interaction	35	0.7
TG-101348	Cc1cnc(Nc2ccc(OCCN3CCCC3)cc2)nc1Nc1cccc(c1)S(=O)(=O)NC(C)(C)C	MAPK14	No interaction	Interaction	35	0.7
JTE-907	CCCCCOc1c(OC)ccc2cc(C(=O)NCc3ccc4OCOc4c3)c(=O)[nH]c12	MAPK14	No interaction	Interaction	35	0.7
nafadotride	CCCCN1CCCC1CNC(=O)c1cc(C#N)c2ccccc2c1OC	MAPK14	No interaction	Interaction	35	0.7
IRL-2500	CN(C(Cc1ccc(cc1)c2ccccc2)C(=O)NC(Cc3c[nH]c4ccccc34)C(=O)O)C(=O)c5cc(C)cc(C)c5	MAPK14	No interaction	Interaction	35	0.7
formoterol	COc1ccc(C[C@H](C)NC[C@@H](O)c2ccc(O)c(NC=O)c2)cc1	MAPK14	No interaction	Interaction	35	0.7
YM-155	COCC[n+]1c(C)n(Cc2cnccn2)c2c1C(=O)c1ccccc1C2=O	MAPK14	No interaction	Interaction	35	0.7
dihydrexidine	Oc1cc2CC[C@H]3NCc4ccccc4[C@@H]3c2cc1O	MAPK14	No interaction	Interaction	35	0.7
GSK-461364	C[C@@H](Oc1cc(sc1C(N)=O)-n1cnc2ccc(CN3CCN(C)CC3)cc12)c1ccccc1C(F)(F)F	HDAC7	No interaction	Interaction	35	0.7
AT-7519	Clc1cccc(Cl)c1C(=O)Nc1c[nH]nc1C(=O)NC1CCNCC1	HDAC7	No interaction	Interaction	35	0.7
neratinib	CCOc1cc2ncc(C#N)c(Nc3ccc(OCc4ccccn4)c(Cl)c3)c2cc1NC(=O)\C=C\CN(C)C	HDAC2	No interaction	Interaction	35	0.7
GW-441756	Cn1cc(C=C2C(=O)Nc3cccnc23)c4ccccc14	HDAC2	No interaction	Interaction	35	0.7
ICI-89406	OC(CNCCNC(=O)Nc1ccccc1)COc1ccccc1C#N	HDAC2	No interaction	Interaction	35	0.7
H-89	Brc1ccc(\C=C\CNCCNS(=O)(=O)c2cccc3cnccc23)cc1	SMO	No interaction	Interaction	35	0.7
XL-147	Cc1ccc(cc1)S(=O)(=O)Nc1nc2ccccc2nc1Nc1ccc2nsnc2c1	HDAC6	No interaction	Interaction	35	0.7
AT-7519	Clc1cccc(Cl)c1C(=O)Nc1c[nH]nc1C(=O)NC1CCNCC1	HDAC6	No interaction	Interaction	35	0.7
alvocidib	CN1CC[C@@H]([C@H](O)C1)c1c(O)cc(O)c2c1oc(cc2=O)-c1ccccc1Cl	HDAC6	No interaction	Interaction	35	0.7
BMS-345541	Cc1cnc2c(NCCN)nc3ccc(C)cc3n12	ALK	No interaction	Interaction	35	0.7
afatinib	CN(C)C\C=C\C(=O)Nc1cc2c(Nc3ccc(F)c(Cl)c3)ncnc2cc1O[C@H]1CCOC1	ALK	No interaction	Interaction	35	0.7
tripelennamine	CN(C)CCN(Cc1ccccc1)c1ccccn1	NR1I2	No interaction	Interaction	34	0.68
nefazodone	CCc1nn(CCCN2CCN(CC2)c2cccc(Cl)c2)c(=O)n1CCOc1ccccc1	ABL1	No interaction	Interaction	34	0.68
mosapride	CCOc1cc(N)c(Cl)cc1C(=O)NCC1CN(Cc2ccc(F)cc2)CCO1	ABL1	No interaction	Interaction	34	0.68
VU-0418946-1	C(Nc1nc(nnc1-c1ccccc1)-c1ccccn1)c1ccc(cc1)-c1ccccc1	TNF	No interaction	Interaction	34	0.68
XL-147	Cc1ccc(cc1)S(=O)(=O)Nc1nc2ccccc2nc1Nc1ccc2nsnc2c1	TNF	No interaction	Interaction	34	0.68
GSK-3-inhibitor-IX	O\N=C1/C(Nc2ccccc12)=C1/C(=O)Nc2cc(Br)ccc12	TNF	No interaction	Interaction	34	0.68
PD-407824	Oc1ccc2[nH]c3cc(c4C(=O)NC(=O)c4c3c2c1)-c1ccccc1	TNF	No interaction	Interaction	34	0.68
scriptaid	ONC(=O)CCCCCN1C(=O)c2cccc3cccc(C1=O)c23	TNF	No interaction	Interaction	34	0.68
T-0070907	[O-][N+](=O)c1ccc(Cl)c(c1)C(=O)Nc1ccncc1	ERBB2	No interaction	Interaction	34	0.68
linifanib	Cc1ccc(F)c(NC(=O)Nc2ccc(cc2)-c2cccc3[nH]nc(N)c23)c1	ERBB2	No interaction	Interaction	34	0.68
aurora-a-inhibitor-i	CCN1CCN(CC1)C(=O)Cc1ccc(Nc2ncc(F)c(Nc3ccc(cc3)C(=O)Nc3ccccc3Cl)n2)cc1	ERBB2	No interaction	Interaction	34	0.68
pazopanib	CN(c1ccc2c(C)n(C)nc2c1)c1ccnc(Nc2ccc(C)c(c2)S(N)(=O)=O)n1	ERBB2	No interaction	Interaction	34	0.68
nefazodone	CCc1nn(CCCN2CCN(CC2)c2cccc(Cl)c2)c(=O)n1CCOc1ccccc1	INSR	No interaction	Interaction	34	0.68
FIT	CCC(=O)N(C1CCN(CCc2ccc(cc2)N=C=S)CC1)c1ccccc1	LCK	No interaction	Interaction	34	0.68
ZD-7155	CCc1cc2N(Cc3ccc(cc3)-c3ccccc3-c3nnn[nH]3)C(=O)CCc2c(CC)n1	LCK	No interaction	Interaction	34	0.68
alvocidib	CN1CC[C@@H]([C@H](O)C1)c1c(O)cc(O)c2c1oc(cc2=O)-c1ccccc1Cl	LCK	No interaction	Interaction	34	0.68
GR-127935	COc1ccc(NC(=O)c2ccc(cc2)-c2ccc(cc2C)-c2noc(C)n2)cc1N1CCN(C)CC1	LCK	No interaction	Interaction	34	0.68
apigenin	Oc1ccc(cc1)-c1cc(=O)c2c(O)cc(O)cc2o1	LCK	No interaction	Interaction	34	0.68
TG-101348	Cc1cnc(Nc2ccc(OCCN3CCCC3)cc2)nc1Nc1cccc(c1)S(=O)(=O)NC(C)(C)C	CDK1	No interaction	Interaction	34	0.68
GW-0742	Cc1nc(sc1CSc1ccc(OCC(O)=O)c(C)c1)-c1ccc(c(F)c1)C(F)(F)F	CDK1	No interaction	Interaction	34	0.68
brimonidine	Brc1c(NC2=NCCN2)ccc2nccnc12	CSF1R	No interaction	Interaction	34	0.68
VU-0418946-1	C(Nc1nc(nnc1-c1ccccc1)-c1ccccn1)c1ccc(cc1)-c1ccccc1	CSF1R	No interaction	Interaction	34	0.68
crizotinib	C[C@@H](Oc1cc(cnc1N)-c1cnn(c1)C1CCNCC1)c1c(Cl)ccc(F)c1Cl	CSF1R	No interaction	Interaction	34	0.68
Y-134	CC(C)N1CCN(CC1)c1ccc(cc1)C(=O)c1c(sc2cc(O)ccc12)-c1ccc(O)cc1	CSF1R	No interaction	Interaction	34	0.68
PSB-11	CC[C@@H]1CN2C(=N1)c1[nH]c(nc1N(C)C2=O)-c1ccccc1	CSF1R	No interaction	Interaction	34	0.68
m-3M3FBS	Cc1cc(C)c(c(C)c1)S(=O)(=O)Nc1cccc(c1)C(F)(F)F	CSF1R	No interaction	Interaction	34	0.68
nitrocaramiphen	CCN(CC)CCOC(=O)C1(CCCC1)c1ccc(cc1)[N+]([O-])=O	CSF1R	No interaction	Interaction	34	0.68
PD-102807	CCOC(=O)c1c(C)[nH]c2ccc3OC4N(CCc5cc(OC)ccc45)Cc3c12	CSF1R	No interaction	Interaction	34	0.68
flupirtine	CCOC(=O)Nc1ccc(NCc2ccc(F)cc2)nc1N	CSF1R	No interaction	Interaction	34	0.68
GANT-61	CN(C)c1ccccc1CN1CCCN(Cc2ccccc2N(C)C)C1c1ccncc1	CSF1R	No interaction	Interaction	34	0.68
zolmitriptan	CN(C)CCc1c[nH]c2ccc(C[C@H]3COC(=O)N3)cc12	CSF1R	No interaction	Interaction	34	0.68
SDZ-NKT-343	CN(Cc1ccccc1)C(=O)C(Cc2ccc3ccccc3c2)NC(=O)C4CCCN4C(=O)Nc5ccccc5[N+](=O)[O-]	CSF1R	No interaction	Interaction	34	0.68
WZ-3146	CN1CCN(CC1)c1ccc(Nc2ncc(Cl)c(Oc3cccc(NC(=O)C=C)c3)n2)cc1	CSF1R	No interaction	Interaction	34	0.68
WZ-4002	COc1cc(ccc1Nc1ncc(Cl)c(Oc2cccc(NC(=O)C=C)c2)n1)N1CCN(C)CC1	CSF1R	No interaction	Interaction	34	0.68
NAN-190	COc1ccccc1N1CCN(CCCCN2C(=O)c3ccccc3C2=O)CC1	CSF1R	No interaction	Interaction	34	0.68
GW-583340	CS(=O)(=O)CCNCc1nc(cs1)-c1ccc2ncnc(Nc3ccc(OCc4cccc(F)c4)c(Cl)c3)c2c1	CSF1R	No interaction	Interaction	34	0.68
BE-2254	Oc1ccc(CCNCC2CCc3ccccc3C2=O)cc1	CSF1R	No interaction	Interaction	34	0.68
somatostatin	C[C@@H](O)[C@@H]1NC(=O)[C@H](CCCCN)NC(=O)[C@H](Cc2c[nH]c3ccccc23)NC(=O)[C@H](Cc2ccccc2)NC(=O)[C@H](Cc2ccccc2)NC(=O)[C@H](CC(N)=O)NC(=O)[C@H](CCCCN)NC(=O)[C@H](CSSC[C@H](NC(=O)[C@H](CO)NC(=O)[C@@H](NC(=O)[C@H](Cc2ccccc2)NC1=O)[C@@H](C)O)C(O)=O)NC(=O)CNC(=O)[C@H](C)N	ADRB2	No interaction	Interaction	34	0.68
ZM-323881	Cc1cc(F)c(Nc2ncnc3cc(OCc4ccccc4)ccc23)cc1O	ADRB2	No interaction	Interaction	34	0.68
XL-147	Cc1ccc(cc1)S(=O)(=O)Nc1nc2ccccc2nc1Nc1ccc2nsnc2c1	ADRB2	No interaction	Interaction	34	0.68
GR-127935	COc1ccc(NC(=O)c2ccc(cc2)-c2ccc(cc2C)-c2noc(C)n2)cc1N1CCN(C)CC1	ADRB2	No interaction	Interaction	34	0.68
BE-2254	Oc1ccc(CCNCC2CCc3ccccc3C2=O)cc1	ADRB2	No interaction	Interaction	34	0.68
scriptaid	ONC(=O)CCCCCN1C(=O)c2cccc3cccc(C1=O)c23	ADRB2	No interaction	Interaction	34	0.68
valsartan	CCCCC(=O)N(Cc1ccc(cc1)-c1ccccc1-c1nn[nH]n1)[C@@H](C(C)C)C(O)=O	RET	No interaction	Interaction	34	0.68
TG-101348	Cc1cnc(Nc2ccc(OCCN3CCCC3)cc2)nc1Nc1cccc(c1)S(=O)(=O)NC(C)(C)C	ADRB1	No interaction	Interaction	34	0.68
mosapride	CCOc1cc(N)c(Cl)cc1C(=O)NCC1CN(Cc2ccc(F)cc2)CCO1	ADRB1	No interaction	Interaction	34	0.68
ZSTK-474	FC(F)c1nc2ccccc2n1-c1nc(nc(n1)N1CCOCC1)N1CCOCC1	ADRB1	No interaction	Interaction	34	0.68
BE-2254	Oc1ccc(CCNCC2CCc3ccccc3C2=O)cc1	ADRB1	No interaction	Interaction	34	0.68
parthenolide-(alternate-stereo)	C\C1=C/CC[C@@]2(C)O[C@@H]2[C@H]2OC(=O)C(=C)[C@@H]2CC1	ADRA2A	No interaction	Interaction	34	0.68
OMDM-2	CCCCCCCCC=CCCCCCCCC(=O)NC(CO)Cc1ccc(O)cc1	ADRA2A	No interaction	Interaction	34	0.68
OSI-027	COc1cccc2cc([nH]c12)-c1nc([C@@H]2CC[C@@H](CC2)C(O)=O)n2ncnc(N)c12	ADRA2A	No interaction	Interaction	34	0.68
apigenin	Oc1ccc(cc1)-c1cc(=O)c2c(O)cc(O)cc2o1	ADRA2A	No interaction	Interaction	34	0.68
BE-2254	Oc1ccc(CCNCC2CCc3ccccc3C2=O)cc1	ADRA2A	No interaction	Interaction	34	0.68
PD-407824	Oc1ccc2[nH]c3cc(c4C(=O)NC(=O)c4c3c2c1)-c1ccccc1	ADRA2A	No interaction	Interaction	34	0.68
LY-288513	Brc1ccc(NC(=O)N2NC(=O)[C@H]([C@@H]2c2ccccc2)c2ccccc2)cc1	PDGFRB	No interaction	Interaction	34	0.68
dexrazoxane	C[C@@H](CN1CC(=O)NC(=O)C1)N1CC(=O)NC(=O)C1	PDGFRB	No interaction	Interaction	34	0.68
timolol	CC(C)(C)NC[C@H](O)COc1nsnc1N1CCOCC1	PDGFRB	No interaction	Interaction	34	0.68
oxymetazoline	Cc1cc(c(O)c(C)c1CC1=NCCN1)C(C)(C)C	PDGFRB	No interaction	Interaction	34	0.68
RS-504393	Cc1oc(nc1CCN1CCC2(CC1)OC(=O)Nc1ccc(C)cc21)-c1ccccc1	PDGFRB	No interaction	Interaction	34	0.68
embelin	CCCCCCCCCCCC1C(=O)C(=O)CC(=O)C1=O	PDGFRB	No interaction	Interaction	34	0.68
KN-62	CN(C(Cc1ccc(OS(=O)(=O)c2cccc3cnccc23)cc1)C(=O)N4CCN(CC4)c5ccccc5)S(=O)(=O)c6cccc7cnccc67	PDGFRB	No interaction	Interaction	34	0.68
SB-431542	NC(=O)c1ccc(cc1)-c1nc(c([nH]1)-c1ccccn1)-c1ccc2OCOc2c1	PDGFRB	No interaction	Interaction	34	0.68
XL-147	Cc1ccc(cc1)S(=O)(=O)Nc1nc2ccccc2nc1Nc1ccc2nsnc2c1	PARP1	No interaction	Interaction	34	0.68
VU-0418946-1	C(Nc1nc(nnc1-c1ccccc1)-c1ccccn1)c1ccc(cc1)-c1ccccc1	KIT	No interaction	Interaction	34	0.68
somatostatin	C[C@@H](O)[C@@H]1NC(=O)[C@H](CCCCN)NC(=O)[C@H](Cc2c[nH]c3ccccc23)NC(=O)[C@H](Cc2ccccc2)NC(=O)[C@H](Cc2ccccc2)NC(=O)[C@H](CC(N)=O)NC(=O)[C@H](CCCCN)NC(=O)[C@H](CSSC[C@H](NC(=O)[C@H](CO)NC(=O)[C@@H](NC(=O)[C@H](Cc2ccccc2)NC1=O)[C@@H](C)O)C(O)=O)NC(=O)CNC(=O)[C@H](C)N	KIT	No interaction	Interaction	34	0.68
pifithrin	Cc1ccc(cc1)c2cn3c4CCCCc4sc3n2	KIT	No interaction	Interaction	34	0.68
GW-501516	Cc1nc(sc1CSc1ccc(OCC(O)=O)c(C)c1)-c1ccc(cc1)C(F)(F)F	KIT	No interaction	Interaction	34	0.68
JTE-907	CCCCCOc1c(OC)ccc2cc(C(=O)NCc3ccc4OCOc4c3)c(=O)[nH]c12	KIT	No interaction	Interaction	34	0.68
ZK-164015	CCCCCS(=O)(=O)CCCCCCCCCCn1c(c(C)c2cc(O)ccc12)-c1ccc(O)cc1	KIT	No interaction	Interaction	34	0.68
enzastaurin	Cn1cc(C2=C(C(=O)NC2=O)c2cn(C3CCN(Cc4ccccn4)CC3)c3ccccc23)c2ccccc12	KIT	No interaction	Interaction	34	0.68
SB-202190	Oc1ccc(cc1)-c1nc(c([nH]1)-c1ccncc1)-c1ccc(F)cc1	KIT	No interaction	Interaction	34	0.68
SKI-II	Oc1ccc(Nc2nc(cs2)-c2ccc(Cl)cc2)cc1	KIT	No interaction	Interaction	34	0.68
T-0070907	[O-][N+](=O)c1ccc(Cl)c(c1)C(=O)Nc1ccncc1	RARB	No interaction	Interaction	34	0.68
GR-127935	COc1ccc(NC(=O)c2ccc(cc2)-c2ccc(cc2C)-c2noc(C)n2)cc1N1CCN(C)CC1	RARB	No interaction	Interaction	34	0.68
PHA-793887	CC(C)CC(=O)Nc1n[nH]c2c1CN(C(=O)C1CCN(C)CC1)C2(C)C	FGFR1	No interaction	Interaction	34	0.68
PP-1	Cc1ccc(cc1)-c1nn(c2ncnc(N)c12)C(C)(C)C	FGFR1	No interaction	Interaction	34	0.68
GW-0742	Cc1nc(sc1CSc1ccc(OCC(O)=O)c(C)c1)-c1ccc(c(F)c1)C(F)(F)F	FGFR1	No interaction	Interaction	34	0.68
raclopride	CCN1CCC[C@H]1CNC(=O)c1c(O)c(Cl)cc(Cl)c1OC	FGFR1	No interaction	Interaction	34	0.68
SDZ-NKT-343	CN(Cc1ccccc1)C(=O)C(Cc2ccc3ccccc3c2)NC(=O)C4CCCN4C(=O)Nc5ccccc5[N+](=O)[O-]	FGFR1	No interaction	Interaction	34	0.68
nobiletin	COc1ccc(cc1OC)-c1cc(=O)c2c(OC)c(OC)c(OC)c(OC)c2o1	FGFR1	No interaction	Interaction	34	0.68
AS-703026	OC[C@@H](O)CNC(=O)c1ccncc1Nc1ccc(I)cc1F	FGFR1	No interaction	Interaction	34	0.68
GP-1a	Cc1ccc-2c(Cc3c(nn(c-23)-c2ccc(Cl)cc2Cl)C(=O)NN2CCCCC2)c1	SRC	No interaction	Interaction	34	0.68
amonafide	CN(C)CCN1C(=O)c2cccc3cc(N)cc(C1=O)c23	SRC	No interaction	Interaction	34	0.68
nTZDpa	OC(=O)c1n(Cc2ccc(Cl)cc2)c2ccc(Cl)cc2c1Sc1ccccc1	RARG	No interaction	Interaction	34	0.68
glycopyrrolate	C[N+]1(C)CCC(C1)OC(=O)C(O)(C1CCCC1)c1ccccc1	PDGFRA	No interaction	Interaction	34	0.68
palbociclib	CC(=O)c1c(C)c2cnc(Nc3ccc(cn3)N3CCNCC3)nc2n(C2CCCC2)c1=O	PDGFRA	No interaction	Interaction	34	0.68
luzindole	CC(=O)NCCc1c(Cc2ccccc2)[nH]c2ccccc12	PDGFRA	No interaction	Interaction	34	0.68
SANT-1	Cc1nn(c(C)c1C=NN2CCN(Cc3ccccc3)CC2)c4ccccc4	PDGFRA	No interaction	Interaction	34	0.68
oleoylethanolamide	CCCCCCCC\C=C/CCCCCCCC(=O)NCCO	PDGFRA	No interaction	Interaction	34	0.68
OMDM-2	CCCCCCCCC=CCCCCCCCC(=O)NC(CO)Cc1ccc(O)cc1	PDGFRA	No interaction	Interaction	34	0.68
GSK-0660	COC(=O)c1sccc1S(=O)(=O)Nc1ccc(Nc2ccccc2)cc1OC	PDGFRA	No interaction	Interaction	34	0.68
SB-239063	COc1nccc(n1)-c1c(ncn1[C@H]1CC[C@H](O)CC1)-c1ccc(F)cc1	PDGFRA	No interaction	Interaction	34	0.68
dihydrexidine	Oc1cc2CC[C@H]3NCc4ccccc4[C@@H]3c2cc1O	PDGFRA	No interaction	Interaction	34	0.68
mosapride	CCOc1cc(N)c(Cl)cc1C(=O)NCC1CN(Cc2ccc(F)cc2)CCO1	PRKCA	No interaction	Interaction	34	0.68
BE-2254	Oc1ccc(CCNCC2CCc3ccccc3C2=O)cc1	PRKCA	No interaction	Interaction	34	0.68
SKI-II	Oc1ccc(Nc2nc(cs2)-c2ccc(Cl)cc2)cc1	PRKCA	No interaction	Interaction	34	0.68
JTE-013	CC(C)c1cc(NNC(=O)Nc2cc(Cl)nc(Cl)c2)nc2n(C)nc(C)c12	FLT1	No interaction	Interaction	34	0.68
ZM-323881	Cc1cc(F)c(Nc2ncnc3cc(OCc4ccccc4)ccc23)cc1O	FLT1	No interaction	Interaction	34	0.68
L-368899	Cc1ccccc1N1CCN(CC1)S(=O)(=O)CC12CCC(C[C@@H]1NC(=O)[C@@H](N)CCS(C)(=O)=O)C2(C)C	FLT1	No interaction	Interaction	34	0.68
FIT	CCC(=O)N(C1CCN(CCc2ccc(cc2)N=C=S)CC1)c1ccccc1	FLT1	No interaction	Interaction	34	0.68
PD-102807	CCOC(=O)c1c(C)[nH]c2ccc3OC4N(CCc5cc(OC)ccc45)Cc3c12	FLT1	No interaction	Interaction	34	0.68
BIX-02188	Clc1ccc(Cl)c(SCC(=O)N\N=C\c2ccc[nH]2)c1	FLT1	No interaction	Interaction	34	0.68
alvocidib	CN1CC[C@@H]([C@H](O)C1)c1c(O)cc(O)c2c1oc(cc2=O)-c1ccccc1Cl	FLT1	No interaction	Interaction	34	0.68
WYE-354	COC(=O)Nc1ccc(cc1)-c1nc(N2CCOCC2)c2cnn(C3CCN(CC3)C(=O)OC)c2n1	FLT1	No interaction	Interaction	34	0.68
nTZDpa	OC(=O)c1n(Cc2ccc(Cl)cc2)c2ccc(Cl)cc2c1Sc1ccccc1	FLT1	No interaction	Interaction	34	0.68
SKI-II	Oc1ccc(Nc2nc(cs2)-c2ccc(Cl)cc2)cc1	FLT1	No interaction	Interaction	34	0.68
L-745870	Clc1ccc(cc1)N1CCN(Cc2c[nH]c3ncccc23)CC1	TBXA2R	No interaction	Interaction	34	0.68
SB-590885	CN(C)CCOc1ccc(cc1)-c1nc(c([nH]1)-c1ccc2c(CC\C2=N\O)c1)-c1ccncc1	TBXA2R	No interaction	Interaction	34	0.68
AS-703026	OC[C@@H](O)CNC(=O)c1ccncc1Nc1ccc(I)cc1F	FGFR2	No interaction	Interaction	34	0.68
XL-147	Cc1ccc(cc1)S(=O)(=O)Nc1nc2ccccc2nc1Nc1ccc2nsnc2c1	FGFR4	No interaction	Interaction	34	0.68
tenovin-1	CC(=O)Nc1ccc(NC(=S)NC(=O)c2ccc(cc2)C(C)(C)C)cc1	FGFR3	No interaction	Interaction	34	0.68
motesanib	CC1(C)CNc2cc(NC(=O)c3cccnc3NCc3ccncc3)ccc12	FGFR3	No interaction	Interaction	34	0.68
TAK-715	CCc1nc(c(s1)-c1ccnc(NC(=O)c2ccccc2)c1)-c1cccc(C)c1	FGFR3	No interaction	Interaction	34	0.68
L-745870	Clc1ccc(cc1)N1CCN(Cc2c[nH]c3ncccc23)CC1	FGFR3	No interaction	Interaction	34	0.68
LY-456236	COc1ccc(Nc2ncnc3ccc(OC)cc23)cc1	FGFR3	No interaction	Interaction	34	0.68
apigenin	Oc1ccc(cc1)-c1cc(=O)c2c(O)cc(O)cc2o1	FGFR3	No interaction	Interaction	34	0.68
timolol	CC(C)(C)NC[C@H](O)COc1nsnc1N1CCOCC1	RPS6KB1	No interaction	Interaction	34	0.68
IRL-2500	CN(C(Cc1ccc(cc1)c2ccccc2)C(=O)NC(Cc3c[nH]c4ccccc34)C(=O)O)C(=O)c5cc(C)cc(C)c5	RPS6KB1	No interaction	Interaction	34	0.68
GW-441756	Cn1cc(C=C2C(=O)Nc3cccnc23)c4ccccc14	RPS6KB1	No interaction	Interaction	34	0.68
pyroxamide	ONC(=O)CCCCCCC(=O)Nc1cccnc1	RPS6KB1	No interaction	Interaction	34	0.68
meclofenamic-acid	Cc1ccc(Cl)c(Nc2ccccc2C(O)=O)c1Cl	MAPK1	No interaction	Interaction	34	0.68
risperidone	Cc1nc2CCCCn2c(=O)c1CCN1CCC(CC1)c1noc2cc(F)ccc12	MAPK1	No interaction	Interaction	34	0.68
OMDM-2	CCCCCCCCC=CCCCCCCCC(=O)NC(CO)Cc1ccc(O)cc1	MAPK1	No interaction	Interaction	34	0.68
flupirtine	CCOC(=O)Nc1ccc(NCc2ccc(F)cc2)nc1N	MAPK1	No interaction	Interaction	34	0.68
SB-218795	COC(=O)[C@H](NC(=O)c1cc(nc2ccccc12)-c1ccccc1)c1ccccc1	MAPK1	No interaction	Interaction	34	0.68
pyroxamide	ONC(=O)CCCCCCC(=O)Nc1cccnc1	MAPK1	No interaction	Interaction	34	0.68
crizotinib	C[C@@H](Oc1cc(cnc1N)-c1cnn(c1)C1CCNCC1)c1c(Cl)ccc(F)c1Cl	AKT1	No interaction	Interaction	34	0.68
XL-147	Cc1ccc(cc1)S(=O)(=O)Nc1nc2ccccc2nc1Nc1ccc2nsnc2c1	AKT1	No interaction	Interaction	34	0.68
meclofenamic-acid	Cc1ccc(Cl)c(Nc2ccccc2C(O)=O)c1Cl	AKT1	No interaction	Interaction	34	0.68
JTE-907	CCCCCOc1c(OC)ccc2cc(C(=O)NCc3ccc4OCOc4c3)c(=O)[nH]c12	AKT1	No interaction	Interaction	34	0.68
flupirtine	CCOC(=O)Nc1ccc(NCc2ccc(F)cc2)nc1N	AKT1	No interaction	Interaction	34	0.68
AT-7519	Clc1cccc(Cl)c1C(=O)Nc1c[nH]nc1C(=O)NC1CCNCC1	AKT1	No interaction	Interaction	34	0.68
IRL-2500	CN(C(Cc1ccc(cc1)c2ccccc2)C(=O)NC(Cc3c[nH]c4ccccc34)C(=O)O)C(=O)c5cc(C)cc(C)c5	AKT1	No interaction	Interaction	34	0.68
amonafide	CN(C)CCN1C(=O)c2cccc3cc(N)cc(C1=O)c23	AKT1	No interaction	Interaction	34	0.68
alvocidib	CN1CC[C@@H]([C@H](O)C1)c1c(O)cc(O)c2c1oc(cc2=O)-c1ccccc1Cl	AKT1	No interaction	Interaction	34	0.68
GR-127935	COc1ccc(NC(=O)c2ccc(cc2)-c2ccc(cc2C)-c2noc(C)n2)cc1N1CCN(C)CC1	AKT1	No interaction	Interaction	34	0.68
OSI-027	COc1cccc2cc([nH]c12)-c1nc([C@@H]2CC[C@@H](CC2)C(O)=O)n2ncnc(N)c12	AKT1	No interaction	Interaction	34	0.68
ICI-89406	OC(CNCCNC(=O)Nc1ccccc1)COc1ccccc1C#N	AKT1	No interaction	Interaction	34	0.68
dacinostat	OCCN(CCc1c[nH]c2ccccc12)Cc1ccc(\C=C\C(=O)NO)cc1	AKT1	No interaction	Interaction	34	0.68
parthenolide-(alternate-stereo)	C\C1=C/CC[C@@]2(C)O[C@@H]2[C@H]2OC(=O)C(=C)[C@@H]2CC1	ADRA1A	No interaction	Interaction	34	0.68
OMDM-2	CCCCCCCCC=CCCCCCCCC(=O)NC(CO)Cc1ccc(O)cc1	ADRA1A	No interaction	Interaction	34	0.68
mosapride	CCOc1cc(N)c(Cl)cc1C(=O)NCC1CN(Cc2ccc(F)cc2)CCO1	ADRA1A	No interaction	Interaction	34	0.68
amonafide	CN(C)CCN1C(=O)c2cccc3cc(N)cc(C1=O)c23	ADRA1A	No interaction	Interaction	34	0.68
XL-147	Cc1ccc(cc1)S(=O)(=O)Nc1nc2ccccc2nc1Nc1ccc2nsnc2c1	AHR	No interaction	Interaction	34	0.68
pyroxamide	ONC(=O)CCCCCCC(=O)Nc1cccnc1	AHR	No interaction	Interaction	34	0.68
GR-127935	COc1ccc(NC(=O)c2ccc(cc2)-c2ccc(cc2C)-c2noc(C)n2)cc1N1CCN(C)CC1	FLT4	No interaction	Interaction	34	0.68
GSK-461364	C[C@@H](Oc1cc(sc1C(N)=O)-n1cnc2ccc(CN3CCN(C)CC3)cc12)c1ccccc1C(F)(F)F	KDR	No interaction	Interaction	34	0.68
lestaurtinib	C[C@]12O[C@H](C[C@]1(O)CO)n1c3ccccc3c3c4C(=O)NCc4c4c5ccccc5n2c4c13	KDR	No interaction	Interaction	34	0.68
TTNPB	CC(=Cc1ccc(cc1)C(=O)O)c2ccc3c(c2)C(C)(C)CCC3(C)C	KDR	No interaction	Interaction	34	0.68
NPC-15199	CC(C)CC(NC(=O)OCC1c2ccccc2-c3ccccc13)C(=O)O	KDR	No interaction	Interaction	34	0.68
oxymetazoline	Cc1cc(c(O)c(C)c1CC1=NCCN1)C(C)(C)C	KDR	No interaction	Interaction	34	0.68
JTE-907	CCCCCOc1c(OC)ccc2cc(C(=O)NCc3ccc4OCOc4c3)c(=O)[nH]c12	KDR	No interaction	Interaction	34	0.68
lidocaine	CCN(CC)CC(=O)Nc1c(C)cccc1C	KDR	No interaction	Interaction	34	0.68
tripelennamine	CN(C)CCN(Cc1ccccc1)c1ccccn1	KDR	No interaction	Interaction	34	0.68
PCA-4248	COC(=O)C1=C(C)NC(C)=C(C1C)C(=O)OCCSc1ccccc1	KDR	No interaction	Interaction	34	0.68
levomepromazine	COc1ccc2Sc3ccccc3N(C[C@H](C)CN(C)C)c2c1	KDR	No interaction	Interaction	34	0.68
zibotentan	COc1nc(C)cnc1NS(=O)(=O)c1cccnc1-c1ccc(cc1)-c1nnco1	KDR	No interaction	Interaction	34	0.68
canertinib	Fc1ccc(Nc2ncnc3cc(OCCCN4CCOCC4)c(NC(=O)C=C)cc23)cc1Cl	KDR	No interaction	Interaction	34	0.68
SKF-77434	Oc1cc2CCN(CC=C)CC(c3ccccc3)c2cc1O	KDR	No interaction	Interaction	34	0.68
BMS-345541	Cc1cnc2c(NCCN)nc3ccc(C)cc3n12	MAP2K2	No interaction	Interaction	34	0.68
VU-0418946-1	C(Nc1nc(nnc1-c1ccccc1)-c1ccccn1)c1ccc(cc1)-c1ccccc1	FLT3	No interaction	Interaction	34	0.68
deoxycholic-acid	C[C@H](CCC(O)=O)[C@H]1CC[C@H]2[C@@H]3CC[C@@H]4C[C@H](O)CC[C@]4(C)[C@H]3C[C@H](O)[C@]12C	FLT3	No interaction	Interaction	34	0.68
parthenolide-(alternate-stereo)	C\C1=C/CC[C@@]2(C)O[C@@H]2[C@H]2OC(=O)C(=C)[C@@H]2CC1	FLT3	No interaction	Interaction	34	0.68
azithromycin	CC[C@H]1OC(=O)[C@H](C)[C@@H](O[C@H]2C[C@@](C)(OC)[C@@H](O)[C@H](C)O2)[C@H](C)[C@@H](O[C@@H]2O[C@H](C)C[C@@H]([C@H]2O)N(C)C)[C@](C)(O)C[C@@H](C)CN(C)[C@H](C)[C@@H](O)[C@]1(C)O	FLT3	No interaction	Interaction	34	0.68
melperone	CC1CCN(CCCC(=O)c2ccc(F)cc2)CC1	FLT3	No interaction	Interaction	34	0.68
Ro-10-5824	Cc1ncc(CN2CCC(=CC2)c2ccccc2)c(N)n1	FLT3	No interaction	Interaction	34	0.68
ZD-7155	CCc1cc2N(Cc3ccc(cc3)-c3ccccc3-c3nnn[nH]3)C(=O)CCc2c(CC)n1	FLT3	No interaction	Interaction	34	0.68
ZK-164015	CCCCCS(=O)(=O)CCCCCCCCCCn1c(c(C)c2cc(O)ccc12)-c1ccc(O)cc1	FLT3	No interaction	Interaction	34	0.68
PD-173074	CCN(CC)CCCCNc1ncc2cc(-c3cc(OC)cc(OC)c3)c(NC(=O)NC(C)(C)C)nc2n1	FLT3	No interaction	Interaction	34	0.68
NGB-2904	Clc1cccc(N2CCN(CCCCNC(=O)c3ccc-4c(Cc5ccccc-45)c3)CC2)c1Cl	FLT3	No interaction	Interaction	34	0.68
IRL-2500	CN(C(Cc1ccc(cc1)c2ccccc2)C(=O)NC(Cc3c[nH]c4ccccc34)C(=O)O)C(=O)c5cc(C)cc(C)c5	FLT3	No interaction	Interaction	34	0.68
PCI-24781	CN(C)Cc1c(oc2ccccc12)C(=O)NCCOc1ccc(cc1)C(=O)NO	FLT3	No interaction	Interaction	34	0.68
everolimus	CO[C@@H]1C[C@H](C[C@@H](C)[C@@H]2CC(=O)[C@H](C)\C=C(C)\[C@@H](O)[C@@H](OC)C(=O)[C@H](C)C[C@H](C)\C=C\C=C\C=C(C)\[C@H](C[C@@H]3CC[C@@H](C)[C@@](O)(O3)C(=O)C(=O)N3CCCC[C@H]3C(=O)O2)OC)CC[C@H]1OCCO	FLT3	No interaction	Interaction	34	0.68
XMD-885	COc1cc(ccc1Nc1ncc2N(C)C(=O)c3ccccc3N(C)c2n1)N1CCN(C)CC1	FLT3	No interaction	Interaction	34	0.68
TWS-119	Nc1cccc(c1)-c1cc2c(Oc3cccc(O)c3)ncnc2[nH]1	FLT3	No interaction	Interaction	34	0.68
BE-2254	Oc1ccc(CCNCC2CCc3ccccc3C2=O)cc1	FLT3	No interaction	Interaction	34	0.68
tenovin-1	CC(=O)Nc1ccc(NC(=S)NC(=O)c2ccc(cc2)C(C)(C)C)cc1	OPRD1	No interaction	Interaction	34	0.68
flupirtine	CCOC(=O)Nc1ccc(NCc2ccc(F)cc2)nc1N	OPRD1	No interaction	Interaction	34	0.68
tripelennamine	CN(C)CCN(Cc1ccccc1)c1ccccn1	OPRD1	No interaction	Interaction	34	0.68
everolimus	CO[C@@H]1C[C@H](C[C@@H](C)[C@@H]2CC(=O)[C@H](C)\C=C(C)\[C@@H](O)[C@@H](OC)C(=O)[C@H](C)C[C@H](C)\C=C\C=C\C=C(C)\[C@H](C[C@@H]3CC[C@@H](C)[C@@](O)(O3)C(=O)C(=O)N3CCCC[C@H]3C(=O)O2)OC)CC[C@H]1OCCO	OPRD1	No interaction	Interaction	34	0.68
H-89	Brc1ccc(\C=C\CNCCNS(=O)(=O)c2cccc3cnccc23)cc1	MAPK12	No interaction	Interaction	34	0.68
GW-501516	Cc1nc(sc1CSc1ccc(OCC(O)=O)c(C)c1)-c1ccc(cc1)C(F)(F)F	MAPK12	No interaction	Interaction	34	0.68
picotamide	COc1ccc(cc1C(=O)NCc1cccnc1)C(=O)NCc1cccnc1	MAPK12	No interaction	Interaction	34	0.68
meclofenamic-acid	Cc1ccc(Cl)c(Nc2ccccc2C(O)=O)c1Cl	CDK5	No interaction	Interaction	34	0.68
nefazodone	CCc1nn(CCCN2CCN(CC2)c2cccc(Cl)c2)c(=O)n1CCOc1ccccc1	CDK5	No interaction	Interaction	34	0.68
SB-590885	CN(C)CCOc1ccc(cc1)-c1nc(c([nH]1)-c1ccc2c(CC\C2=N\O)c1)-c1ccncc1	MAP2K1	No interaction	Interaction	34	0.68
tripelennamine	CN(C)CCN(Cc1ccccc1)c1ccccn1	PPARD	No interaction	Interaction	34	0.68
VU-0418946-1	C(Nc1nc(nnc1-c1ccccc1)-c1ccccn1)c1ccc(cc1)-c1ccccc1	ROCK1	No interaction	Interaction	34	0.68
torin-1	CCC(=O)N1CCN(CC1)c1ccc(cc1C(F)(F)F)-n1c2c(ccc1=O)cnc1ccc(cc21)-c1cnc2ccccc2c1	ROCK1	No interaction	Interaction	34	0.68
scriptaid	ONC(=O)CCCCCN1C(=O)c2cccc3cccc(C1=O)c23	ROCK1	No interaction	Interaction	34	0.68
T-0070907	[O-][N+](=O)c1ccc(Cl)c(c1)C(=O)Nc1ccncc1	ERBB4	No interaction	Interaction	34	0.68
linifanib	Cc1ccc(F)c(NC(=O)Nc2ccc(cc2)-c2cccc3[nH]nc(N)c23)c1	ERBB4	No interaction	Interaction	34	0.68
SB-408124	CN(C)c1ccc(NC(=O)Nc2cc(C)nc3c(F)cc(F)cc23)cc1	ERBB4	No interaction	Interaction	34	0.68
ICI-162846	NC(=O)CCCCn1ccc(N=C(N)NCC(F)(F)F)n1	ERBB4	No interaction	Interaction	34	0.68
apigenin	Oc1ccc(cc1)-c1cc(=O)c2c(O)cc(O)cc2o1	ERBB4	No interaction	Interaction	34	0.68
somatostatin	C[C@@H](O)[C@@H]1NC(=O)[C@H](CCCCN)NC(=O)[C@H](Cc2c[nH]c3ccccc23)NC(=O)[C@H](Cc2ccccc2)NC(=O)[C@H](Cc2ccccc2)NC(=O)[C@H](CC(N)=O)NC(=O)[C@H](CCCCN)NC(=O)[C@H](CSSC[C@H](NC(=O)[C@H](CO)NC(=O)[C@@H](NC(=O)[C@H](Cc2ccccc2)NC1=O)[C@@H](C)O)C(O)=O)NC(=O)CNC(=O)[C@H](C)N	MAPK14	No interaction	Interaction	34	0.68
lestaurtinib	C[C@]12O[C@H](C[C@]1(O)CO)n1c3ccccc3c3c4C(=O)NCc4c4c5ccccc5n2c4c13	MAPK14	No interaction	Interaction	34	0.68
cholic-acid	C[C@H](CCC(O)=O)[C@H]1CC[C@H]2[C@@H]3[C@H](O)C[C@@H]4C[C@H](O)CC[C@]4(C)[C@H]3C[C@H](O)[C@]12C	MAPK14	No interaction	Interaction	34	0.68
PHA-793887	CC(C)CC(=O)Nc1n[nH]c2c1CN(C(=O)C1CCN(C)CC1)C2(C)C	MAPK14	No interaction	Interaction	34	0.68
SDZ-21009	CC(C)OC(=O)c1cc2c(OCC(O)CNC(C)(C)C)cccc2[nH]1	MAPK14	No interaction	Interaction	34	0.68
azithromycin	CC[C@H]1OC(=O)[C@H](C)[C@@H](O[C@H]2C[C@@](C)(OC)[C@@H](O)[C@H](C)O2)[C@H](C)[C@@H](O[C@@H]2O[C@H](C)C[C@@H]([C@H]2O)N(C)C)[C@](C)(O)C[C@@H](C)CN(C)[C@H](C)[C@@H](O)[C@]1(C)O	MAPK14	No interaction	Interaction	34	0.68
PP-1	Cc1ccc(cc1)-c1nn(c2ncnc(N)c12)C(C)(C)C	MAPK14	No interaction	Interaction	34	0.68
OMDM-2	CCCCCCCCC=CCCCCCCCC(=O)NC(CO)Cc1ccc(O)cc1	MAPK14	No interaction	Interaction	34	0.68
remoxipride	CCN1CCC[C@H]1CNC(=O)c1c(OC)ccc(Br)c1OC	MAPK14	No interaction	Interaction	34	0.68
aurora-a-inhibitor-i	CCN1CCN(CC1)C(=O)Cc1ccc(Nc2ncc(F)c(Nc3ccc(cc3)C(=O)Nc3ccccc3Cl)n2)cc1	MAPK14	No interaction	Interaction	34	0.68
flupirtine	CCOC(=O)Nc1ccc(NCc2ccc(F)cc2)nc1N	MAPK14	No interaction	Interaction	34	0.68
alvocidib	CN1CC[C@@H]([C@H](O)C1)c1c(O)cc(O)c2c1oc(cc2=O)-c1ccccc1Cl	MAPK14	No interaction	Interaction	34	0.68
KF-38789	COc1ccc(C2CC(=NCCS2)c2c(O)cc(C)oc2=O)c(OC)c1	MAPK14	No interaction	Interaction	34	0.68
GR-127935	COc1ccc(NC(=O)c2ccc(cc2)-c2ccc(cc2C)-c2noc(C)n2)cc1N1CCN(C)CC1	MAPK14	No interaction	Interaction	34	0.68
nTZDpa	OC(=O)c1n(Cc2ccc(Cl)cc2)c2ccc(Cl)cc2c1Sc1ccccc1	MAPK14	No interaction	Interaction	34	0.68
T-0901317	OC(c1ccc(cc1)N(CC(F)(F)F)S(=O)(=O)c1ccccc1)(C(F)(F)F)C(F)(F)F	MAPK14	No interaction	Interaction	34	0.68
BE-2254	Oc1ccc(CCNCC2CCc3ccccc3C2=O)cc1	MAPK14	No interaction	Interaction	34	0.68
everolimus	CO[C@@H]1C[C@H](C[C@@H](C)[C@@H]2CC(=O)[C@H](C)\C=C(C)\[C@@H](O)[C@@H](OC)C(=O)[C@H](C)C[C@H](C)\C=C\C=C\C=C(C)\[C@H](C[C@@H]3CC[C@@H](C)[C@@](O)(O3)C(=O)C(=O)N3CCCC[C@H]3C(=O)O2)OC)CC[C@H]1OCCO	AURKB	No interaction	Interaction	34	0.68
deoxycholic-acid	C[C@H](CCC(O)=O)[C@H]1CC[C@H]2[C@@H]3CC[C@@H]4C[C@H](O)CC[C@]4(C)[C@H]3C[C@H](O)[C@]12C	NR1H4	No interaction	Interaction	34	0.68
amonafide	CN(C)CCN1C(=O)c2cccc3cc(N)cc(C1=O)c23	SMO	No interaction	Interaction	34	0.68
everolimus	CO[C@@H]1C[C@H](C[C@@H](C)[C@@H]2CC(=O)[C@H](C)\C=C(C)\[C@@H](O)[C@@H](OC)C(=O)[C@H](C)C[C@H](C)\C=C\C=C\C=C(C)\[C@H](C[C@@H]3CC[C@@H](C)[C@@](O)(O3)C(=O)C(=O)N3CCCC[C@H]3C(=O)O2)OC)CC[C@H]1OCCO	INCENP	No interaction	Interaction	34	0.68
VU-0418946-1	C(Nc1nc(nnc1-c1ccccc1)-c1ccccn1)c1ccc(cc1)-c1ccccc1	HDAC6	No interaction	Interaction	34	0.68
somatostatin	C[C@@H](O)[C@@H]1NC(=O)[C@H](CCCCN)NC(=O)[C@H](Cc2c[nH]c3ccccc23)NC(=O)[C@H](Cc2ccccc2)NC(=O)[C@H](Cc2ccccc2)NC(=O)[C@H](CC(N)=O)NC(=O)[C@H](CCCCN)NC(=O)[C@H](CSSC[C@H](NC(=O)[C@H](CO)NC(=O)[C@@H](NC(=O)[C@H](Cc2ccccc2)NC1=O)[C@@H](C)O)C(O)=O)NC(=O)CNC(=O)[C@H](C)N	HDAC6	No interaction	Interaction	34	0.68
cholic-acid	C[C@H](CCC(O)=O)[C@H]1CC[C@H]2[C@@H]3[C@H](O)C[C@@H]4C[C@H](O)CC[C@]4(C)[C@H]3C[C@H](O)[C@]12C	HDAC6	No interaction	Interaction	34	0.68
parthenolide-(alternate-stereo)	C\C1=C/CC[C@@]2(C)O[C@@H]2[C@H]2OC(=O)C(=C)[C@@H]2CC1	HDAC6	No interaction	Interaction	34	0.68
BMS-345541	Cc1cnc2c(NCCN)nc3ccc(C)cc3n12	HDAC6	No interaction	Interaction	34	0.68
GW-501516	Cc1nc(sc1CSc1ccc(OCC(O)=O)c(C)c1)-c1ccc(cc1)C(F)(F)F	HDAC6	No interaction	Interaction	34	0.68
FIT	CCC(=O)N(C1CCN(CCc2ccc(cc2)N=C=S)CC1)c1ccccc1	HDAC6	No interaction	Interaction	34	0.68
torin-1	CCC(=O)N1CCN(CC1)c1ccc(cc1C(F)(F)F)-n1c2c(ccc1=O)cnc1ccc(cc21)-c1cnc2ccccc2c1	HDAC6	No interaction	Interaction	34	0.68
valsartan	CCCCC(=O)N(Cc1ccc(cc1)-c1ccccc1-c1nn[nH]n1)[C@@H](C(C)C)C(O)=O	HDAC6	No interaction	Interaction	34	0.68
aurora-a-inhibitor-i	CCN1CCN(CC1)C(=O)Cc1ccc(Nc2ncc(F)c(Nc3ccc(cc3)C(=O)Nc3ccccc3Cl)n2)cc1	HDAC6	No interaction	Interaction	34	0.68
SDZ-NKT-343	CN(Cc1ccccc1)C(=O)C(Cc2ccc3ccccc3c2)NC(=O)C4CCCN4C(=O)Nc5ccccc5[N+](=O)[O-]	HDAC6	No interaction	Interaction	34	0.68
enzastaurin	Cn1cc(C2=C(C(=O)NC2=O)c2cn(C3CCN(Cc4ccccn4)CC3)c3ccccc23)c2ccccc12	HDAC6	No interaction	Interaction	34	0.68
ICI-89406	OC(CNCCNC(=O)Nc1ccccc1)COc1ccccc1C#N	HDAC6	No interaction	Interaction	34	0.68
TG-101348	Cc1cnc(Nc2ccc(OCCN3CCCC3)cc2)nc1Nc1cccc(c1)S(=O)(=O)NC(C)(C)C	ALK	No interaction	Interaction	34	0.68
WZ-3146	CN1CCN(CC1)c1ccc(Nc2ncc(Cl)c(Oc3cccc(NC(=O)C=C)c3)n2)cc1	ALK	No interaction	Interaction	34	0.68
AT-7519	Clc1cccc(Cl)c1C(=O)Nc1c[nH]nc1C(=O)NC1CCNCC1	HDAC5	No interaction	Interaction	34	0.68
lestaurtinib	C[C@]12O[C@H](C[C@]1(O)CO)n1c3ccccc3c3c4C(=O)NCc4c4c5ccccc5n2c4c13	BRD4	No interaction	Interaction	33	0.66
GW-441756	Cn1cc(C=C2C(=O)Nc3cccnc23)c4ccccc14	BRD4	No interaction	Interaction	33	0.66
SB-590885	CN(C)CCOc1ccc(cc1)-c1nc(c([nH]1)-c1ccc2c(CC\C2=N\O)c1)-c1ccncc1	ROCK2	No interaction	Interaction	33	0.66
GW-0742	Cc1nc(sc1CSc1ccc(OCC(O)=O)c(C)c1)-c1ccc(c(F)c1)C(F)(F)F	NR1I2	No interaction	Interaction	33	0.66
IKK-16	O=C(N1CCC(CC1)N1CCCC1)c1ccc(Nc2nccc(n2)-c2cc3ccccc3s2)cc1	NR1I2	No interaction	Interaction	33	0.66
GP-1a	Cc1ccc-2c(Cc3c(nn(c-23)-c2ccc(Cl)cc2Cl)C(=O)NN2CCCCC2)c1	ABL1	No interaction	Interaction	33	0.66
TG-101348	Cc1cnc(Nc2ccc(OCCN3CCCC3)cc2)nc1Nc1cccc(c1)S(=O)(=O)NC(C)(C)C	ABL1	No interaction	Interaction	33	0.66
BMS-345541	Cc1cnc2c(NCCN)nc3ccc(C)cc3n12	ABL1	No interaction	Interaction	33	0.66
afatinib	CN(C)C\C=C\C(=O)Nc1cc2c(Nc3ccc(F)c(Cl)c3)ncnc2cc1O[C@H]1CCOC1	ABL1	No interaction	Interaction	33	0.66
RS-504393	Cc1oc(nc1CCN1CCC2(CC1)OC(=O)Nc1ccc(C)cc21)-c1ccccc1	TNF	No interaction	Interaction	33	0.66
flupirtine	CCOC(=O)Nc1ccc(NCc2ccc(F)cc2)nc1N	TNF	No interaction	Interaction	33	0.66
mosapride	CCOc1cc(N)c(Cl)cc1C(=O)NCC1CN(Cc2ccc(F)cc2)CCO1	TNF	No interaction	Interaction	33	0.66
ICI-89406	OC(CNCCNC(=O)Nc1ccccc1)COc1ccccc1C#N	TNF	No interaction	Interaction	33	0.66
CGP-60474	OCCCNc1cc(ccn1)c2ccnc(Nc3cccc(Cl)c3)n2	TNF	No interaction	Interaction	33	0.66
TG-101348	Cc1cnc(Nc2ccc(OCCN3CCCC3)cc2)nc1Nc1cccc(c1)S(=O)(=O)NC(C)(C)C	ERBB2	No interaction	Interaction	33	0.66
amonafide	CN(C)CCN1C(=O)c2cccc3cc(N)cc(C1=O)c23	ERBB2	No interaction	Interaction	33	0.66
lestaurtinib	C[C@]12O[C@H](C[C@]1(O)CO)n1c3ccccc3c3c4C(=O)NCc4c4c5ccccc5n2c4c13	PRKCG	No interaction	Interaction	33	0.66
SB-590885	CN(C)CCOc1ccc(cc1)-c1nc(c([nH]1)-c1ccc2c(CC\C2=N\O)c1)-c1ccncc1	PRKCB	No interaction	Interaction	33	0.66
XL-147	Cc1ccc(cc1)S(=O)(=O)Nc1nc2ccccc2nc1Nc1ccc2nsnc2c1	INSR	No interaction	Interaction	33	0.66
pifithrin	Cc1ccc(cc1)c2cn3c4CCCCc4sc3n2	LCK	No interaction	Interaction	33	0.66
mefenamic-acid	Cc1cccc(Nc2ccccc2C(O)=O)c1C	LCK	No interaction	Interaction	33	0.66
TG-101348	Cc1cnc(Nc2ccc(OCCN3CCCC3)cc2)nc1Nc1cccc(c1)S(=O)(=O)NC(C)(C)C	LCK	No interaction	Interaction	33	0.66
L-745870	Clc1ccc(cc1)N1CCN(Cc2c[nH]c3ncccc23)CC1	LCK	No interaction	Interaction	33	0.66
IRL-2500	CN(C(Cc1ccc(cc1)c2ccccc2)C(=O)NC(Cc3c[nH]c4ccccc34)C(=O)O)C(=O)c5cc(C)cc(C)c5	LCK	No interaction	Interaction	33	0.66
palbociclib	CC(=O)c1c(C)c2cnc(Nc3ccc(cn3)N3CCNCC3)nc2n(C2CCCC2)c1=O	CSF1R	No interaction	Interaction	33	0.66
LY-225910	CC(C)Oc1cccc(c1)-n1c(CCc2c[nH]c3ccc(Br)cc23)nc2ccccc2c1=O	CSF1R	No interaction	Interaction	33	0.66
motesanib	CC1(C)CNc2cc(NC(=O)c3cccnc3NCc3ccncc3)ccc12	CSF1R	No interaction	Interaction	33	0.66
OMDM-2	CCCCCCCCC=CCCCCCCCC(=O)NC(CO)Cc1ccc(O)cc1	CSF1R	No interaction	Interaction	33	0.66
PCI-24781	CN(C)Cc1c(oc2ccccc12)C(=O)NCCOc1ccc(cc1)C(=O)NO	CSF1R	No interaction	Interaction	33	0.66
PCA-4248	COC(=O)C1=C(C)NC(C)=C(C1C)C(=O)OCCSc1ccccc1	CSF1R	No interaction	Interaction	33	0.66
KF-38789	COc1ccc(C2CC(=NCCS2)c2c(O)cc(C)oc2=O)c(OC)c1	CSF1R	No interaction	Interaction	33	0.66
nobiletin	COc1ccc(cc1OC)-c1cc(=O)c2c(OC)c(OC)c(OC)c(OC)c2o1	CSF1R	No interaction	Interaction	33	0.66
CP-724714	COCC(=O)NC\C=C\c1ccc2ncnc(Nc3ccc(Oc4ccc(C)nc4)c(C)c3)c2c1	CSF1R	No interaction	Interaction	33	0.66
GSK-461364	C[C@@H](Oc1cc(sc1C(N)=O)-n1cnc2ccc(CN3CCN(C)CC3)cc12)c1ccccc1C(F)(F)F	ADRB2	No interaction	Interaction	33	0.66
zibotentan	COc1nc(C)cnc1NS(=O)(=O)c1cccnc1-c1ccc(cc1)-c1nnco1	ADRB2	No interaction	Interaction	33	0.66
PD-407824	Oc1ccc2[nH]c3cc(c4C(=O)NC(=O)c4c3c2c1)-c1ccccc1	ADRB2	No interaction	Interaction	33	0.66
dacinostat	OCCN(CCc1c[nH]c2ccccc12)Cc1ccc(\C=C\C(=O)NO)cc1	ADRB2	No interaction	Interaction	33	0.66
pifithrin	Cc1ccc(cc1)c2cn3c4CCCCc4sc3n2	RET	No interaction	Interaction	33	0.66
BMS-345541	Cc1cnc2c(NCCN)nc3ccc(C)cc3n12	RET	No interaction	Interaction	33	0.66
GW-501516	Cc1nc(sc1CSc1ccc(OCC(O)=O)c(C)c1)-c1ccc(cc1)C(F)(F)F	RET	No interaction	Interaction	33	0.66
aurora-a-inhibitor-i	CCN1CCN(CC1)C(=O)Cc1ccc(Nc2ncc(F)c(Nc3ccc(cc3)C(=O)Nc3ccccc3Cl)n2)cc1	RET	No interaction	Interaction	33	0.66
SB-590885	CN(C)CCOc1ccc(cc1)-c1nc(c([nH]1)-c1ccc2c(CC\C2=N\O)c1)-c1ccncc1	RET	No interaction	Interaction	33	0.66
GW-441756	Cn1cc(C=C2C(=O)Nc3cccnc23)c4ccccc14	RET	No interaction	Interaction	33	0.66
GR-127935	COc1ccc(NC(=O)c2ccc(cc2)-c2ccc(cc2C)-c2noc(C)n2)cc1N1CCN(C)CC1	RET	No interaction	Interaction	33	0.66
CGP-60474	OCCCNc1cc(ccn1)c2ccnc(Nc3cccc(Cl)c3)n2	RET	No interaction	Interaction	33	0.66
dacinostat	OCCN(CCc1c[nH]c2ccccc12)Cc1ccc(\C=C\C(=O)NO)cc1	RET	No interaction	Interaction	33	0.66
pyroxamide	ONC(=O)CCCCCCC(=O)Nc1cccnc1	RET	No interaction	Interaction	33	0.66
scriptaid	ONC(=O)CCCCCN1C(=O)c2cccc3cccc(C1=O)c23	RET	No interaction	Interaction	33	0.66
FIT	CCC(=O)N(C1CCN(CCc2ccc(cc2)N=C=S)CC1)c1ccccc1	NR3C2	No interaction	Interaction	33	0.66
SB-590885	CN(C)CCOc1ccc(cc1)-c1nc(c([nH]1)-c1ccc2c(CC\C2=N\O)c1)-c1ccncc1	NR3C2	No interaction	Interaction	33	0.66
TG-101348	Cc1cnc(Nc2ccc(OCCN3CCCC3)cc2)nc1Nc1cccc(c1)S(=O)(=O)NC(C)(C)C	MMP2	No interaction	Interaction	33	0.66
T-0070907	[O-][N+](=O)c1ccc(Cl)c(c1)C(=O)Nc1ccncc1	ADRB1	No interaction	Interaction	33	0.66
meclofenamic-acid	Cc1ccc(Cl)c(Nc2ccccc2C(O)=O)c1Cl	ADRB1	No interaction	Interaction	33	0.66
aurora-a-inhibitor-i	CCN1CCN(CC1)C(=O)Cc1ccc(Nc2ncc(F)c(Nc3ccc(cc3)C(=O)Nc3ccccc3Cl)n2)cc1	ADRB1	No interaction	Interaction	33	0.66
dacinostat	OCCN(CCc1c[nH]c2ccccc12)Cc1ccc(\C=C\C(=O)NO)cc1	ADRB1	No interaction	Interaction	33	0.66
BMS-345541	Cc1cnc2c(NCCN)nc3ccc(C)cc3n12	HCK	No interaction	Interaction	33	0.66
aurora-a-inhibitor-i	CCN1CCN(CC1)C(=O)Cc1ccc(Nc2ncc(F)c(Nc3ccc(cc3)C(=O)Nc3ccccc3Cl)n2)cc1	HCK	No interaction	Interaction	33	0.66
AS-703026	OC[C@@H](O)CNC(=O)c1ccncc1Nc1ccc(I)cc1F	HCK	No interaction	Interaction	33	0.66
somatostatin	C[C@@H](O)[C@@H]1NC(=O)[C@H](CCCCN)NC(=O)[C@H](Cc2c[nH]c3ccccc23)NC(=O)[C@H](Cc2ccccc2)NC(=O)[C@H](Cc2ccccc2)NC(=O)[C@H](CC(N)=O)NC(=O)[C@H](CCCCN)NC(=O)[C@H](CSSC[C@H](NC(=O)[C@H](CO)NC(=O)[C@@H](NC(=O)[C@H](Cc2ccccc2)NC1=O)[C@@H](C)O)C(O)=O)NC(=O)CNC(=O)[C@H](C)N	ADRA2A	No interaction	Interaction	33	0.66
alvocidib	CN1CC[C@@H]([C@H](O)C1)c1c(O)cc(O)c2c1oc(cc2=O)-c1ccccc1Cl	ADRA2A	No interaction	Interaction	33	0.66
GR-127935	COc1ccc(NC(=O)c2ccc(cc2)-c2ccc(cc2C)-c2noc(C)n2)cc1N1CCN(C)CC1	ADRA2A	No interaction	Interaction	33	0.66
kenpaullone	Brc1ccc2[nH]c-3c(CC(=O)Nc4ccccc-34)c2c1	PDGFRB	No interaction	Interaction	33	0.66
naphazoline	C(C1=NCCN1)c1cccc2ccccc12	PDGFRB	No interaction	Interaction	33	0.66
somatostatin	C[C@@H](O)[C@@H]1NC(=O)[C@H](CCCCN)NC(=O)[C@H](Cc2c[nH]c3ccccc23)NC(=O)[C@H](Cc2ccccc2)NC(=O)[C@H](Cc2ccccc2)NC(=O)[C@H](CC(N)=O)NC(=O)[C@H](CCCCN)NC(=O)[C@H](CSSC[C@H](NC(=O)[C@H](CO)NC(=O)[C@@H](NC(=O)[C@H](Cc2ccccc2)NC1=O)[C@@H](C)O)C(O)=O)NC(=O)CNC(=O)[C@H](C)N	PDGFRB	No interaction	Interaction	33	0.66
luzindole	CC(=O)NCCc1c(Cc2ccccc2)[nH]c2ccccc12	PDGFRB	No interaction	Interaction	33	0.66
SB-222200	CC[C@H](NC(=O)c1c(C)c(nc2ccccc12)-c1ccccc1)c1ccccc1	PDGFRB	No interaction	Interaction	33	0.66
PD-102807	CCOC(=O)c1c(C)[nH]c2ccc3OC4N(CCc5cc(OC)ccc45)Cc3c12	PDGFRB	No interaction	Interaction	33	0.66
everolimus	CO[C@@H]1C[C@H](C[C@@H](C)[C@@H]2CC(=O)[C@H](C)\C=C(C)\[C@@H](O)[C@@H](OC)C(=O)[C@H](C)C[C@H](C)\C=C\C=C\C=C(C)\[C@H](C[C@@H]3CC[C@@H](C)[C@@](O)(O3)C(=O)C(=O)N3CCCC[C@H]3C(=O)O2)OC)CC[C@H]1OCCO	PDGFRB	No interaction	Interaction	33	0.66
formoterol	COc1ccc(C[C@H](C)NC[C@@H](O)c2ccc(O)c(NC=O)c2)cc1	PDGFRB	No interaction	Interaction	33	0.66
YM-155	COCC[n+]1c(C)n(Cc2cnccn2)c2c1C(=O)c1ccccc1C2=O	PDGFRB	No interaction	Interaction	33	0.66
GDC-0941	CS(=O)(=O)N1CCN(Cc2cc3nc(nc(N4CCOCC4)c3s2)-c2cccc3[nH]ncc23)CC1	PDGFRB	No interaction	Interaction	33	0.66
L-694247	CS(=O)(=O)Nc1ccc(Cc2noc(n2)-c2ccc3[nH]cc(CCN)c3c2)cc1	PDGFRB	No interaction	Interaction	33	0.66
ZSTK-474	FC(F)c1nc2ccccc2n1-c1nc(nc(n1)N1CCOCC1)N1CCOCC1	PDGFRB	No interaction	Interaction	33	0.66
IKK-16	O=C(N1CCC(CC1)N1CCCC1)c1ccc(Nc2nccc(n2)-c2cc3ccccc3s2)cc1	PDGFRB	No interaction	Interaction	33	0.66
SKF-77434	Oc1cc2CCN(CC=C)CC(c3ccccc3)c2cc1O	PDGFRB	No interaction	Interaction	33	0.66
pyroxamide	ONC(=O)CCCCCCC(=O)Nc1cccnc1	PARP1	No interaction	Interaction	33	0.66
brimonidine	Brc1c(NC2=NCCN2)ccc2nccnc12	KIT	No interaction	Interaction	33	0.66
dexrazoxane	C[C@@H](CN1CC(=O)NC(=O)C1)N1CC(=O)NC(=O)C1	KIT	No interaction	Interaction	33	0.66
lestaurtinib	C[C@]12O[C@H](C[C@]1(O)CO)n1c3ccccc3c3c4C(=O)NCc4c4c5ccccc5n2c4c13	KIT	No interaction	Interaction	33	0.66
PHA-793887	CC(C)CC(=O)Nc1n[nH]c2c1CN(C(=O)C1CCN(C)CC1)C2(C)C	KIT	No interaction	Interaction	33	0.66
fenofibrate	CC(C)OC(=O)C(C)(C)Oc1ccc(cc1)C(=O)c1ccc(Cl)cc1	KIT	No interaction	Interaction	33	0.66
mefenamic-acid	Cc1cccc(Nc2ccccc2C(O)=O)c1C	KIT	No interaction	Interaction	33	0.66
AT-7519	Clc1cccc(Cl)c1C(=O)Nc1c[nH]nc1C(=O)NC1CCNCC1	KIT	No interaction	Interaction	33	0.66
NGB-2904	Clc1cccc(N2CCN(CCCCNC(=O)c3ccc-4c(Cc5ccccc-45)c3)CC2)c1Cl	KIT	No interaction	Interaction	33	0.66
alvocidib	CN1CC[C@@H]([C@H](O)C1)c1c(O)cc(O)c2c1oc(cc2=O)-c1ccccc1Cl	KIT	No interaction	Interaction	33	0.66
OSI-027	COc1cccc2cc([nH]c12)-c1nc([C@@H]2CC[C@@H](CC2)C(O)=O)n2ncnc(N)c12	KIT	No interaction	Interaction	33	0.66
tenovin-1	CC(=O)Nc1ccc(NC(=S)NC(=O)c2ccc(cc2)C(C)(C)C)cc1	FGFR1	No interaction	Interaction	33	0.66
azithromycin	CC[C@H]1OC(=O)[C@H](C)[C@@H](O[C@H]2C[C@@](C)(OC)[C@@H](O)[C@H](C)O2)[C@H](C)[C@@H](O[C@@H]2O[C@H](C)C[C@@H]([C@H]2O)N(C)C)[C@](C)(O)C[C@@H](C)CN(C)[C@H](C)[C@@H](O)[C@]1(C)O	FGFR1	No interaction	Interaction	33	0.66
BMS-345541	Cc1cnc2c(NCCN)nc3ccc(C)cc3n12	FGFR1	No interaction	Interaction	33	0.66
TAK-715	CCc1nc(c(s1)-c1ccnc(NC(=O)c2ccccc2)c1)-c1cccc(C)c1	FGFR1	No interaction	Interaction	33	0.66
flupirtine	CCOC(=O)Nc1ccc(NCc2ccc(F)cc2)nc1N	FGFR1	No interaction	Interaction	33	0.66
NGB-2904	Clc1cccc(N2CCN(CCCCNC(=O)c3ccc-4c(Cc5ccccc-45)c3)CC2)c1Cl	FGFR1	No interaction	Interaction	33	0.66
LY-456236	COc1ccc(Nc2ncnc3ccc(OC)cc23)cc1	FGFR1	No interaction	Interaction	33	0.66
nTZDpa	OC(=O)c1n(Cc2ccc(Cl)cc2)c2ccc(Cl)cc2c1Sc1ccccc1	FGFR1	No interaction	Interaction	33	0.66
scriptaid	ONC(=O)CCCCCN1C(=O)c2cccc3cccc(C1=O)c23	FGFR1	No interaction	Interaction	33	0.66
BMS-345541	Cc1cnc2c(NCCN)nc3ccc(C)cc3n12	SRC	No interaction	Interaction	33	0.66
nefazodone	CCc1nn(CCCN2CCN(CC2)c2cccc(Cl)c2)c(=O)n1CCOc1ccccc1	SRC	No interaction	Interaction	33	0.66
mosapride	CCOc1cc(N)c(Cl)cc1C(=O)NCC1CN(Cc2ccc(F)cc2)CCO1	SRC	No interaction	Interaction	33	0.66
afatinib	CN(C)C\C=C\C(=O)Nc1cc2c(Nc3ccc(F)c(Cl)c3)ncnc2cc1O[C@H]1CCOC1	SRC	No interaction	Interaction	33	0.66
deoxycholic-acid	C[C@H](CCC(O)=O)[C@H]1CC[C@H]2[C@@H]3CC[C@@H]4C[C@H](O)CC[C@]4(C)[C@H]3C[C@H](O)[C@]12C	PDGFRA	No interaction	Interaction	33	0.66
GR-235	C\C=C1/C(=O)C[C@H]2[C@@H]3CCC4=CC(=O)CC[C@]4(C)[C@H]3CC[C@]12C	PDGFRA	No interaction	Interaction	33	0.66
parthenolide-(alternate-stereo)	C\C1=C/CC[C@@]2(C)O[C@@H]2[C@H]2OC(=O)C(=C)[C@@H]2CC1	PDGFRA	No interaction	Interaction	33	0.66
isotretinoin	CC(/C=C/C1=C(C)CCCC1(C)C)=C\C=C\C(C)=C/C(O)=O	PDGFRA	No interaction	Interaction	33	0.66
TTNPB	CC(=Cc1ccc(cc1)C(=O)O)c2ccc3c(c2)C(C)(C)CCC3(C)C	PDGFRA	No interaction	Interaction	33	0.66
Y-134	CC(C)N1CCN(CC1)c1ccc(cc1)C(=O)c1c(sc2cc(O)ccc12)-c1ccc(O)cc1	PDGFRA	No interaction	Interaction	33	0.66
m-3M3FBS	Cc1cc(C)c(c(C)c1)S(=O)(=O)Nc1cccc(c1)C(F)(F)F	PDGFRA	No interaction	Interaction	33	0.66
pirfenidone	Cc1ccc(=O)n(c1)-c1ccccc1	PDGFRA	No interaction	Interaction	33	0.66
melperone	CC1CCN(CCCC(=O)c2ccc(F)cc2)CC1	PDGFRA	No interaction	Interaction	33	0.66
Ro-10-5824	Cc1ncc(CN2CCC(=CC2)c2ccccc2)c(N)n1	PDGFRA	No interaction	Interaction	33	0.66
remoxipride	CCN1CCC[C@H]1CNC(=O)c1c(OC)ccc(Br)c1OC	PDGFRA	No interaction	Interaction	33	0.66
BIX-02188	Clc1ccc(Cl)c(SCC(=O)N\N=C\c2ccc[nH]2)c1	PDGFRA	No interaction	Interaction	33	0.66
MRS-1220	Clc1ccc2nc(NC(=O)Cc3ccccc3)n3nc(nc3c2c1)-c1ccco1	PDGFRA	No interaction	Interaction	33	0.66
zolmitriptan	CN(C)CCc1c[nH]c2ccc(C[C@H]3COC(=O)N3)cc12	PDGFRA	No interaction	Interaction	33	0.66
nobiletin	COc1ccc(cc1OC)-c1cc(=O)c2c(OC)c(OC)c(OC)c(OC)c2o1	PDGFRA	No interaction	Interaction	33	0.66
ZSTK-474	FC(F)c1nc2ccccc2n1-c1nc(nc(n1)N1CCOCC1)N1CCOCC1	PDGFRA	No interaction	Interaction	33	0.66
SB-431542	NC(=O)c1ccc(cc1)-c1nc(c([nH]1)-c1ccccn1)-c1ccc2OCOc2c1	PDGFRA	No interaction	Interaction	33	0.66
T-0901317	OC(c1ccc(cc1)N(CC(F)(F)F)S(=O)(=O)c1ccccc1)(C(F)(F)F)C(F)(F)F	PDGFRA	No interaction	Interaction	33	0.66
pifithrin	Cc1ccc(cc1)c2cn3c4CCCCc4sc3n2	PRKCA	No interaction	Interaction	33	0.66
risperidone	Cc1nc2CCCCn2c(=O)c1CCN1CCC(CC1)c1noc2cc(F)ccc12	PRKCA	No interaction	Interaction	33	0.66
AT-7519	Clc1cccc(Cl)c1C(=O)Nc1c[nH]nc1C(=O)NC1CCNCC1	PRKCA	No interaction	Interaction	33	0.66
IRL-2500	CN(C(Cc1ccc(cc1)c2ccccc2)C(=O)NC(Cc3c[nH]c4ccccc34)C(=O)O)C(=O)c5cc(C)cc(C)c5	PRKCA	No interaction	Interaction	33	0.66
PD-407824	Oc1ccc2[nH]c3cc(c4C(=O)NC(=O)c4c3c2c1)-c1ccccc1	PRKCA	No interaction	Interaction	33	0.66
pyroxamide	ONC(=O)CCCCCCC(=O)Nc1cccnc1	PRKCA	No interaction	Interaction	33	0.66
pifithrin	Cc1ccc(cc1)c2cn3c4CCCCc4sc3n2	FLT1	No interaction	Interaction	33	0.66
valsartan	CCCCC(=O)N(Cc1ccc(cc1)-c1ccccc1-c1nn[nH]n1)[C@@H](C(C)C)C(O)=O	FLT1	No interaction	Interaction	33	0.66
remoxipride	CCN1CCC[C@H]1CNC(=O)c1c(OC)ccc(Br)c1OC	FLT1	No interaction	Interaction	33	0.66
L-745870	Clc1ccc(cc1)N1CCN(Cc2c[nH]c3ncccc23)CC1	FLT1	No interaction	Interaction	33	0.66
AT-7519	Clc1cccc(Cl)c1C(=O)Nc1c[nH]nc1C(=O)NC1CCNCC1	FLT1	No interaction	Interaction	33	0.66
NGB-2904	Clc1cccc(N2CCN(CCCCNC(=O)c3ccc-4c(Cc5ccccc-45)c3)CC2)c1Cl	FLT1	No interaction	Interaction	33	0.66
afatinib	CN(C)C\C=C\C(=O)Nc1cc2c(Nc3ccc(F)c(Cl)c3)ncnc2cc1O[C@H]1CCOC1	FLT1	No interaction	Interaction	33	0.66
SB-408124	CN(C)c1ccc(NC(=O)Nc2cc(C)nc3c(F)cc(F)cc23)cc1	FLT1	No interaction	Interaction	33	0.66
zolmitriptan	CN(C)CCc1c[nH]c2ccc(C[C@H]3COC(=O)N3)cc12	FLT1	No interaction	Interaction	33	0.66
SDZ-NKT-343	CN(Cc1ccccc1)C(=O)C(Cc2ccc3ccccc3c2)NC(=O)C4CCCN4C(=O)Nc5ccccc5[N+](=O)[O-]	FLT1	No interaction	Interaction	33	0.66
SB-239063	COc1nccc(n1)-c1c(ncn1[C@H]1CC[C@H](O)CC1)-c1ccc(F)cc1	FLT1	No interaction	Interaction	33	0.66
CP-724714	COCC(=O)NC\C=C\c1ccc2ncnc(Nc3ccc(Oc4ccc(C)nc4)c(C)c3)c2c1	FLT1	No interaction	Interaction	33	0.66
JTE-013	CC(C)c1cc(NNC(=O)Nc2cc(Cl)nc(Cl)c2)nc2n(C)nc(C)c12	TBXA2R	No interaction	Interaction	33	0.66
GR-127935	COc1ccc(NC(=O)c2ccc(cc2)-c2ccc(cc2C)-c2noc(C)n2)cc1N1CCN(C)CC1	TBXA2R	No interaction	Interaction	33	0.66
pyroxamide	ONC(=O)CCCCCCC(=O)Nc1cccnc1	TBXA2R	No interaction	Interaction	33	0.66
nefazodone	CCc1nn(CCCN2CCN(CC2)c2cccc(Cl)c2)c(=O)n1CCOc1ccccc1	FGFR4	No interaction	Interaction	33	0.66
dacinostat	OCCN(CCc1c[nH]c2ccccc12)Cc1ccc(\C=C\C(=O)NO)cc1	FGFR4	No interaction	Interaction	33	0.66
T-0070907	[O-][N+](=O)c1ccc(Cl)c(c1)C(=O)Nc1ccncc1	FGFR3	No interaction	Interaction	33	0.66
RS-504393	Cc1oc(nc1CCN1CCC2(CC1)OC(=O)Nc1ccc(C)cc21)-c1ccccc1	FGFR3	No interaction	Interaction	33	0.66
JTE-907	CCCCCOc1c(OC)ccc2cc(C(=O)NCc3ccc4OCOc4c3)c(=O)[nH]c12	FGFR3	No interaction	Interaction	33	0.66
OSI-027	COc1cccc2cc([nH]c12)-c1nc([C@@H]2CC[C@@H](CC2)C(O)=O)n2ncnc(N)c12	FGFR3	No interaction	Interaction	33	0.66
NAN-190	COc1ccccc1N1CCN(CCCCN2C(=O)c3ccccc3C2=O)CC1	FGFR3	No interaction	Interaction	33	0.66
zibotentan	COc1nc(C)cnc1NS(=O)(=O)c1cccnc1-c1ccc(cc1)-c1nnco1	FGFR3	No interaction	Interaction	33	0.66
YM-155	COCC[n+]1c(C)n(Cc2cnccn2)c2c1C(=O)c1ccccc1C2=O	FGFR3	No interaction	Interaction	33	0.66
nTZDpa	OC(=O)c1n(Cc2ccc(Cl)cc2)c2ccc(Cl)cc2c1Sc1ccccc1	FGFR3	No interaction	Interaction	33	0.66
CGP-60474	OCCCNc1cc(ccn1)c2ccnc(Nc3cccc(Cl)c3)n2	FGFR3	No interaction	Interaction	33	0.66
PHA-793887	CC(C)CC(=O)Nc1n[nH]c2c1CN(C(=O)C1CCN(C)CC1)C2(C)C	RPS6KB1	No interaction	Interaction	33	0.66
ICI-162846	NC(=O)CCCCn1ccc(N=C(N)NCC(F)(F)F)n1	RPS6KB1	No interaction	Interaction	33	0.66
PD-407824	Oc1ccc2[nH]c3cc(c4C(=O)NC(=O)c4c3c2c1)-c1ccccc1	RPS6KB1	No interaction	Interaction	33	0.66
VU-0418946-1	C(Nc1nc(nnc1-c1ccccc1)-c1ccccn1)c1ccc(cc1)-c1ccccc1	CDK2	No interaction	Interaction	33	0.66
aurora-a-inhibitor-i	CCN1CCN(CC1)C(=O)Cc1ccc(Nc2ncc(F)c(Nc3ccc(cc3)C(=O)Nc3ccccc3Cl)n2)cc1	CDK2	No interaction	Interaction	33	0.66
afatinib	CN(C)C\C=C\C(=O)Nc1cc2c(Nc3ccc(F)c(Cl)c3)ncnc2cc1O[C@H]1CCOC1	CDK2	No interaction	Interaction	33	0.66
nortriptyline	CNCCC=C1c2ccccc2CCc2ccccc12	CDK2	No interaction	Interaction	33	0.66
glycopyrrolate	C[N+]1(C)CCC(C1)OC(=O)C(O)(C1CCCC1)c1ccccc1	MAPK1	No interaction	Interaction	33	0.66
PHA-793887	CC(C)CC(=O)Nc1n[nH]c2c1CN(C(=O)C1CCN(C)CC1)C2(C)C	MAPK1	No interaction	Interaction	33	0.66
SB-590885	CN(C)CCOc1ccc(cc1)-c1nc(c([nH]1)-c1ccc2c(CC\C2=N\O)c1)-c1ccncc1	MAPK1	No interaction	Interaction	33	0.66
OSI-027	COc1cccc2cc([nH]c12)-c1nc([C@@H]2CC[C@@H](CC2)C(O)=O)n2ncnc(N)c12	MAPK1	No interaction	Interaction	33	0.66
AS-703026	OC[C@@H](O)CNC(=O)c1ccncc1Nc1ccc(I)cc1F	MAPK1	No interaction	Interaction	33	0.66
gossypol	CC(C)c1c(O)c(O)c(C=O)c2c(O)c(c(C)cc12)-c1c(C)cc2c(C(C)C)c(O)c(O)c(C=O)c2c1O	AKT1	No interaction	Interaction	33	0.66
PHA-793887	CC(C)CC(=O)Nc1n[nH]c2c1CN(C(=O)C1CCN(C)CC1)C2(C)C	AKT1	No interaction	Interaction	33	0.66
Ro-10-5824	Cc1ncc(CN2CCC(=CC2)c2ccccc2)c(N)n1	AKT1	No interaction	Interaction	33	0.66
afatinib	CN(C)C\C=C\C(=O)Nc1cc2c(Nc3ccc(F)c(Cl)c3)ncnc2cc1O[C@H]1CCOC1	AKT1	No interaction	Interaction	33	0.66
SB-408124	CN(C)c1ccc(NC(=O)Nc2cc(C)nc3c(F)cc(F)cc23)cc1	AKT1	No interaction	Interaction	33	0.66
GDC-0941	CS(=O)(=O)N1CCN(Cc2cc3nc(nc(N4CCOCC4)c3s2)-c2cccc3[nH]ncc23)CC1	AKT1	No interaction	Interaction	33	0.66
ICI-162846	NC(=O)CCCCn1ccc(N=C(N)NCC(F)(F)F)n1	AKT1	No interaction	Interaction	33	0.66
apigenin	Oc1ccc(cc1)-c1cc(=O)c2c(O)cc(O)cc2o1	AKT1	No interaction	Interaction	33	0.66
PD-407824	Oc1ccc2[nH]c3cc(c4C(=O)NC(=O)c4c3c2c1)-c1ccccc1	AKT1	No interaction	Interaction	33	0.66
lestaurtinib	C[C@]12O[C@H](C[C@]1(O)CO)n1c3ccccc3c3c4C(=O)NCc4c4c5ccccc5n2c4c13	ADRA1A	No interaction	Interaction	33	0.66
PHA-793887	CC(C)CC(=O)Nc1n[nH]c2c1CN(C(=O)C1CCN(C)CC1)C2(C)C	ADRA1A	No interaction	Interaction	33	0.66
aurora-a-inhibitor-i	CCN1CCN(CC1)C(=O)Cc1ccc(Nc2ncc(F)c(Nc3ccc(cc3)C(=O)Nc3ccccc3Cl)n2)cc1	ADRA1A	No interaction	Interaction	33	0.66
NGB-2904	Clc1cccc(N2CCN(CCCCNC(=O)c3ccc-4c(Cc5ccccc-45)c3)CC2)c1Cl	ADRA1A	No interaction	Interaction	33	0.66
SDZ-NKT-343	CN(Cc1ccccc1)C(=O)C(Cc2ccc3ccccc3c2)NC(=O)C4CCCN4C(=O)Nc5ccccc5[N+](=O)[O-]	ADRA1A	No interaction	Interaction	33	0.66
enzastaurin	Cn1cc(C2=C(C(=O)NC2=O)c2cn(C3CCN(Cc4ccccn4)CC3)c3ccccc23)c2ccccc12	ADRA1A	No interaction	Interaction	33	0.66
GSK-3-inhibitor-IX	O\N=C1/C(Nc2ccccc12)=C1/C(=O)Nc2cc(Br)ccc12	ADRA1A	No interaction	Interaction	33	0.66
T-0070907	[O-][N+](=O)c1ccc(Cl)c(c1)C(=O)Nc1ccncc1	FLT4	No interaction	Interaction	33	0.66
tenovin-1	CC(=O)Nc1ccc(NC(=S)NC(=O)c2ccc(cc2)C(C)(C)C)cc1	FLT4	No interaction	Interaction	33	0.66
risperidone	Cc1nc2CCCCn2c(=O)c1CCN1CCC(CC1)c1noc2cc(F)ccc12	FLT4	No interaction	Interaction	33	0.66
nobiletin	COc1ccc(cc1OC)-c1cc(=O)c2c(OC)c(OC)c(OC)c(OC)c2o1	FLT4	No interaction	Interaction	33	0.66
ICI-89406	OC(CNCCNC(=O)Nc1ccccc1)COc1ccccc1C#N	FLT4	No interaction	Interaction	33	0.66
PD-102807	CCOC(=O)c1c(C)[nH]c2ccc3OC4N(CCc5cc(OC)ccc45)Cc3c12	KDR	No interaction	Interaction	33	0.66
ziprasidone	Clc1cc2NC(=O)Cc2cc1CCN1CCN(CC1)c1nsc2ccccc12	KDR	No interaction	Interaction	33	0.66
erlotinib	COCCOc1cc2ncnc(Nc3cccc(c3)C#C)c2cc1OCCOC	KDR	No interaction	Interaction	33	0.66
T-0901317	OC(c1ccc(cc1)N(CC(F)(F)F)S(=O)(=O)c1ccccc1)(C(F)(F)F)C(F)(F)F	KDR	No interaction	Interaction	33	0.66
dihydrexidine	Oc1cc2CC[C@H]3NCc4ccccc4[C@@H]3c2cc1O	KDR	No interaction	Interaction	33	0.66
dexrazoxane	C[C@@H](CN1CC(=O)NC(=O)C1)N1CC(=O)NC(=O)C1	FLT3	No interaction	Interaction	33	0.66
reversine	C1CCC(CC1)Nc2nc(Nc3ccc(cc3)N4CCOCC4)nc5[nH]cnc25	FLT3	No interaction	Interaction	33	0.66
Y-134	CC(C)N1CCN(CC1)c1ccc(cc1)C(=O)c1c(sc2cc(O)ccc12)-c1ccc(O)cc1	FLT3	No interaction	Interaction	33	0.66
m-3M3FBS	Cc1cc(C)c(c(C)c1)S(=O)(=O)Nc1cccc(c1)C(F)(F)F	FLT3	No interaction	Interaction	33	0.66
pirfenidone	Cc1ccc(=O)n(c1)-c1ccccc1	FLT3	No interaction	Interaction	33	0.66
RS-504393	Cc1oc(nc1CCN1CCC2(CC1)OC(=O)Nc1ccc(C)cc21)-c1ccccc1	FLT3	No interaction	Interaction	33	0.66
fluticasone-propionate	CCC(=O)O[C@@]1([C@H](C)C[C@H]2[C@@H]3C[C@H](F)C4=CC(=O)C=C[C@]4(C)[C@@]3(F)[C@@H](O)C[C@]12C)C(=O)SCF	FLT3	No interaction	Interaction	33	0.66
embelin	CCCCCCCCCCCC1C(=O)C(=O)CC(=O)C1=O	FLT3	No interaction	Interaction	33	0.66
nafadotride	CCCCN1CCCC1CNC(=O)c1cc(C#N)c2ccccc2c1OC	FLT3	No interaction	Interaction	33	0.66
lidocaine	CCN(CC)CC(=O)Nc1c(C)cccc1C	FLT3	No interaction	Interaction	33	0.66
remoxipride	CCN1CCC[C@H]1CNC(=O)c1c(OC)ccc(Br)c1OC	FLT3	No interaction	Interaction	33	0.66
L-745870	Clc1ccc(cc1)N1CCN(Cc2c[nH]c3ncccc23)CC1	FLT3	No interaction	Interaction	33	0.66
KN-62	CN(C(Cc1ccc(OS(=O)(=O)c2cccc3cnccc23)cc1)C(=O)N4CCN(CC4)c5ccccc5)S(=O)(=O)c6cccc7cnccc67	FLT3	No interaction	Interaction	33	0.66
nortriptyline	CNCCC=C1c2ccccc2CCc2ccccc12	FLT3	No interaction	Interaction	33	0.66
T-0901317	OC(c1ccc(cc1)N(CC(F)(F)F)S(=O)(=O)c1ccccc1)(C(F)(F)F)C(F)(F)F	FLT3	No interaction	Interaction	33	0.66
dihydrexidine	Oc1cc2CC[C@H]3NCc4ccccc4[C@@H]3c2cc1O	FLT3	No interaction	Interaction	33	0.66
PD-407824	Oc1ccc2[nH]c3cc(c4C(=O)NC(=O)c4c3c2c1)-c1ccccc1	FLT3	No interaction	Interaction	33	0.66
lestaurtinib	C[C@]12O[C@H](C[C@]1(O)CO)n1c3ccccc3c3c4C(=O)NCc4c4c5ccccc5n2c4c13	OPRD1	No interaction	Interaction	33	0.66
torin-1	CCC(=O)N1CCN(CC1)c1ccc(cc1C(F)(F)F)-n1c2c(ccc1=O)cnc1ccc(cc21)-c1cnc2ccccc2c1	OPRD1	No interaction	Interaction	33	0.66
aurora-a-inhibitor-i	CCN1CCN(CC1)C(=O)Cc1ccc(Nc2ncc(F)c(Nc3ccc(cc3)C(=O)Nc3ccccc3Cl)n2)cc1	OPRD1	No interaction	Interaction	33	0.66
IRL-2500	CN(C(Cc1ccc(cc1)c2ccccc2)C(=O)NC(Cc3c[nH]c4ccccc34)C(=O)O)C(=O)c5cc(C)cc(C)c5	OPRD1	No interaction	Interaction	33	0.66
apigenin	Oc1ccc(cc1)-c1cc(=O)c2c(O)cc(O)cc2o1	OPRD1	No interaction	Interaction	33	0.66
BE-2254	Oc1ccc(CCNCC2CCc3ccccc3C2=O)cc1	OPRD1	No interaction	Interaction	33	0.66
glycopyrrolate	C[N+]1(C)CCC(C1)OC(=O)C(O)(C1CCCC1)c1ccccc1	MAPK12	No interaction	Interaction	33	0.66
tenovin-1	CC(=O)Nc1ccc(NC(=S)NC(=O)c2ccc(cc2)C(C)(C)C)cc1	MAPK12	No interaction	Interaction	33	0.66
m-3M3FBS	Cc1cc(C)c(c(C)c1)S(=O)(=O)Nc1cccc(c1)C(F)(F)F	MAPK12	No interaction	Interaction	33	0.66
TAK-715	CCc1nc(c(s1)-c1ccnc(NC(=O)c2ccccc2)c1)-c1cccc(C)c1	MAPK12	No interaction	Interaction	33	0.66
nafadotride	CCCCN1CCCC1CNC(=O)c1cc(C#N)c2ccccc2c1OC	MAPK12	No interaction	Interaction	33	0.66
afatinib	CN(C)C\C=C\C(=O)Nc1cc2c(Nc3ccc(F)c(Cl)c3)ncnc2cc1O[C@H]1CCOC1	MAPK12	No interaction	Interaction	33	0.66
everolimus	CO[C@@H]1C[C@H](C[C@@H](C)[C@@H]2CC(=O)[C@H](C)\C=C(C)\[C@@H](O)[C@@H](OC)C(=O)[C@H](C)C[C@H](C)\C=C\C=C\C=C(C)\[C@H](C[C@@H]3CC[C@@H](C)[C@@](O)(O3)C(=O)C(=O)N3CCCC[C@H]3C(=O)O2)OC)CC[C@H]1OCCO	MAPK12	No interaction	Interaction	33	0.66
ZSTK-474	FC(F)c1nc2ccccc2n1-c1nc(nc(n1)N1CCOCC1)N1CCOCC1	MAPK12	No interaction	Interaction	33	0.66
XL-147	Cc1ccc(cc1)S(=O)(=O)Nc1nc2ccccc2nc1Nc1ccc2nsnc2c1	HDAC4	No interaction	Interaction	33	0.66
BMS-345541	Cc1cnc2c(NCCN)nc3ccc(C)cc3n12	HDAC4	No interaction	Interaction	33	0.66
amonafide	CN(C)CCN1C(=O)c2cccc3cc(N)cc(C1=O)c23	HDAC4	No interaction	Interaction	33	0.66
lestaurtinib	C[C@]12O[C@H](C[C@]1(O)CO)n1c3ccccc3c3c4C(=O)NCc4c4c5ccccc5n2c4c13	CDK6	No interaction	Interaction	33	0.66
GW-0742	Cc1nc(sc1CSc1ccc(OCC(O)=O)c(C)c1)-c1ccc(c(F)c1)C(F)(F)F	CDK6	No interaction	Interaction	33	0.66
torin-1	CCC(=O)N1CCN(CC1)c1ccc(cc1C(F)(F)F)-n1c2c(ccc1=O)cnc1ccc(cc21)-c1cnc2ccccc2c1	CDK6	No interaction	Interaction	33	0.66
mosapride	CCOc1cc(N)c(Cl)cc1C(=O)NCC1CN(Cc2ccc(F)cc2)CCO1	CDK6	No interaction	Interaction	33	0.66
pirarubicin	COc1cccc2C(=O)c3c(O)c4C[C@](O)(C[C@H](O[C@H]5C[C@H](N)[C@H](O[C@@H]6CCCCO6)[C@H](C)O5)c4c(O)c3C(=O)c12)C(=O)CO	CDK6	No interaction	Interaction	33	0.66
SB-222200	CC[C@H](NC(=O)c1c(C)c(nc2ccccc12)-c1ccccc1)c1ccccc1	CDK5	No interaction	Interaction	33	0.66
pifithrin	Cc1ccc(cc1)c2cn3c4CCCCc4sc3n2	CDK5	No interaction	Interaction	33	0.66
apigenin	Oc1ccc(cc1)-c1cc(=O)c2c(O)cc(O)cc2o1	CDK5	No interaction	Interaction	33	0.66
PD-407824	Oc1ccc2[nH]c3cc(c4C(=O)NC(=O)c4c3c2c1)-c1ccccc1	CDK5	No interaction	Interaction	33	0.66
CGP-60474	OCCCNc1cc(ccn1)c2ccnc(Nc3cccc(Cl)c3)n2	CDK5	No interaction	Interaction	33	0.66
mefenamic-acid	Cc1cccc(Nc2ccccc2C(O)=O)c1C	MAP2K1	No interaction	Interaction	33	0.66
KU-55933	O=c1cc(oc(c1)-c1cccc2Sc3ccccc3Sc12)N1CCOCC1	MAP2K1	No interaction	Interaction	33	0.66
GR-127935	COc1ccc(NC(=O)c2ccc(cc2)-c2ccc(cc2C)-c2noc(C)n2)cc1N1CCN(C)CC1	PPARD	No interaction	Interaction	33	0.66
apigenin	Oc1ccc(cc1)-c1cc(=O)c2c(O)cc(O)cc2o1	PPARD	No interaction	Interaction	33	0.66
AT-7519	Clc1cccc(Cl)c1C(=O)Nc1c[nH]nc1C(=O)NC1CCNCC1	MAPK7	No interaction	Interaction	33	0.66
H-89	Brc1ccc(\C=C\CNCCNS(=O)(=O)c2cccc3cnccc23)cc1	ROCK1	No interaction	Interaction	33	0.66
timolol	CC(C)(C)NC[C@H](O)COc1nsnc1N1CCOCC1	ROCK1	No interaction	Interaction	33	0.66
XL-147	Cc1ccc(cc1)S(=O)(=O)Nc1nc2ccccc2nc1Nc1ccc2nsnc2c1	ROCK1	No interaction	Interaction	33	0.66
GW-441756	Cn1cc(C=C2C(=O)Nc3cccnc23)c4ccccc14	ROCK1	No interaction	Interaction	33	0.66
meclofenamic-acid	Cc1ccc(Cl)c(Nc2ccccc2C(O)=O)c1Cl	ERBB4	No interaction	Interaction	33	0.66
risperidone	Cc1nc2CCCCn2c(=O)c1CCN1CCC(CC1)c1noc2cc(F)ccc12	ERBB4	No interaction	Interaction	33	0.66
TAK-715	CCc1nc(c(s1)-c1ccnc(NC(=O)c2ccccc2)c1)-c1cccc(C)c1	ERBB4	No interaction	Interaction	33	0.66
zolmitriptan	CN(C)CCc1c[nH]c2ccc(C[C@H]3COC(=O)N3)cc12	ERBB4	No interaction	Interaction	33	0.66
nTZDpa	OC(=O)c1n(Cc2ccc(Cl)cc2)c2ccc(Cl)cc2c1Sc1ccccc1	ERBB4	No interaction	Interaction	33	0.66
SB-590885	CN(C)CCOc1ccc(cc1)-c1nc(c([nH]1)-c1ccc2c(CC\C2=N\O)c1)-c1ccncc1	MAPK11	No interaction	Interaction	33	0.66
everolimus	CO[C@@H]1C[C@H](C[C@@H](C)[C@@H]2CC(=O)[C@H](C)\C=C(C)\[C@@H](O)[C@@H](OC)C(=O)[C@H](C)C[C@H](C)\C=C\C=C\C=C(C)\[C@H](C[C@@H]3CC[C@@H](C)[C@@](O)(O3)C(=O)C(=O)N3CCCC[C@H]3C(=O)O2)OC)CC[C@H]1OCCO	MAPK11	No interaction	Interaction	33	0.66
tenovin-1	CC(=O)Nc1ccc(NC(=S)NC(=O)c2ccc(cc2)C(C)(C)C)cc1	MAPK14	No interaction	Interaction	33	0.66
mefenamic-acid	Cc1cccc(Nc2ccccc2C(O)=O)c1C	MAPK14	No interaction	Interaction	33	0.66
risperidone	Cc1nc2CCCCn2c(=O)c1CCN1CCC(CC1)c1noc2cc(F)ccc12	MAPK14	No interaction	Interaction	33	0.66
Ro-10-5824	Cc1ncc(CN2CCC(=CC2)c2ccccc2)c(N)n1	MAPK14	No interaction	Interaction	33	0.66
FIT	CCC(=O)N(C1CCN(CCc2ccc(cc2)N=C=S)CC1)c1ccccc1	MAPK14	No interaction	Interaction	33	0.66
tripelennamine	CN(C)CCN(Cc1ccccc1)c1ccccn1	MAPK14	No interaction	Interaction	33	0.66
RS-67506	COc1cc(N)c(Cl)cc1C(=O)CCC1CCN(CCNS(C)(=O)=O)CC1	MAPK14	No interaction	Interaction	33	0.66
picotamide	COc1ccc(cc1C(=O)NCc1cccnc1)C(=O)NCc1cccnc1	MAPK14	No interaction	Interaction	33	0.66
IKK-16	O=C(N1CCC(CC1)N1CCCC1)c1ccc(Nc2nccc(n2)-c2cc3ccccc3s2)cc1	MAPK14	No interaction	Interaction	33	0.66
apigenin	Oc1ccc(cc1)-c1cc(=O)c2c(O)cc(O)cc2o1	MAPK14	No interaction	Interaction	33	0.66
dacinostat	OCCN(CCc1c[nH]c2ccccc12)Cc1ccc(\C=C\C(=O)NO)cc1	MAPK14	No interaction	Interaction	33	0.66
amonafide	CN(C)CCN1C(=O)c2cccc3cc(N)cc(C1=O)c23	HDAC7	No interaction	Interaction	33	0.66
CGP-60474	OCCCNc1cc(ccn1)c2ccnc(Nc3cccc(Cl)c3)n2	HDAC7	No interaction	Interaction	33	0.66
pyroxamide	ONC(=O)CCCCCCC(=O)Nc1cccnc1	HDAC7	No interaction	Interaction	33	0.66
XL-147	Cc1ccc(cc1)S(=O)(=O)Nc1nc2ccccc2nc1Nc1ccc2nsnc2c1	HDAC2	No interaction	Interaction	33	0.66
TG-101348	Cc1cnc(Nc2ccc(OCCN3CCCC3)cc2)nc1Nc1cccc(c1)S(=O)(=O)NC(C)(C)C	HDAC2	No interaction	Interaction	33	0.66
BMS-345541	Cc1cnc2c(NCCN)nc3ccc(C)cc3n12	HDAC2	No interaction	Interaction	33	0.66
L-745870	Clc1ccc(cc1)N1CCN(Cc2c[nH]c3ncccc23)CC1	HDAC2	No interaction	Interaction	33	0.66
amonafide	CN(C)CCN1C(=O)c2cccc3cc(N)cc(C1=O)c23	HDAC2	No interaction	Interaction	33	0.66
PHA-793887	CC(C)CC(=O)Nc1n[nH]c2c1CN(C(=O)C1CCN(C)CC1)C2(C)C	SMO	No interaction	Interaction	33	0.66
torin-1	CCC(=O)N1CCN(CC1)c1ccc(cc1C(F)(F)F)-n1c2c(ccc1=O)cnc1ccc(cc21)-c1cnc2ccccc2c1	SMO	No interaction	Interaction	33	0.66
T-0070907	[O-][N+](=O)c1ccc(Cl)c(c1)C(=O)Nc1ccncc1	HDAC6	No interaction	Interaction	33	0.66
tenovin-1	CC(=O)Nc1ccc(NC(=S)NC(=O)c2ccc(cc2)C(C)(C)C)cc1	HDAC6	No interaction	Interaction	33	0.66
JTE-907	CCCCCOc1c(OC)ccc2cc(C(=O)NCc3ccc4OCOc4c3)c(=O)[nH]c12	HDAC6	No interaction	Interaction	33	0.66
neratinib	CCOc1cc2ncc(C#N)c(Nc3ccc(OCc4ccccn4)c(Cl)c3)c2cc1NC(=O)\C=C\CN(C)C	HDAC6	No interaction	Interaction	33	0.66
everolimus	CO[C@@H]1C[C@H](C[C@@H](C)[C@@H]2CC(=O)[C@H](C)\C=C(C)\[C@@H](O)[C@@H](OC)C(=O)[C@H](C)C[C@H](C)\C=C\C=C\C=C(C)\[C@H](C[C@@H]3CC[C@@H](C)[C@@](O)(O3)C(=O)C(=O)N3CCCC[C@H]3C(=O)O2)OC)CC[C@H]1OCCO	HDAC6	No interaction	Interaction	33	0.66
XL-147	Cc1ccc(cc1)S(=O)(=O)Nc1nc2ccccc2nc1Nc1ccc2nsnc2c1	ALK	No interaction	Interaction	33	0.66
GSK-461364	C[C@@H](Oc1cc(sc1C(N)=O)-n1cnc2ccc(CN3CCN(C)CC3)cc12)c1ccccc1C(F)(F)F	HDAC5	No interaction	Interaction	33	0.66
meclofenamic-acid	Cc1ccc(Cl)c(Nc2ccccc2C(O)=O)c1Cl	CACNA1A	No interaction	Interaction	32	0.64
AT-7519	Clc1cccc(Cl)c1C(=O)Nc1c[nH]nc1C(=O)NC1CCNCC1	CACNA1A	No interaction	Interaction	32	0.64
alvocidib	CN1CC[C@@H]([C@H](O)C1)c1c(O)cc(O)c2c1oc(cc2=O)-c1ccccc1Cl	CACNA1A	No interaction	Interaction	32	0.64
pirarubicin	COc1cccc2C(=O)c3c(O)c4C[C@](O)(C[C@H](O[C@H]5C[C@H](N)[C@H](O[C@@H]6CCCCO6)[C@H](C)O5)c4c(O)c3C(=O)c12)C(=O)CO	CACNA1A	No interaction	Interaction	32	0.64
mefenamic-acid	Cc1cccc(Nc2ccccc2C(O)=O)c1C	BRD4	No interaction	Interaction	32	0.64
risperidone	Cc1nc2CCCCn2c(=O)c1CCN1CCC(CC1)c1noc2cc(F)ccc12	BRD4	No interaction	Interaction	32	0.64
XL-147	Cc1ccc(cc1)S(=O)(=O)Nc1nc2ccccc2nc1Nc1ccc2nsnc2c1	NR1I2	No interaction	Interaction	32	0.64
mosapride	CCOc1cc(N)c(Cl)cc1C(=O)NCC1CN(Cc2ccc(F)cc2)CCO1	NR1I2	No interaction	Interaction	32	0.64
everolimus	CO[C@@H]1C[C@H](C[C@@H](C)[C@@H]2CC(=O)[C@H](C)\C=C(C)\[C@@H](O)[C@@H](OC)C(=O)[C@H](C)C[C@H](C)\C=C\C=C\C=C(C)\[C@H](C[C@@H]3CC[C@@H](C)[C@@](O)(O3)C(=O)C(=O)N3CCCC[C@H]3C(=O)O2)OC)CC[C@H]1OCCO	NR1I2	No interaction	Interaction	32	0.64
SKI-II	Oc1ccc(Nc2nc(cs2)-c2ccc(Cl)cc2)cc1	NFATC1	No interaction	Interaction	32	0.64
XL-147	Cc1ccc(cc1)S(=O)(=O)Nc1nc2ccccc2nc1Nc1ccc2nsnc2c1	ABL1	No interaction	Interaction	32	0.64
aurora-a-inhibitor-i	CCN1CCN(CC1)C(=O)Cc1ccc(Nc2ncc(F)c(Nc3ccc(cc3)C(=O)Nc3ccccc3Cl)n2)cc1	ABL1	No interaction	Interaction	32	0.64
amonafide	CN(C)CCN1C(=O)c2cccc3cc(N)cc(C1=O)c23	ABL1	No interaction	Interaction	32	0.64
parthenolide-(alternate-stereo)	C\C1=C/CC[C@@]2(C)O[C@@H]2[C@H]2OC(=O)C(=C)[C@@H]2CC1	TNF	No interaction	Interaction	32	0.64
linifanib	Cc1ccc(F)c(NC(=O)Nc2ccc(cc2)-c2cccc3[nH]nc(N)c23)c1	TNF	No interaction	Interaction	32	0.64
Ro-10-5824	Cc1ncc(CN2CCC(=CC2)c2ccccc2)c(N)n1	TNF	No interaction	Interaction	32	0.64
remoxipride	CCN1CCC[C@H]1CNC(=O)c1c(OC)ccc(Br)c1OC	TNF	No interaction	Interaction	32	0.64
aurora-a-inhibitor-i	CCN1CCN(CC1)C(=O)Cc1ccc(Nc2ncc(F)c(Nc3ccc(cc3)C(=O)Nc3ccccc3Cl)n2)cc1	TNF	No interaction	Interaction	32	0.64
GR-127935	COc1ccc(NC(=O)c2ccc(cc2)-c2ccc(cc2C)-c2noc(C)n2)cc1N1CCN(C)CC1	TNF	No interaction	Interaction	32	0.64
OSI-027	COc1cccc2cc([nH]c12)-c1nc([C@@H]2CC[C@@H](CC2)C(O)=O)n2ncnc(N)c12	TNF	No interaction	Interaction	32	0.64
ICI-162846	NC(=O)CCCCn1ccc(N=C(N)NCC(F)(F)F)n1	TNF	No interaction	Interaction	32	0.64
GSK-461364	C[C@@H](Oc1cc(sc1C(N)=O)-n1cnc2ccc(CN3CCN(C)CC3)cc12)c1ccccc1C(F)(F)F	ERBB2	No interaction	Interaction	32	0.64
quizartinib	CC(C)(C)c1cc(NC(=O)Nc2ccc(cc2)-c2cn3c(n2)sc2cc(OCCN4CCOCC4)ccc32)no1	ERBB2	No interaction	Interaction	32	0.64
nefazodone	CCc1nn(CCCN2CCN(CC2)c2cccc(Cl)c2)c(=O)n1CCOc1ccccc1	ERBB2	No interaction	Interaction	32	0.64
mosapride	CCOc1cc(N)c(Cl)cc1C(=O)NCC1CN(Cc2ccc(F)cc2)CCO1	ERBB2	No interaction	Interaction	32	0.64
SKI-II	Oc1ccc(Nc2nc(cs2)-c2ccc(Cl)cc2)cc1	ERBB2	No interaction	Interaction	32	0.64
neratinib	CCOc1cc2ncc(C#N)c(Nc3ccc(OCc4ccccn4)c(Cl)c3)c2cc1NC(=O)\C=C\CN(C)C	PRKCB	No interaction	Interaction	32	0.64
everolimus	CO[C@@H]1C[C@H](C[C@@H](C)[C@@H]2CC(=O)[C@H](C)\C=C(C)\[C@@H](O)[C@@H](OC)C(=O)[C@H](C)C[C@H](C)\C=C\C=C\C=C(C)\[C@H](C[C@@H]3CC[C@@H](C)[C@@](O)(O3)C(=O)C(=O)N3CCCC[C@H]3C(=O)O2)OC)CC[C@H]1OCCO	PRKCB	No interaction	Interaction	32	0.64
SB-590885	CN(C)CCOc1ccc(cc1)-c1nc(c([nH]1)-c1ccc2c(CC\C2=N\O)c1)-c1ccncc1	INSR	No interaction	Interaction	32	0.64
alvocidib	CN1CC[C@@H]([C@H](O)C1)c1c(O)cc(O)c2c1oc(cc2=O)-c1ccccc1Cl	INSR	No interaction	Interaction	32	0.64
L-368899	Cc1ccccc1N1CCN(CC1)S(=O)(=O)CC12CCC(C[C@@H]1NC(=O)[C@@H](N)CCS(C)(=O)=O)C2(C)C	LCK	No interaction	Interaction	32	0.64
mosapride	CCOc1cc(N)c(Cl)cc1C(=O)NCC1CN(Cc2ccc(F)cc2)CCO1	LCK	No interaction	Interaction	32	0.64
ICI-162846	NC(=O)CCCCn1ccc(N=C(N)NCC(F)(F)F)n1	LCK	No interaction	Interaction	32	0.64
SKI-II	Oc1ccc(Nc2nc(cs2)-c2ccc(Cl)cc2)cc1	LCK	No interaction	Interaction	32	0.64
nefazodone	CCc1nn(CCCN2CCN(CC2)c2cccc(Cl)c2)c(=O)n1CCOc1ccccc1	CDK1	No interaction	Interaction	32	0.64
aurora-a-inhibitor-i	CCN1CCN(CC1)C(=O)Cc1ccc(Nc2ncc(F)c(Nc3ccc(cc3)C(=O)Nc3ccccc3Cl)n2)cc1	CDK1	No interaction	Interaction	32	0.64
LY-288513	Brc1ccc(NC(=O)N2NC(=O)[C@H]([C@@H]2c2ccccc2)c2ccccc2)cc1	CSF1R	No interaction	Interaction	32	0.64
kenpaullone	Brc1ccc2[nH]c-3c(CC(=O)Nc4ccccc-34)c2c1	CSF1R	No interaction	Interaction	32	0.64
FR-139317	CC(C)CC(NC(=O)N1CCCCCC1)C(=O)NC(Cc2cn(C)c3ccccc23)C(=O)NC(Cc4ccccn4)C(=O)O	CSF1R	No interaction	Interaction	32	0.64
NPC-15199	CC(C)CC(NC(=O)OCC1c2ccccc2-c3ccccc13)C(=O)O	CSF1R	No interaction	Interaction	32	0.64
PU-H71	CC(C)NCCCn1c(Sc2cc3OCOc3cc2I)nc2c(N)ncnc12	CSF1R	No interaction	Interaction	32	0.64
Ro-10-5824	Cc1ncc(CN2CCC(=CC2)c2ccccc2)c(N)n1	CSF1R	No interaction	Interaction	32	0.64
SANT-1	Cc1nn(c(C)c1C=NN2CCN(Cc3ccccc3)CC2)c4ccccc4	CSF1R	No interaction	Interaction	32	0.64
ziprasidone	Clc1cc2NC(=O)Cc2cc1CCN1CCN(CC1)c1nsc2ccccc12	CSF1R	No interaction	Interaction	32	0.64
NGB-2904	Clc1cccc(N2CCN(CCCCNC(=O)c3ccc-4c(Cc5ccccc-45)c3)CC2)c1Cl	CSF1R	No interaction	Interaction	32	0.64
IRL-2500	CN(C(Cc1ccc(cc1)c2ccccc2)C(=O)NC(Cc3c[nH]c4ccccc34)C(=O)O)C(=O)c5cc(C)cc(C)c5	CSF1R	No interaction	Interaction	32	0.64
KN-62	CN(C(Cc1ccc(OS(=O)(=O)c2cccc3cnccc23)cc1)C(=O)N4CCN(CC4)c5ccccc5)S(=O)(=O)c6cccc7cnccc67	CSF1R	No interaction	Interaction	32	0.64
iloperidone	COc1cc(ccc1OCCCN1CCC(CC1)c1noc2cc(F)ccc12)C(C)=O	CSF1R	No interaction	Interaction	32	0.64
formoterol	COc1ccc(C[C@H](C)NC[C@@H](O)c2ccc(O)c(NC=O)c2)cc1	CSF1R	No interaction	Interaction	32	0.64
LY-456236	COc1ccc(Nc2ncnc3ccc(OC)cc23)cc1	CSF1R	No interaction	Interaction	32	0.64
TWS-119	Nc1cccc(c1)-c1cc2c(Oc3cccc(O)c3)ncnc2[nH]1	CSF1R	No interaction	Interaction	32	0.64
KU-55933	O=c1cc(oc(c1)-c1cccc2Sc3ccccc3Sc12)N1CCOCC1	CSF1R	No interaction	Interaction	32	0.64
apigenin	Oc1ccc(cc1)-c1cc(=O)c2c(O)cc(O)cc2o1	CSF1R	No interaction	Interaction	32	0.64
SKI-II	Oc1ccc(Nc2nc(cs2)-c2ccc(Cl)cc2)cc1	CSF1R	No interaction	Interaction	32	0.64
JTE-907	CCCCCOc1c(OC)ccc2cc(C(=O)NCc3ccc4OCOc4c3)c(=O)[nH]c12	ADRB2	No interaction	Interaction	32	0.64
LY-456236	COc1ccc(Nc2ncnc3ccc(OC)cc23)cc1	ADRB2	No interaction	Interaction	32	0.64
GSK-3-inhibitor-IX	O\N=C1/C(Nc2ccccc12)=C1/C(=O)Nc2cc(Br)ccc12	ADRB2	No interaction	Interaction	32	0.64
apigenin	Oc1ccc(cc1)-c1cc(=O)c2c(O)cc(O)cc2o1	ADRB2	No interaction	Interaction	32	0.64
pyroxamide	ONC(=O)CCCCCCC(=O)Nc1cccnc1	ADRB2	No interaction	Interaction	32	0.64
melperone	CC1CCN(CCCC(=O)c2ccc(F)cc2)CC1	RET	No interaction	Interaction	32	0.64
metoclopramide	CCN(CC)CCNC(=O)c1cc(Cl)c(N)cc1OC	RET	No interaction	Interaction	32	0.64
flupirtine	CCOC(=O)Nc1ccc(NCc2ccc(F)cc2)nc1N	RET	No interaction	Interaction	32	0.64
pazopanib	CN(c1ccc2c(C)n(C)nc2c1)c1ccnc(Nc2ccc(C)c(c2)S(N)(=O)=O)n1	RET	No interaction	Interaction	32	0.64
apigenin	Oc1ccc(cc1)-c1cc(=O)c2c(O)cc(O)cc2o1	RET	No interaction	Interaction	32	0.64
PHA-793887	CC(C)CC(=O)Nc1n[nH]c2c1CN(C(=O)C1CCN(C)CC1)C2(C)C	NR3C2	No interaction	Interaction	32	0.64
IKK-16	O=C(N1CCC(CC1)N1CCCC1)c1ccc(Nc2nccc(n2)-c2cc3ccccc3s2)cc1	NR3C2	No interaction	Interaction	32	0.64
amonafide	CN(C)CCN1C(=O)c2cccc3cc(N)cc(C1=O)c23	ELANE	No interaction	Interaction	32	0.64
GW-501516	Cc1nc(sc1CSc1ccc(OCC(O)=O)c(C)c1)-c1ccc(cc1)C(F)(F)F	MMP2	No interaction	Interaction	32	0.64
nobiletin	COc1ccc(cc1OC)-c1cc(=O)c2c(OC)c(OC)c(OC)c(OC)c2o1	MMP2	No interaction	Interaction	32	0.64
mefenamic-acid	Cc1cccc(Nc2ccccc2C(O)=O)c1C	MMP3	No interaction	Interaction	32	0.64
torin-1	CCC(=O)N1CCN(CC1)c1ccc(cc1C(F)(F)F)-n1c2c(ccc1=O)cnc1ccc(cc21)-c1cnc2ccccc2c1	ADRB1	No interaction	Interaction	32	0.64
AT-7519	Clc1cccc(Cl)c1C(=O)Nc1c[nH]nc1C(=O)NC1CCNCC1	ADRB1	No interaction	Interaction	32	0.64
enzastaurin	Cn1cc(C2=C(C(=O)NC2=O)c2cn(C3CCN(Cc4ccccn4)CC3)c3ccccc23)c2ccccc12	ADRB1	No interaction	Interaction	32	0.64
alvocidib	CN1CC[C@@H]([C@H](O)C1)c1c(O)cc(O)c2c1oc(cc2=O)-c1ccccc1Cl	ADRB1	No interaction	Interaction	32	0.64
LY-456236	COc1ccc(Nc2ncnc3ccc(OC)cc23)cc1	ADRB1	No interaction	Interaction	32	0.64
zibotentan	COc1nc(C)cnc1NS(=O)(=O)c1cccnc1-c1ccc(cc1)-c1nnco1	ADRB1	No interaction	Interaction	32	0.64
scriptaid	ONC(=O)CCCCCN1C(=O)c2cccc3cccc(C1=O)c23	HCK	No interaction	Interaction	32	0.64
PHA-793887	CC(C)CC(=O)Nc1n[nH]c2c1CN(C(=O)C1CCN(C)CC1)C2(C)C	ADRA2A	No interaction	Interaction	32	0.64
meclofenamic-acid	Cc1ccc(Cl)c(Nc2ccccc2C(O)=O)c1Cl	ADRA2A	No interaction	Interaction	32	0.64
aurora-a-inhibitor-i	CCN1CCN(CC1)C(=O)Cc1ccc(Nc2ncc(F)c(Nc3ccc(cc3)C(=O)Nc3ccccc3Cl)n2)cc1	ADRA2A	No interaction	Interaction	32	0.64
mosapride	CCOc1cc(N)c(Cl)cc1C(=O)NCC1CN(Cc2ccc(F)cc2)CCO1	ADRA2A	No interaction	Interaction	32	0.64
BIX-02188	Clc1ccc(Cl)c(SCC(=O)N\N=C\c2ccc[nH]2)c1	ADRA2A	No interaction	Interaction	32	0.64
afatinib	CN(C)C\C=C\C(=O)Nc1cc2c(Nc3ccc(F)c(Cl)c3)ncnc2cc1O[C@H]1CCOC1	ADRA2A	No interaction	Interaction	32	0.64
isotretinoin	CC(/C=C/C1=C(C)CCCC1(C)C)=C\C=C\C(C)=C/C(O)=O	PDGFRB	No interaction	Interaction	32	0.64
PD-166793	CC(C)C(NS(=O)(=O)c1ccc(cc1)c2ccc(Br)cc2)C(=O)O	PDGFRB	No interaction	Interaction	32	0.64
oleoylethanolamide	CCCCCCCC\C=C/CCCCCCCC(=O)NCCO	PDGFRB	No interaction	Interaction	32	0.64
ziprasidone	Clc1cc2NC(=O)Cc2cc1CCN1CCN(CC1)c1nsc2ccccc12	PDGFRB	No interaction	Interaction	32	0.64
SB-218795	COC(=O)[C@H](NC(=O)c1cc(nc2ccccc12)-c1ccccc1)c1ccccc1	PDGFRB	No interaction	Interaction	32	0.64
PCA-4248	COC(=O)C1=C(C)NC(C)=C(C1C)C(=O)OCCSc1ccccc1	PDGFRB	No interaction	Interaction	32	0.64
XMD-1150	COc1cc(ccc1Nc1ncc2N(C)C(=O)c3ccccc3N(C)c2n1)C(=O)N1CCC(CC1)N1CCN(C)CC1	PDGFRB	No interaction	Interaction	32	0.64
XMD-885	COc1cc(ccc1Nc1ncc2N(C)C(=O)c3ccccc3N(C)c2n1)N1CCN(C)CC1	PDGFRB	No interaction	Interaction	32	0.64
L-733060	FC(F)(F)c1cc(CO[C@H]2CCCN[C@H]2c2ccccc2)cc(c1)C(F)(F)F	PDGFRB	No interaction	Interaction	32	0.64
amonafide	CN(C)CCN1C(=O)c2cccc3cc(N)cc(C1=O)c23	PARP1	No interaction	Interaction	32	0.64
SKI-II	Oc1ccc(Nc2nc(cs2)-c2ccc(Cl)cc2)cc1	PARP1	No interaction	Interaction	32	0.64
immepip	C(C1CCNCC1)c1c[nH]cn1	KIT	No interaction	Interaction	32	0.64
deoxycholic-acid	C[C@H](CCC(O)=O)[C@H]1CC[C@H]2[C@@H]3CC[C@@H]4C[C@H](O)CC[C@]4(C)[C@H]3C[C@H](O)[C@]12C	KIT	No interaction	Interaction	32	0.64
palbociclib	CC(=O)c1c(C)c2cnc(Nc3ccc(cn3)N3CCNCC3)nc2n(C2CCCC2)c1=O	KIT	No interaction	Interaction	32	0.64
SANT-1	Cc1nn(c(C)c1C=NN2CCN(Cc3ccccc3)CC2)c4ccccc4	KIT	No interaction	Interaction	32	0.64
PCI-24781	CN(C)Cc1c(oc2ccccc12)C(=O)NCCOc1ccc(cc1)C(=O)NO	KIT	No interaction	Interaction	32	0.64
LY-456236	COc1ccc(Nc2ncnc3ccc(OC)cc23)cc1	KIT	No interaction	Interaction	32	0.64
ruxolitinib	N#CC[C@H](C1CCCC1)n1cc(cn1)-c1ncnc2[nH]ccc12	KIT	No interaction	Interaction	32	0.64
SB-431542	NC(=O)c1ccc(cc1)-c1nc(c([nH]1)-c1ccccn1)-c1ccc2OCOc2c1	KIT	No interaction	Interaction	32	0.64
VU-0418946-1	C(Nc1nc(nnc1-c1ccccc1)-c1ccccn1)c1ccc(cc1)-c1ccccc1	RARB	No interaction	Interaction	32	0.64
azithromycin	CC[C@H]1OC(=O)[C@H](C)[C@@H](O[C@H]2C[C@@](C)(OC)[C@@H](O)[C@H](C)O2)[C@H](C)[C@@H](O[C@@H]2O[C@H](C)C[C@@H]([C@H]2O)N(C)C)[C@](C)(O)C[C@@H](C)CN(C)[C@H](C)[C@@H](O)[C@]1(C)O	RARB	No interaction	Interaction	32	0.64
GW-0742	Cc1nc(sc1CSc1ccc(OCC(O)=O)c(C)c1)-c1ccc(c(F)c1)C(F)(F)F	RARB	No interaction	Interaction	32	0.64
JTE-907	CCCCCOc1c(OC)ccc2cc(C(=O)NCc3ccc4OCOc4c3)c(=O)[nH]c12	FGFR1	No interaction	Interaction	32	0.64
lidocaine	CCN(CC)CC(=O)Nc1c(C)cccc1C	FGFR1	No interaction	Interaction	32	0.64
aurora-a-inhibitor-i	CCN1CCN(CC1)C(=O)Cc1ccc(Nc2ncc(F)c(Nc3ccc(cc3)C(=O)Nc3ccccc3Cl)n2)cc1	FGFR1	No interaction	Interaction	32	0.64
tripelennamine	CN(C)CCN(Cc1ccccc1)c1ccccn1	FGFR1	No interaction	Interaction	32	0.64
nortriptyline	CNCCC=C1c2ccccc2CCc2ccccc12	FGFR1	No interaction	Interaction	32	0.64
apigenin	Oc1ccc(cc1)-c1cc(=O)c2c(O)cc(O)cc2o1	FGFR1	No interaction	Interaction	32	0.64
pyroxamide	ONC(=O)CCCCCCC(=O)Nc1cccnc1	FGFR1	No interaction	Interaction	32	0.64
XL-147	Cc1ccc(cc1)S(=O)(=O)Nc1nc2ccccc2nc1Nc1ccc2nsnc2c1	SRC	No interaction	Interaction	32	0.64
scriptaid	ONC(=O)CCCCCN1C(=O)c2cccc3cccc(C1=O)c23	SRC	No interaction	Interaction	32	0.64
T-0070907	[O-][N+](=O)c1ccc(Cl)c(c1)C(=O)Nc1ccncc1	RARG	No interaction	Interaction	32	0.64
VU-0418946-1	C(Nc1nc(nnc1-c1ccccc1)-c1ccccn1)c1ccc(cc1)-c1ccccc1	PDGFRA	No interaction	Interaction	32	0.64
purmorphamine	C1CCC(CC1)n1cnc2c(Nc3ccc(cc3)N3CCOCC3)nc(Oc3cccc4ccccc34)nc12	PDGFRA	No interaction	Interaction	32	0.64
acetyl-farnesyl-cysteine	CC(=O)N[C@@H](CSC\C=C(/C)CC\C=C(/C)CCC=C(C)C)C(O)=O	PDGFRA	No interaction	Interaction	32	0.64
lidocaine	CCN(CC)CC(=O)Nc1c(C)cccc1C	PDGFRA	No interaction	Interaction	32	0.64
AT-7519	Clc1cccc(Cl)c1C(=O)Nc1c[nH]nc1C(=O)NC1CCNCC1	PDGFRA	No interaction	Interaction	32	0.64
SB-218795	COC(=O)[C@H](NC(=O)c1cc(nc2ccccc12)-c1ccccc1)c1ccccc1	PDGFRA	No interaction	Interaction	32	0.64
formoterol	COc1ccc(C[C@H](C)NC[C@@H](O)c2ccc(O)c(NC=O)c2)cc1	PDGFRA	No interaction	Interaction	32	0.64
GDC-0941	CS(=O)(=O)N1CCN(Cc2cc3nc(nc(N4CCOCC4)c3s2)-c2cccc3[nH]ncc23)CC1	PDGFRA	No interaction	Interaction	32	0.64
riluzole	Nc1nc2ccc(OC(F)(F)F)cc2s1	PDGFRA	No interaction	Interaction	32	0.64
IKK-16	O=C(N1CCC(CC1)N1CCCC1)c1ccc(Nc2nccc(n2)-c2cc3ccccc3s2)cc1	PDGFRA	No interaction	Interaction	32	0.64
somatostatin	C[C@@H](O)[C@@H]1NC(=O)[C@H](CCCCN)NC(=O)[C@H](Cc2c[nH]c3ccccc23)NC(=O)[C@H](Cc2ccccc2)NC(=O)[C@H](Cc2ccccc2)NC(=O)[C@H](CC(N)=O)NC(=O)[C@H](CCCCN)NC(=O)[C@H](CSSC[C@H](NC(=O)[C@H](CO)NC(=O)[C@@H](NC(=O)[C@H](Cc2ccccc2)NC1=O)[C@@H](C)O)C(O)=O)NC(=O)CNC(=O)[C@H](C)N	PRKCA	No interaction	Interaction	32	0.64
lestaurtinib	C[C@]12O[C@H](C[C@]1(O)CO)n1c3ccccc3c3c4C(=O)NCc4c4c5ccccc5n2c4c13	PRKCA	No interaction	Interaction	32	0.64
FIT	CCC(=O)N(C1CCN(CCc2ccc(cc2)N=C=S)CC1)c1ccccc1	PRKCA	No interaction	Interaction	32	0.64
ICI-162846	NC(=O)CCCCn1ccc(N=C(N)NCC(F)(F)F)n1	PRKCA	No interaction	Interaction	32	0.64
AS-703026	OC[C@@H](O)CNC(=O)c1ccncc1Nc1ccc(I)cc1F	PRKCA	No interaction	Interaction	32	0.64
naphazoline	C(C1=NCCN1)c1cccc2ccccc12	FLT1	No interaction	Interaction	32	0.64
palbociclib	CC(=O)c1c(C)c2cnc(Nc3ccc(cn3)N3CCNCC3)nc2n(C2CCCC2)c1=O	FLT1	No interaction	Interaction	32	0.64
quizartinib	CC(C)(C)c1cc(NC(=O)Nc2ccc(cc2)-c2cn3c(n2)sc2cc(OCCN4CCOCC4)ccc32)no1	FLT1	No interaction	Interaction	32	0.64
oxymetazoline	Cc1cc(c(O)c(C)c1CC1=NCCN1)C(C)(C)C	FLT1	No interaction	Interaction	32	0.64
nitrocaramiphen	CCN(CC)CCOC(=O)C1(CCCC1)c1ccc(cc1)[N+]([O-])=O	FLT1	No interaction	Interaction	32	0.64
MRS-1220	Clc1ccc2nc(NC(=O)Cc3ccccc3)n3nc(nc3c2c1)-c1ccco1	FLT1	No interaction	Interaction	32	0.64
XMD-885	COc1cc(ccc1Nc1ncc2N(C)C(=O)c3ccccc3N(C)c2n1)N1CCN(C)CC1	FLT1	No interaction	Interaction	32	0.64
LY-456236	COc1ccc(Nc2ncnc3ccc(OC)cc23)cc1	FLT1	No interaction	Interaction	32	0.64
zibotentan	COc1nc(C)cnc1NS(=O)(=O)c1cccnc1-c1ccc(cc1)-c1nnco1	FLT1	No interaction	Interaction	32	0.64
TAK-715	CCc1nc(c(s1)-c1ccnc(NC(=O)c2ccccc2)c1)-c1cccc(C)c1	ATF3	No interaction	Interaction	32	0.64
neratinib	CCOc1cc2ncc(C#N)c(Nc3ccc(OCc4ccccn4)c(Cl)c3)c2cc1NC(=O)\C=C\CN(C)C	ATF3	No interaction	Interaction	32	0.64
AS-703026	OC[C@@H](O)CNC(=O)c1ccncc1Nc1ccc(I)cc1F	ATF3	No interaction	Interaction	32	0.64
alvocidib	CN1CC[C@@H]([C@H](O)C1)c1c(O)cc(O)c2c1oc(cc2=O)-c1ccccc1Cl	TBXA2R	No interaction	Interaction	32	0.64
XL-147	Cc1ccc(cc1)S(=O)(=O)Nc1nc2ccccc2nc1Nc1ccc2nsnc2c1	FGFR2	No interaction	Interaction	32	0.64
torin-1	CCC(=O)N1CCN(CC1)c1ccc(cc1C(F)(F)F)-n1c2c(ccc1=O)cnc1ccc(cc21)-c1cnc2ccccc2c1	FGFR2	No interaction	Interaction	32	0.64
pazopanib	CN(c1ccc2c(C)n(C)nc2c1)c1ccnc(Nc2ccc(C)c(c2)S(N)(=O)=O)n1	FGFR2	No interaction	Interaction	32	0.64
WZ-3146	CN1CCN(CC1)c1ccc(Nc2ncc(Cl)c(Oc3cccc(NC(=O)C=C)c3)n2)cc1	FGFR2	No interaction	Interaction	32	0.64
meclofenamic-acid	Cc1ccc(Cl)c(Nc2ccccc2C(O)=O)c1Cl	FGFR3	No interaction	Interaction	32	0.64
afatinib	CN(C)C\C=C\C(=O)Nc1cc2c(Nc3ccc(F)c(Cl)c3)ncnc2cc1O[C@H]1CCOC1	FGFR3	No interaction	Interaction	32	0.64
pifithrin	Cc1ccc(cc1)c2cn3c4CCCCc4sc3n2	RPS6KB1	No interaction	Interaction	32	0.64
meclofenamic-acid	Cc1ccc(Cl)c(Nc2ccccc2C(O)=O)c1Cl	RPS6KB1	No interaction	Interaction	32	0.64
amonafide	CN(C)CCN1C(=O)c2cccc3cc(N)cc(C1=O)c23	RPS6KB1	No interaction	Interaction	32	0.64
apigenin	Oc1ccc(cc1)-c1cc(=O)c2c(O)cc(O)cc2o1	RPS6KB1	No interaction	Interaction	32	0.64
GYKI-52466	CC1=NN=C(c2ccc(N)cc2)c2cc3OCOc3cc2C1	CDK2	No interaction	Interaction	32	0.64
TAK-715	CCc1nc(c(s1)-c1ccnc(NC(=O)c2ccccc2)c1)-c1cccc(C)c1	CDK2	No interaction	Interaction	32	0.64
PD-102807	CCOC(=O)c1c(C)[nH]c2ccc3OC4N(CCc5cc(OC)ccc45)Cc3c12	CDK2	No interaction	Interaction	32	0.64
mosapride	CCOc1cc(N)c(Cl)cc1C(=O)NCC1CN(Cc2ccc(F)cc2)CCO1	CDK2	No interaction	Interaction	32	0.64
MRS-1220	Clc1ccc2nc(NC(=O)Cc3ccccc3)n3nc(nc3c2c1)-c1ccco1	CDK2	No interaction	Interaction	32	0.64
nobiletin	COc1ccc(cc1OC)-c1cc(=O)c2c(OC)c(OC)c(OC)c(OC)c2o1	CDK2	No interaction	Interaction	32	0.64
GR-127935	COc1ccc(NC(=O)c2ccc(cc2)-c2ccc(cc2C)-c2noc(C)n2)cc1N1CCN(C)CC1	CDK2	No interaction	Interaction	32	0.64
PD-407824	Oc1ccc2[nH]c3cc(c4C(=O)NC(=O)c4c3c2c1)-c1ccccc1	CDK2	No interaction	Interaction	32	0.64
amonafide	CN(C)CCN1C(=O)c2cccc3cc(N)cc(C1=O)c23	PTAFR	No interaction	Interaction	32	0.64
GW-501516	Cc1nc(sc1CSc1ccc(OCC(O)=O)c(C)c1)-c1ccc(cc1)C(F)(F)F	MAPK1	No interaction	Interaction	32	0.64
aurora-a-inhibitor-i	CCN1CCN(CC1)C(=O)Cc1ccc(Nc2ncc(F)c(Nc3ccc(cc3)C(=O)Nc3ccccc3Cl)n2)cc1	MAPK1	No interaction	Interaction	32	0.64
mosapride	CCOc1cc(N)c(Cl)cc1C(=O)NCC1CN(Cc2ccc(F)cc2)CCO1	MAPK1	No interaction	Interaction	32	0.64
amonafide	CN(C)CCN1C(=O)c2cccc3cc(N)cc(C1=O)c23	MAPK1	No interaction	Interaction	32	0.64
WZ-4002	COc1cc(ccc1Nc1ncc(Cl)c(Oc2cccc(NC(=O)C=C)c2)n1)N1CCN(C)CC1	MAPK1	No interaction	Interaction	32	0.64
nimesulide	CS(=O)(=O)Nc1ccc(cc1Oc1ccccc1)[N+]([O-])=O	MAPK1	No interaction	Interaction	32	0.64
ICI-162846	NC(=O)CCCCn1ccc(N=C(N)NCC(F)(F)F)n1	MAPK1	No interaction	Interaction	32	0.64
CGP-60474	OCCCNc1cc(ccn1)c2ccnc(Nc3cccc(Cl)c3)n2	TYK2	No interaction	Interaction	32	0.64
H-89	Brc1ccc(\C=C\CNCCNS(=O)(=O)c2cccc3cnccc23)cc1	AKT1	No interaction	Interaction	32	0.64
isotretinoin	CC(/C=C/C1=C(C)CCCC1(C)C)=C\C=C\C(C)=C/C(O)=O	AKT1	No interaction	Interaction	32	0.64
GP-1a	Cc1ccc-2c(Cc3c(nn(c-23)-c2ccc(Cl)cc2Cl)C(=O)NN2CCCCC2)c1	AKT1	No interaction	Interaction	32	0.64
pifithrin	Cc1ccc(cc1)c2cn3c4CCCCc4sc3n2	AKT1	No interaction	Interaction	32	0.64
GW-501516	Cc1nc(sc1CSc1ccc(OCC(O)=O)c(C)c1)-c1ccc(cc1)C(F)(F)F	AKT1	No interaction	Interaction	32	0.64
valsartan	CCCCC(=O)N(Cc1ccc(cc1)-c1ccccc1-c1nn[nH]n1)[C@@H](C(C)C)C(O)=O	AKT1	No interaction	Interaction	32	0.64
nafadotride	CCCCN1CCCC1CNC(=O)c1cc(C#N)c2ccccc2c1OC	AKT1	No interaction	Interaction	32	0.64
iloperidone	COc1cc(ccc1OCCCN1CCC(CC1)c1noc2cc(F)ccc12)C(C)=O	AKT1	No interaction	Interaction	32	0.64
nTZDpa	OC(=O)c1n(Cc2ccc(Cl)cc2)c2ccc(Cl)cc2c1Sc1ccccc1	AKT1	No interaction	Interaction	32	0.64
meclofenamic-acid	Cc1ccc(Cl)c(Nc2ccccc2C(O)=O)c1Cl	ADRA1A	No interaction	Interaction	32	0.64
TG-101348	Cc1cnc(Nc2ccc(OCCN3CCCC3)cc2)nc1Nc1cccc(c1)S(=O)(=O)NC(C)(C)C	ADRA1A	No interaction	Interaction	32	0.64
alvocidib	CN1CC[C@@H]([C@H](O)C1)c1c(O)cc(O)c2c1oc(cc2=O)-c1ccccc1Cl	ADRA1A	No interaction	Interaction	32	0.64
PD-407824	Oc1ccc2[nH]c3cc(c4C(=O)NC(=O)c4c3c2c1)-c1ccccc1	ADRA1A	No interaction	Interaction	32	0.64
TAK-715	CCc1nc(c(s1)-c1ccnc(NC(=O)c2ccccc2)c1)-c1cccc(C)c1	PTGS2	No interaction	Interaction	32	0.64
enzastaurin	Cn1cc(C2=C(C(=O)NC2=O)c2cn(C3CCN(Cc4ccccn4)CC3)c3ccccc23)c2ccccc12	PTGS2	No interaction	Interaction	32	0.64
scriptaid	ONC(=O)CCCCCN1C(=O)c2cccc3cccc(C1=O)c23	AHR	No interaction	Interaction	32	0.64
XL-147	Cc1ccc(cc1)S(=O)(=O)Nc1nc2ccccc2nc1Nc1ccc2nsnc2c1	FLT4	No interaction	Interaction	32	0.64
melperone	CC1CCN(CCCC(=O)c2ccc(F)cc2)CC1	FLT4	No interaction	Interaction	32	0.64
nafadotride	CCCCN1CCCC1CNC(=O)c1cc(C#N)c2ccccc2c1OC	FLT4	No interaction	Interaction	32	0.64
L-745870	Clc1ccc(cc1)N1CCN(Cc2c[nH]c3ncccc23)CC1	FLT4	No interaction	Interaction	32	0.64
pyroxamide	ONC(=O)CCCCCCC(=O)Nc1cccnc1	FLT4	No interaction	Interaction	32	0.64
kenpaullone	Brc1ccc2[nH]c-3c(CC(=O)Nc4ccccc-34)c2c1	KDR	No interaction	Interaction	32	0.64
somatostatin	C[C@@H](O)[C@@H]1NC(=O)[C@H](CCCCN)NC(=O)[C@H](Cc2c[nH]c3ccccc23)NC(=O)[C@H](Cc2ccccc2)NC(=O)[C@H](Cc2ccccc2)NC(=O)[C@H](CC(N)=O)NC(=O)[C@H](CCCCN)NC(=O)[C@H](CSSC[C@H](NC(=O)[C@H](CO)NC(=O)[C@@H](NC(=O)[C@H](Cc2ccccc2)NC1=O)[C@@H](C)O)C(O)=O)NC(=O)CNC(=O)[C@H](C)N	KDR	No interaction	Interaction	32	0.64
GW-501516	Cc1nc(sc1CSc1ccc(OCC(O)=O)c(C)c1)-c1ccc(cc1)C(F)(F)F	KDR	No interaction	Interaction	32	0.64
OMDM-2	CCCCCCCCC=CCCCCCCCC(=O)NC(CO)Cc1ccc(O)cc1	KDR	No interaction	Interaction	32	0.64
AT-7519	Clc1cccc(Cl)c1C(=O)Nc1c[nH]nc1C(=O)NC1CCNCC1	KDR	No interaction	Interaction	32	0.64
GSK-0660	COC(=O)c1sccc1S(=O)(=O)Nc1ccc(Nc2ccccc2)cc1OC	KDR	No interaction	Interaction	32	0.64
tandutinib	COc1cc2c(ncnc2cc1OCCCN1CCCCC1)N1CCN(CC1)C(=O)Nc1ccc(OC(C)C)cc1	KDR	No interaction	Interaction	32	0.64
KF-38789	COc1ccc(C2CC(=NCCS2)c2c(O)cc(C)oc2=O)c(OC)c1	KDR	No interaction	Interaction	32	0.64
OSI-027	COc1cccc2cc([nH]c12)-c1nc([C@@H]2CC[C@@H](CC2)C(O)=O)n2ncnc(N)c12	KDR	No interaction	Interaction	32	0.64
PD-407824	Oc1ccc2[nH]c3cc(c4C(=O)NC(=O)c4c3c2c1)-c1ccccc1	KDR	No interaction	Interaction	32	0.64
TTNPB	CC(=Cc1ccc(cc1)C(=O)O)c2ccc3c(c2)C(C)(C)CCC3(C)C	FLT3	No interaction	Interaction	32	0.64
PSB-11	CC[C@@H]1CN2C(=N1)c1[nH]c(nc1N(C)C2=O)-c1ccccc1	FLT3	No interaction	Interaction	32	0.64
ZM-323881	Cc1cc(F)c(Nc2ncnc3cc(OCc4ccccc4)ccc23)cc1O	FLT3	No interaction	Interaction	32	0.64
pheniramine	CN(C)CCC(c1ccccc1)c1ccccn1	FLT3	No interaction	Interaction	32	0.64
SB-218795	COC(=O)[C@H](NC(=O)c1cc(nc2ccccc12)-c1ccccc1)c1ccccc1	FLT3	No interaction	Interaction	32	0.64
PCA-4248	COC(=O)C1=C(C)NC(C)=C(C1C)C(=O)OCCSc1ccccc1	FLT3	No interaction	Interaction	32	0.64
iloperidone	COc1cc(ccc1OCCCN1CCC(CC1)c1noc2cc(F)ccc12)C(C)=O	FLT3	No interaction	Interaction	32	0.64
KF-38789	COc1ccc(C2CC(=NCCS2)c2c(O)cc(C)oc2=O)c(OC)c1	FLT3	No interaction	Interaction	32	0.64
pirarubicin	COc1cccc2C(=O)c3c(O)c4C[C@](O)(C[C@H](O[C@H]5C[C@H](N)[C@H](O[C@@H]6CCCCO6)[C@H](C)O5)c4c(O)c3C(=O)c12)C(=O)CO	FLT3	No interaction	Interaction	32	0.64
SB-239063	COc1nccc(n1)-c1c(ncn1[C@H]1CC[C@H](O)CC1)-c1ccc(F)cc1	FLT3	No interaction	Interaction	32	0.64
erlotinib	COCCOc1cc2ncnc(Nc3cccc(c3)C#C)c2cc1OCCOC	FLT3	No interaction	Interaction	32	0.64
ketanserin	Fc1ccc(cc1)C(=O)C1CCN(CCn2c(=O)[nH]c3ccccc3c2=O)CC1	FLT3	No interaction	Interaction	32	0.64
riluzole	Nc1nc2ccc(OC(F)(F)F)cc2s1	FLT3	No interaction	Interaction	32	0.64
GSK-3-inhibitor-IX	O\N=C1/C(Nc2ccccc12)=C1/C(=O)Nc2cc(Br)ccc12	FLT3	No interaction	Interaction	32	0.64
nTZDpa	OC(=O)c1n(Cc2ccc(Cl)cc2)c2ccc(Cl)cc2c1Sc1ccccc1	FLT3	No interaction	Interaction	32	0.64
PHTPP	Oc1ccc(cc1)-c1c(nn2c(cc(nc12)C(F)(F)F)C(F)(F)F)-c1ccccc1	FLT3	No interaction	Interaction	32	0.64
RS-504393	Cc1oc(nc1CCN1CCC2(CC1)OC(=O)Nc1ccc(C)cc21)-c1ccccc1	OPRD1	No interaction	Interaction	32	0.64
enzastaurin	Cn1cc(C2=C(C(=O)NC2=O)c2cn(C3CCN(Cc4ccccn4)CC3)c3ccccc23)c2ccccc12	OPRD1	No interaction	Interaction	32	0.64
SKI-II	Oc1ccc(Nc2nc(cs2)-c2ccc(Cl)cc2)cc1	OPRD1	No interaction	Interaction	32	0.64
mosapride	CCOc1cc(N)c(Cl)cc1C(=O)NCC1CN(Cc2ccc(F)cc2)CCO1	MTOR	No interaction	Interaction	32	0.64
L-745870	Clc1ccc(cc1)N1CCN(Cc2c[nH]c3ncccc23)CC1	MTOR	No interaction	Interaction	32	0.64
ICI-89406	OC(CNCCNC(=O)Nc1ccccc1)COc1ccccc1C#N	MTOR	No interaction	Interaction	32	0.64
GW-0742	Cc1nc(sc1CSc1ccc(OCC(O)=O)c(C)c1)-c1ccc(c(F)c1)C(F)(F)F	CDK9	No interaction	Interaction	32	0.64
XL-147	Cc1ccc(cc1)S(=O)(=O)Nc1nc2ccccc2nc1Nc1ccc2nsnc2c1	MAPK12	No interaction	Interaction	32	0.64
IRL-2500	CN(C(Cc1ccc(cc1)c2ccccc2)C(=O)NC(Cc3c[nH]c4ccccc34)C(=O)O)C(=O)c5cc(C)cc(C)c5	MAPK12	No interaction	Interaction	32	0.64
formoterol	COc1ccc(C[C@H](C)NC[C@@H](O)c2ccc(O)c(NC=O)c2)cc1	MAPK12	No interaction	Interaction	32	0.64
AS-703026	OC[C@@H](O)CNC(=O)c1ccncc1Nc1ccc(I)cc1F	MAPK12	No interaction	Interaction	32	0.64
AT-7519	Clc1cccc(Cl)c1C(=O)Nc1c[nH]nc1C(=O)NC1CCNCC1	HDAC4	No interaction	Interaction	32	0.64
YM-298198	CN(C1CCCCC1)C(=O)c1sc2nc3ccc(N)cc3n2c1C	CDK6	No interaction	Interaction	32	0.64
scriptaid	ONC(=O)CCCCCN1C(=O)c2cccc3cccc(C1=O)c23	CDK6	No interaction	Interaction	32	0.64
NPC-15199	CC(C)CC(NC(=O)OCC1c2ccccc2-c3ccccc13)C(=O)O	CDK5	No interaction	Interaction	32	0.64
TG-101348	Cc1cnc(Nc2ccc(OCCN3CCCC3)cc2)nc1Nc1cccc(c1)S(=O)(=O)NC(C)(C)C	CDK5	No interaction	Interaction	32	0.64
amonafide	CN(C)CCN1C(=O)c2cccc3cc(N)cc(C1=O)c23	CDK5	No interaction	Interaction	32	0.64
GW-441756	Cn1cc(C=C2C(=O)Nc3cccnc23)c4ccccc14	CDK5	No interaction	Interaction	32	0.64
GR-127935	COc1ccc(NC(=O)c2ccc(cc2)-c2ccc(cc2C)-c2noc(C)n2)cc1N1CCN(C)CC1	CDK5	No interaction	Interaction	32	0.64
OSI-027	COc1cccc2cc([nH]c12)-c1nc([C@@H]2CC[C@@H](CC2)C(O)=O)n2ncnc(N)c12	CDK5	No interaction	Interaction	32	0.64
ICI-162846	NC(=O)CCCCn1ccc(N=C(N)NCC(F)(F)F)n1	CDK5	No interaction	Interaction	32	0.64
nTZDpa	OC(=O)c1n(Cc2ccc(Cl)cc2)c2ccc(Cl)cc2c1Sc1ccccc1	CDK5	No interaction	Interaction	32	0.64
pifithrin	Cc1ccc(cc1)c2cn3c4CCCCc4sc3n2	MAP2K1	No interaction	Interaction	32	0.64
PU-H71	CC(C)NCCCn1c(Sc2cc3OCOc3cc2I)nc2c(N)ncnc12	PPARD	No interaction	Interaction	32	0.64
JTE-907	CCCCCOc1c(OC)ccc2cc(C(=O)NCc3ccc4OCOc4c3)c(=O)[nH]c12	PPARD	No interaction	Interaction	32	0.64
SKI-II	Oc1ccc(Nc2nc(cs2)-c2ccc(Cl)cc2)cc1	PPARD	No interaction	Interaction	32	0.64
SB-590885	CN(C)CCOc1ccc(cc1)-c1nc(c([nH]1)-c1ccc2c(CC\C2=N\O)c1)-c1ccncc1	MAPK7	No interaction	Interaction	32	0.64
TAK-715	CCc1nc(c(s1)-c1ccnc(NC(=O)c2ccccc2)c1)-c1cccc(C)c1	ROCK1	No interaction	Interaction	32	0.64
OMDM-2	CCCCCCCCC=CCCCCCCCC(=O)NC(CO)Cc1ccc(O)cc1	HDAC1	No interaction	Interaction	32	0.64
alvocidib	CN1CC[C@@H]([C@H](O)C1)c1c(O)cc(O)c2c1oc(cc2=O)-c1ccccc1Cl	HDAC1	No interaction	Interaction	32	0.64
T-0070907	[O-][N+](=O)c1ccc(Cl)c(c1)C(=O)Nc1ccncc1	PTK2B	No interaction	Interaction	32	0.64
brimonidine	Brc1c(NC2=NCCN2)ccc2nccnc12	ERBB4	No interaction	Interaction	32	0.64
L-368899	Cc1ccccc1N1CCN(CC1)S(=O)(=O)CC12CCC(C[C@@H]1NC(=O)[C@@H](N)CCS(C)(=O)=O)C2(C)C	ERBB4	No interaction	Interaction	32	0.64
everolimus	CO[C@@H]1C[C@H](C[C@@H](C)[C@@H]2CC(=O)[C@H](C)\C=C(C)\[C@@H](O)[C@@H](OC)C(=O)[C@H](C)C[C@H](C)\C=C\C=C\C=C(C)\[C@H](C[C@@H]3CC[C@@H](C)[C@@](O)(O3)C(=O)C(=O)N3CCCC[C@H]3C(=O)O2)OC)CC[C@H]1OCCO	ERBB4	No interaction	Interaction	32	0.64
VU-0418946-1	C(Nc1nc(nnc1-c1ccccc1)-c1ccccn1)c1ccc(cc1)-c1ccccc1	MAPK11	No interaction	Interaction	32	0.64
aurora-a-inhibitor-i	CCN1CCN(CC1)C(=O)Cc1ccc(Nc2ncc(F)c(Nc3ccc(cc3)C(=O)Nc3ccccc3Cl)n2)cc1	MAPK11	No interaction	Interaction	32	0.64
alvocidib	CN1CC[C@@H]([C@H](O)C1)c1c(O)cc(O)c2c1oc(cc2=O)-c1ccccc1Cl	MAPK11	No interaction	Interaction	32	0.64
SB-218795	COC(=O)[C@H](NC(=O)c1cc(nc2ccccc12)-c1ccccc1)c1ccccc1	MAPK11	No interaction	Interaction	32	0.64
OSI-027	COc1cccc2cc([nH]c12)-c1nc([C@@H]2CC[C@@H](CC2)C(O)=O)n2ncnc(N)c12	MAPK11	No interaction	Interaction	32	0.64
glycopyrrolate	C[N+]1(C)CCC(C1)OC(=O)C(O)(C1CCCC1)c1ccccc1	MAPK14	No interaction	Interaction	32	0.64
isotretinoin	CC(/C=C/C1=C(C)CCCC1(C)C)=C\C=C\C(C)=C/C(O)=O	MAPK14	No interaction	Interaction	32	0.64
palbociclib	CC(=O)c1c(C)c2cnc(Nc3ccc(cn3)N3CCNCC3)nc2n(C2CCCC2)c1=O	MAPK14	No interaction	Interaction	32	0.64
GP-1a	Cc1ccc-2c(Cc3c(nn(c-23)-c2ccc(Cl)cc2Cl)C(=O)NN2CCCCC2)c1	MAPK14	No interaction	Interaction	32	0.64
pifithrin	Cc1ccc(cc1)c2cn3c4CCCCc4sc3n2	MAPK14	No interaction	Interaction	32	0.64
GW-501516	Cc1nc(sc1CSc1ccc(OCC(O)=O)c(C)c1)-c1ccc(cc1)C(F)(F)F	MAPK14	No interaction	Interaction	32	0.64
afatinib	CN(C)C\C=C\C(=O)Nc1cc2c(Nc3ccc(F)c(Cl)c3)ncnc2cc1O[C@H]1CCOC1	MAPK14	No interaction	Interaction	32	0.64
GANT-61	CN(C)c1ccccc1CN1CCCN(Cc2ccccc2N(C)C)C1c1ccncc1	MAPK14	No interaction	Interaction	32	0.64
OSI-027	COc1cccc2cc([nH]c12)-c1nc([C@@H]2CC[C@@H](CC2)C(O)=O)n2ncnc(N)c12	MAPK14	No interaction	Interaction	32	0.64
XL-147	Cc1ccc(cc1)S(=O)(=O)Nc1nc2ccccc2nc1Nc1ccc2nsnc2c1	HDAC7	No interaction	Interaction	32	0.64
BMS-345541	Cc1cnc2c(NCCN)nc3ccc(C)cc3n12	HDAC7	No interaction	Interaction	32	0.64
everolimus	CO[C@@H]1C[C@H](C[C@@H](C)[C@@H]2CC(=O)[C@H](C)\C=C(C)\[C@@H](O)[C@@H](OC)C(=O)[C@H](C)C[C@H](C)\C=C\C=C\C=C(C)\[C@H](C[C@@H]3CC[C@@H](C)[C@@](O)(O3)C(=O)C(=O)N3CCCC[C@H]3C(=O)O2)OC)CC[C@H]1OCCO	HDAC7	No interaction	Interaction	32	0.64
GR-127935	COc1ccc(NC(=O)c2ccc(cc2)-c2ccc(cc2C)-c2noc(C)n2)cc1N1CCN(C)CC1	HDAC7	No interaction	Interaction	32	0.64
lestaurtinib	C[C@]12O[C@H](C[C@]1(O)CO)n1c3ccccc3c3c4C(=O)NCc4c4c5ccccc5n2c4c13	HDAC2	No interaction	Interaction	32	0.64
JTE-907	CCCCCOc1c(OC)ccc2cc(C(=O)NCc3ccc4OCOc4c3)c(=O)[nH]c12	HDAC2	No interaction	Interaction	32	0.64
aurora-a-inhibitor-i	CCN1CCN(CC1)C(=O)Cc1ccc(Nc2ncc(F)c(Nc3ccc(cc3)C(=O)Nc3ccccc3Cl)n2)cc1	HDAC2	No interaction	Interaction	32	0.64
pazopanib	CN(c1ccc2c(C)n(C)nc2c1)c1ccnc(Nc2ccc(C)c(c2)S(N)(=O)=O)n1	HDAC2	No interaction	Interaction	32	0.64
FIT	CCC(=O)N(C1CCN(CCc2ccc(cc2)N=C=S)CC1)c1ccccc1	SMO	No interaction	Interaction	32	0.64
LY-225910	CC(C)Oc1cccc(c1)-n1c(CCc2c[nH]c3ccc(Br)cc23)nc2ccccc2c1=O	HDAC6	No interaction	Interaction	32	0.64
meclofenamic-acid	Cc1ccc(Cl)c(Nc2ccccc2C(O)=O)c1Cl	HDAC6	No interaction	Interaction	32	0.64
GW-0742	Cc1nc(sc1CSc1ccc(OCC(O)=O)c(C)c1)-c1ccc(c(F)c1)C(F)(F)F	HDAC6	No interaction	Interaction	32	0.64
risperidone	Cc1nc2CCCCn2c(=O)c1CCN1CCC(CC1)c1noc2cc(F)ccc12	HDAC6	No interaction	Interaction	32	0.64
flupirtine	CCOC(=O)Nc1ccc(NCc2ccc(F)cc2)nc1N	HDAC6	No interaction	Interaction	32	0.64
BIX-02188	Clc1ccc(Cl)c(SCC(=O)N\N=C\c2ccc[nH]2)c1	HDAC6	No interaction	Interaction	32	0.64
amonafide	CN(C)CCN1C(=O)c2cccc3cc(N)cc(C1=O)c23	HDAC6	No interaction	Interaction	32	0.64
GR-127935	COc1ccc(NC(=O)c2ccc(cc2)-c2ccc(cc2C)-c2noc(C)n2)cc1N1CCN(C)CC1	HDAC6	No interaction	Interaction	32	0.64
GSK-3-inhibitor-IX	O\N=C1/C(Nc2ccccc12)=C1/C(=O)Nc2cc(Br)ccc12	HDAC6	No interaction	Interaction	32	0.64
SKI-II	Oc1ccc(Nc2nc(cs2)-c2ccc(Cl)cc2)cc1	HDAC6	No interaction	Interaction	32	0.64
JTE-907	CCCCCOc1c(OC)ccc2cc(C(=O)NCc3ccc4OCOc4c3)c(=O)[nH]c12	ALK	No interaction	Interaction	32	0.64
GR-127935	COc1ccc(NC(=O)c2ccc(cc2)-c2ccc(cc2C)-c2noc(C)n2)cc1N1CCN(C)CC1	ALK	No interaction	Interaction	32	0.64
NAN-190	COc1ccccc1N1CCN(CCCCN2C(=O)c3ccccc3C2=O)CC1	ALK	No interaction	Interaction	32	0.64
XL-147	Cc1ccc(cc1)S(=O)(=O)Nc1nc2ccccc2nc1Nc1ccc2nsnc2c1	HDAC5	No interaction	Interaction	32	0.64
CGP-60474	OCCCNc1cc(ccn1)c2ccnc(Nc3cccc(Cl)c3)n2	HDAC5	No interaction	Interaction	32	0.64
pyroxamide	ONC(=O)CCCCCCC(=O)Nc1cccnc1	HDAC5	No interaction	Interaction	32	0.64
T-0070907	[O-][N+](=O)c1ccc(Cl)c(c1)C(=O)Nc1ccncc1	AURKA	No interaction	Interaction	31	0.62
TG-101348	Cc1cnc(Nc2ccc(OCCN3CCCC3)cc2)nc1Nc1cccc(c1)S(=O)(=O)NC(C)(C)C	AURKA	No interaction	Interaction	31	0.62
L-745870	Clc1ccc(cc1)N1CCN(Cc2c[nH]c3ncccc23)CC1	AURKA	No interaction	Interaction	31	0.62
pyroxamide	ONC(=O)CCCCCCC(=O)Nc1cccnc1	AURKA	No interaction	Interaction	31	0.62
nefazodone	CCc1nn(CCCN2CCN(CC2)c2cccc(Cl)c2)c(=O)n1CCOc1ccccc1	BRD4	No interaction	Interaction	31	0.62
dovitinib	CN1CCN(CC1)c1ccc2nc([nH]c2c1)-c1c(N)c2c(F)cccc2[nH]c1=O	BRD4	No interaction	Interaction	31	0.62
NPC-15199	CC(C)CC(NC(=O)OCC1c2ccccc2-c3ccccc13)C(=O)O	NR1I2	No interaction	Interaction	31	0.62
ICI-162846	NC(=O)CCCCn1ccc(N=C(N)NCC(F)(F)F)n1	NR1I2	No interaction	Interaction	31	0.62
TG-101348	Cc1cnc(Nc2ccc(OCCN3CCCC3)cc2)nc1Nc1cccc(c1)S(=O)(=O)NC(C)(C)C	STK10	No interaction	Interaction	31	0.62
quizartinib	CC(C)(C)c1cc(NC(=O)Nc2ccc(cc2)-c2cn3c(n2)sc2cc(OCCN4CCOCC4)ccc32)no1	ABL1	No interaction	Interaction	31	0.62
FIT	CCC(=O)N(C1CCN(CCc2ccc(cc2)N=C=S)CC1)c1ccccc1	ABL1	No interaction	Interaction	31	0.62
SB-590885	CN(C)CCOc1ccc(cc1)-c1nc(c([nH]1)-c1ccc2c(CC\C2=N\O)c1)-c1ccncc1	ABL1	No interaction	Interaction	31	0.62
somatostatin	C[C@@H](O)[C@@H]1NC(=O)[C@H](CCCCN)NC(=O)[C@H](Cc2c[nH]c3ccccc23)NC(=O)[C@H](Cc2ccccc2)NC(=O)[C@H](Cc2ccccc2)NC(=O)[C@H](CC(N)=O)NC(=O)[C@H](CCCCN)NC(=O)[C@H](CSSC[C@H](NC(=O)[C@H](CO)NC(=O)[C@@H](NC(=O)[C@H](Cc2ccccc2)NC1=O)[C@@H](C)O)C(O)=O)NC(=O)CNC(=O)[C@H](C)N	TNF	No interaction	Interaction	31	0.62
GSK-461364	C[C@@H](Oc1cc(sc1C(N)=O)-n1cnc2ccc(CN3CCN(C)CC3)cc12)c1ccccc1C(F)(F)F	TNF	No interaction	Interaction	31	0.62
lestaurtinib	C[C@]12O[C@H](C[C@]1(O)CO)n1c3ccccc3c3c4C(=O)NCc4c4c5ccccc5n2c4c13	TNF	No interaction	Interaction	31	0.62
cholic-acid	C[C@H](CCC(O)=O)[C@H]1CC[C@H]2[C@@H]3[C@H](O)C[C@@H]4C[C@H](O)CC[C@]4(C)[C@H]3C[C@H](O)[C@]12C	TNF	No interaction	Interaction	31	0.62
palbociclib	CC(=O)c1c(C)c2cnc(Nc3ccc(cn3)N3CCNCC3)nc2n(C2CCCC2)c1=O	TNF	No interaction	Interaction	31	0.62
mefenamic-acid	Cc1cccc(Nc2ccccc2C(O)=O)c1C	TNF	No interaction	Interaction	31	0.62
TG-101348	Cc1cnc(Nc2ccc(OCCN3CCCC3)cc2)nc1Nc1cccc(c1)S(=O)(=O)NC(C)(C)C	TNF	No interaction	Interaction	31	0.62
SDZ-NKT-343	CN(Cc1ccccc1)C(=O)C(Cc2ccc3ccccc3c2)NC(=O)C4CCCN4C(=O)Nc5ccccc5[N+](=O)[O-]	TNF	No interaction	Interaction	31	0.62
LY-456236	COc1ccc(Nc2ncnc3ccc(OC)cc23)cc1	TNF	No interaction	Interaction	31	0.62
pirarubicin	COc1cccc2C(=O)c3c(O)c4C[C@](O)(C[C@H](O[C@H]5C[C@H](N)[C@H](O[C@@H]6CCCCO6)[C@H](C)O5)c4c(O)c3C(=O)c12)C(=O)CO	TNF	No interaction	Interaction	31	0.62
WYE-354	COC(=O)Nc1ccc(cc1)-c1nc(N2CCOCC2)c2cnn(C3CCN(CC3)C(=O)OC)c2n1	ERBB2	No interaction	Interaction	31	0.62
SB-222200	CC[C@H](NC(=O)c1c(C)c(nc2ccccc12)-c1ccccc1)c1ccccc1	PRKCG	No interaction	Interaction	31	0.62
parthenolide-(alternate-stereo)	C\C1=C/CC[C@@]2(C)O[C@@H]2[C@H]2OC(=O)C(=C)[C@@H]2CC1	PRKCB	No interaction	Interaction	31	0.62
mosapride	CCOc1cc(N)c(Cl)cc1C(=O)NCC1CN(Cc2ccc(F)cc2)CCO1	INSR	No interaction	Interaction	31	0.62
lestaurtinib	C[C@]12O[C@H](C[C@]1(O)CO)n1c3ccccc3c3c4C(=O)NCc4c4c5ccccc5n2c4c13	LCK	No interaction	Interaction	31	0.62
glycopyrrolate	C[N+]1(C)CCC(C1)OC(=O)C(O)(C1CCCC1)c1ccccc1	LCK	No interaction	Interaction	31	0.62
JTE-013	CC(C)c1cc(NNC(=O)Nc2cc(Cl)nc(Cl)c2)nc2n(C)nc(C)c12	LCK	No interaction	Interaction	31	0.62
PHA-793887	CC(C)CC(=O)Nc1n[nH]c2c1CN(C(=O)C1CCN(C)CC1)C2(C)C	LCK	No interaction	Interaction	31	0.62
XL-147	Cc1ccc(cc1)S(=O)(=O)Nc1nc2ccccc2nc1Nc1ccc2nsnc2c1	LCK	No interaction	Interaction	31	0.62
raclopride	CCN1CCC[C@H]1CNC(=O)c1c(O)c(Cl)cc(Cl)c1OC	LCK	No interaction	Interaction	31	0.62
WYE-354	COC(=O)Nc1ccc(cc1)-c1nc(N2CCOCC2)c2cnn(C3CCN(CC3)C(=O)OC)c2n1	LCK	No interaction	Interaction	31	0.62
OSI-027	COc1cccc2cc([nH]c12)-c1nc([C@@H]2CC[C@@H](CC2)C(O)=O)n2ncnc(N)c12	LCK	No interaction	Interaction	31	0.62
nimesulide	CS(=O)(=O)Nc1ccc(cc1Oc1ccccc1)[N+]([O-])=O	LCK	No interaction	Interaction	31	0.62
AS-703026	OC[C@@H](O)CNC(=O)c1ccncc1Nc1ccc(I)cc1F	LCK	No interaction	Interaction	31	0.62
PD-407824	Oc1ccc2[nH]c3cc(c4C(=O)NC(=O)c4c3c2c1)-c1ccccc1	LCK	No interaction	Interaction	31	0.62
dacinostat	OCCN(CCc1c[nH]c2ccccc12)Cc1ccc(\C=C\C(=O)NO)cc1	LCK	No interaction	Interaction	31	0.62
TG-101348	Cc1cnc(Nc2ccc(OCCN3CCCC3)cc2)nc1Nc1cccc(c1)S(=O)(=O)NC(C)(C)C	FYN	No interaction	Interaction	31	0.62
T-0070907	[O-][N+](=O)c1ccc(Cl)c(c1)C(=O)Nc1ccncc1	CDK1	No interaction	Interaction	31	0.62
GW-441756	Cn1cc(C=C2C(=O)Nc3cccnc23)c4ccccc14	CDK1	No interaction	Interaction	31	0.62
dexrazoxane	C[C@@H](CN1CC(=O)NC(=O)C1)N1CC(=O)NC(=O)C1	CSF1R	No interaction	Interaction	31	0.62
somatostatin	C[C@@H](O)[C@@H]1NC(=O)[C@H](CCCCN)NC(=O)[C@H](Cc2c[nH]c3ccccc23)NC(=O)[C@H](Cc2ccccc2)NC(=O)[C@H](Cc2ccccc2)NC(=O)[C@H](CC(N)=O)NC(=O)[C@H](CCCCN)NC(=O)[C@H](CSSC[C@H](NC(=O)[C@H](CO)NC(=O)[C@@H](NC(=O)[C@H](Cc2ccccc2)NC1=O)[C@@H](C)O)C(O)=O)NC(=O)CNC(=O)[C@H](C)N	CSF1R	No interaction	Interaction	31	0.62
glycopyrrolate	C[N+]1(C)CCC(C1)OC(=O)C(O)(C1CCCC1)c1ccccc1	CSF1R	No interaction	Interaction	31	0.62
reversine	C1CCC(CC1)Nc2nc(Nc3ccc(cc3)N4CCOCC4)nc5[nH]cnc25	CSF1R	No interaction	Interaction	31	0.62
SB-218795	COC(=O)[C@H](NC(=O)c1cc(nc2ccccc12)-c1ccccc1)c1ccccc1	CSF1R	No interaction	Interaction	31	0.62
T-0070907	[O-][N+](=O)c1ccc(Cl)c(c1)C(=O)Nc1ccncc1	ADRB2	No interaction	Interaction	31	0.62
SB-222200	CC[C@H](NC(=O)c1c(C)c(nc2ccccc12)-c1ccccc1)c1ccccc1	ADRB2	No interaction	Interaction	31	0.62
pifithrin	Cc1ccc(cc1)c2cn3c4CCCCc4sc3n2	ADRB2	No interaction	Interaction	31	0.62
TG-101348	Cc1cnc(Nc2ccc(OCCN3CCCC3)cc2)nc1Nc1cccc(c1)S(=O)(=O)NC(C)(C)C	ADRB2	No interaction	Interaction	31	0.62
GW-501516	Cc1nc(sc1CSc1ccc(OCC(O)=O)c(C)c1)-c1ccc(cc1)C(F)(F)F	ADRB2	No interaction	Interaction	31	0.62
nefazodone	CCc1nn(CCCN2CCN(CC2)c2cccc(Cl)c2)c(=O)n1CCOc1ccccc1	ADRB2	No interaction	Interaction	31	0.62
SDZ-NKT-343	CN(Cc1ccccc1)C(=O)C(Cc2ccc3ccccc3c2)NC(=O)C4CCCN4C(=O)Nc5ccccc5[N+](=O)[O-]	ADRB2	No interaction	Interaction	31	0.62
enzastaurin	Cn1cc(C2=C(C(=O)NC2=O)c2cn(C3CCN(Cc4ccccn4)CC3)c3ccccc23)c2ccccc12	ADRB2	No interaction	Interaction	31	0.62
OSI-027	COc1cccc2cc([nH]c12)-c1nc([C@@H]2CC[C@@H](CC2)C(O)=O)n2ncnc(N)c12	ADRB2	No interaction	Interaction	31	0.62
YM-155	COCC[n+]1c(C)n(Cc2cnccn2)c2c1C(=O)c1ccccc1C2=O	ADRB2	No interaction	Interaction	31	0.62
enzastaurin	Cn1cc(C2=C(C(=O)NC2=O)c2cn(C3CCN(Cc4ccccn4)CC3)c3ccccc23)c2ccccc12	RET	No interaction	Interaction	31	0.62
timolol	CC(C)(C)NC[C@H](O)COc1nsnc1N1CCOCC1	NR3C2	No interaction	Interaction	31	0.62
JTE-013	CC(C)c1cc(NNC(=O)Nc2cc(Cl)nc(Cl)c2)nc2n(C)nc(C)c12	NR3C2	No interaction	Interaction	31	0.62
GP-1a	Cc1ccc-2c(Cc3c(nn(c-23)-c2ccc(Cl)cc2Cl)C(=O)NN2CCCCC2)c1	NR3C2	No interaction	Interaction	31	0.62
PD-407824	Oc1ccc2[nH]c3cc(c4C(=O)NC(=O)c4c3c2c1)-c1ccccc1	NR3C2	No interaction	Interaction	31	0.62
GR-127935	COc1ccc(NC(=O)c2ccc(cc2)-c2ccc(cc2C)-c2noc(C)n2)cc1N1CCN(C)CC1	ITGA2B	No interaction	Interaction	31	0.62
RS-17053	CC(C)(Cc1c[nH]c2ccc(Cl)cc12)NCCOc1ccccc1OCC1CC1	ADRB1	No interaction	Interaction	31	0.62
Y-134	CC(C)N1CCN(CC1)c1ccc(cc1)C(=O)c1c(sc2cc(O)ccc12)-c1ccc(O)cc1	ADRB1	No interaction	Interaction	31	0.62
NGB-2904	Clc1cccc(N2CCN(CCCCNC(=O)c3ccc-4c(Cc5ccccc-45)c3)CC2)c1Cl	ADRB1	No interaction	Interaction	31	0.62
PCI-24781	CN(C)Cc1c(oc2ccccc12)C(=O)NCCOc1ccc(cc1)C(=O)NO	ADRB1	No interaction	Interaction	31	0.62
SDZ-NKT-343	CN(Cc1ccccc1)C(=O)C(Cc2ccc3ccccc3c2)NC(=O)C4CCCN4C(=O)Nc5ccccc5[N+](=O)[O-]	ADRB1	No interaction	Interaction	31	0.62
OSI-027	COc1cccc2cc([nH]c12)-c1nc([C@@H]2CC[C@@H](CC2)C(O)=O)n2ncnc(N)c12	ADRB1	No interaction	Interaction	31	0.62
IKK-16	O=C(N1CCC(CC1)N1CCCC1)c1ccc(Nc2nccc(n2)-c2cc3ccccc3s2)cc1	ADRB1	No interaction	Interaction	31	0.62
lestaurtinib	C[C@]12O[C@H](C[C@]1(O)CO)n1c3ccccc3c3c4C(=O)NCc4c4c5ccccc5n2c4c13	ADRA2A	No interaction	Interaction	31	0.62
SB-222200	CC[C@H](NC(=O)c1c(C)c(nc2ccccc12)-c1ccccc1)c1ccccc1	ADRA2A	No interaction	Interaction	31	0.62
TG-101348	Cc1cnc(Nc2ccc(OCCN3CCCC3)cc2)nc1Nc1cccc(c1)S(=O)(=O)NC(C)(C)C	ADRA2A	No interaction	Interaction	31	0.62
torin-1	CCC(=O)N1CCN(CC1)c1ccc(cc1C(F)(F)F)-n1c2c(ccc1=O)cnc1ccc(cc21)-c1cnc2ccccc2c1	ADRA2A	No interaction	Interaction	31	0.62
SDZ-NKT-343	CN(Cc1ccccc1)C(=O)C(Cc2ccc3ccccc3c2)NC(=O)C4CCCN4C(=O)Nc5ccccc5[N+](=O)[O-]	ADRA2A	No interaction	Interaction	31	0.62
enzastaurin	Cn1cc(C2=C(C(=O)NC2=O)c2cn(C3CCN(Cc4ccccn4)CC3)c3ccccc23)c2ccccc12	ADRA2A	No interaction	Interaction	31	0.62
LY-456236	COc1ccc(Nc2ncnc3ccc(OC)cc23)cc1	ADRA2A	No interaction	Interaction	31	0.62
GSK-3-inhibitor-IX	O\N=C1/C(Nc2ccccc12)=C1/C(=O)Nc2cc(Br)ccc12	ADRA2A	No interaction	Interaction	31	0.62
CGP-60474	OCCCNc1cc(ccn1)c2ccnc(Nc3cccc(Cl)c3)n2	ADRA2A	No interaction	Interaction	31	0.62
glycopyrrolate	C[N+]1(C)CCC(C1)OC(=O)C(O)(C1CCCC1)c1ccccc1	PDGFRB	No interaction	Interaction	31	0.62
GR-235	C\C=C1/C(=O)C[C@H]2[C@@H]3CCC4=CC(=O)CC[C@]4(C)[C@H]3CC[C@]12C	PDGFRB	No interaction	Interaction	31	0.62
acetyl-farnesyl-cysteine	CC(=O)N[C@@H](CSC\C=C(/C)CC\C=C(/C)CCC=C(C)C)C(O)=O	PDGFRB	No interaction	Interaction	31	0.62
ZM-323881	Cc1cc(F)c(Nc2ncnc3cc(OCc4ccccc4)ccc23)cc1O	PDGFRB	No interaction	Interaction	31	0.62
desmethylclozapine	Clc1ccc2Nc3ccccc3C(=Nc2c1)N1CCNCC1	PDGFRB	No interaction	Interaction	31	0.62
axitinib	CNC(=O)c1ccccc1Sc1ccc2c(\C=C\c3ccccn3)n[nH]c2c1	PDGFRB	No interaction	Interaction	31	0.62
KF-38789	COc1ccc(C2CC(=NCCS2)c2c(O)cc(C)oc2=O)c(OC)c1	PDGFRB	No interaction	Interaction	31	0.62
levomepromazine	COc1ccc2Sc3ccccc3N(C[C@H](C)CN(C)C)c2c1	PDGFRB	No interaction	Interaction	31	0.62
nimesulide	CS(=O)(=O)Nc1ccc(cc1Oc1ccccc1)[N+]([O-])=O	PDGFRB	No interaction	Interaction	31	0.62
riluzole	Nc1nc2ccc(OC(F)(F)F)cc2s1	PDGFRB	No interaction	Interaction	31	0.62
dopamine	NCCc1ccc(O)c(O)c1	PDGFRB	No interaction	Interaction	31	0.62
T-0901317	OC(c1ccc(cc1)N(CC(F)(F)F)S(=O)(=O)c1ccccc1)(C(F)(F)F)C(F)(F)F	PDGFRB	No interaction	Interaction	31	0.62
SB-202190	Oc1ccc(cc1)-c1nc(c([nH]1)-c1ccncc1)-c1ccc(F)cc1	PDGFRB	No interaction	Interaction	31	0.62
amonafide	CN(C)CCN1C(=O)c2cccc3cc(N)cc(C1=O)c23	FURIN	No interaction	Interaction	31	0.62
naphazoline	C(C1=NCCN1)c1cccc2ccccc12	KIT	No interaction	Interaction	31	0.62
glycopyrrolate	C[N+]1(C)CCC(C1)OC(=O)C(O)(C1CCCC1)c1ccccc1	KIT	No interaction	Interaction	31	0.62
purmorphamine	C1CCC(CC1)n1cnc2c(Nc3ccc(cc3)N3CCOCC3)nc(Oc3cccc4ccccc34)nc12	KIT	No interaction	Interaction	31	0.62
isotretinoin	CC(/C=C/C1=C(C)CCCC1(C)C)=C\C=C\C(C)=C/C(O)=O	KIT	No interaction	Interaction	31	0.62
PD-166793	CC(C)C(NS(=O)(=O)c1ccc(cc1)c2ccc(Br)cc2)C(=O)O	KIT	No interaction	Interaction	31	0.62
oxymetazoline	Cc1cc(c(O)c(C)c1CC1=NCCN1)C(C)(C)C	KIT	No interaction	Interaction	31	0.62
ZD-7155	CCc1cc2N(Cc3ccc(cc3)-c3ccccc3-c3nnn[nH]3)C(=O)CCc2c(CC)n1	KIT	No interaction	Interaction	31	0.62
OMDM-2	CCCCCCCCC=CCCCCCCCC(=O)NC(CO)Cc1ccc(O)cc1	KIT	No interaction	Interaction	31	0.62
lidocaine	CCN(CC)CC(=O)Nc1c(C)cccc1C	KIT	No interaction	Interaction	31	0.62
nitrocaramiphen	CCN(CC)CCOC(=O)C1(CCCC1)c1ccc(cc1)[N+]([O-])=O	KIT	No interaction	Interaction	31	0.62
remoxipride	CCN1CCC[C@H]1CNC(=O)c1c(OC)ccc(Br)c1OC	KIT	No interaction	Interaction	31	0.62
MRS-1220	Clc1ccc2nc(NC(=O)Cc3ccccc3)n3nc(nc3c2c1)-c1ccco1	KIT	No interaction	Interaction	31	0.62
IRL-2500	CN(C(Cc1ccc(cc1)c2ccccc2)C(=O)NC(Cc3c[nH]c4ccccc34)C(=O)O)C(=O)c5cc(C)cc(C)c5	KIT	No interaction	Interaction	31	0.62
KN-62	CN(C(Cc1ccc(OS(=O)(=O)c2cccc3cnccc23)cc1)C(=O)N4CCN(CC4)c5ccccc5)S(=O)(=O)c6cccc7cnccc67	KIT	No interaction	Interaction	31	0.62
WYE-354	COC(=O)Nc1ccc(cc1)-c1nc(N2CCOCC2)c2cnn(C3CCN(CC3)C(=O)OC)c2n1	KIT	No interaction	Interaction	31	0.62
XMD-885	COc1cc(ccc1Nc1ncc2N(C)C(=O)c3ccccc3N(C)c2n1)N1CCN(C)CC1	KIT	No interaction	Interaction	31	0.62
nTZDpa	OC(=O)c1n(Cc2ccc(Cl)cc2)c2ccc(Cl)cc2c1Sc1ccccc1	KIT	No interaction	Interaction	31	0.62
PD-407824	Oc1ccc2[nH]c3cc(c4C(=O)NC(=O)c4c3c2c1)-c1ccccc1	KIT	No interaction	Interaction	31	0.62
scriptaid	ONC(=O)CCCCCN1C(=O)c2cccc3cccc(C1=O)c23	KIT	No interaction	Interaction	31	0.62
ICI-162846	NC(=O)CCCCn1ccc(N=C(N)NCC(F)(F)F)n1	RARB	No interaction	Interaction	31	0.62
JTE-013	CC(C)c1cc(NNC(=O)Nc2cc(Cl)nc(Cl)c2)nc2n(C)nc(C)c12	FGFR1	No interaction	Interaction	31	0.62
GP-1a	Cc1ccc-2c(Cc3c(nn(c-23)-c2ccc(Cl)cc2Cl)C(=O)NN2CCCCC2)c1	FGFR1	No interaction	Interaction	31	0.62
valsartan	CCCCC(=O)N(Cc1ccc(cc1)-c1ccccc1-c1nn[nH]n1)[C@@H](C(C)C)C(O)=O	FGFR1	No interaction	Interaction	31	0.62
PD-102807	CCOC(=O)c1c(C)[nH]c2ccc3OC4N(CCc5cc(OC)ccc45)Cc3c12	FGFR1	No interaction	Interaction	31	0.62
GANT-61	CN(C)c1ccccc1CN1CCCN(Cc2ccccc2N(C)C)C1c1ccncc1	FGFR1	No interaction	Interaction	31	0.62
PCI-24781	CN(C)Cc1c(oc2ccccc12)C(=O)NCCOc1ccc(cc1)C(=O)NO	FGFR1	No interaction	Interaction	31	0.62
YM-298198	CN(C1CCCCC1)C(=O)c1sc2nc3ccc(N)cc3n2c1C	FGFR1	No interaction	Interaction	31	0.62
alvocidib	CN1CC[C@@H]([C@H](O)C1)c1c(O)cc(O)c2c1oc(cc2=O)-c1ccccc1Cl	FGFR1	No interaction	Interaction	31	0.62
WZ-3146	CN1CCN(CC1)c1ccc(Nc2ncc(Cl)c(Oc3cccc(NC(=O)C=C)c3)n2)cc1	FGFR1	No interaction	Interaction	31	0.62
GSK-0660	COC(=O)c1sccc1S(=O)(=O)Nc1ccc(Nc2ccccc2)cc1OC	FGFR1	No interaction	Interaction	31	0.62
GR-127935	COc1ccc(NC(=O)c2ccc(cc2)-c2ccc(cc2C)-c2noc(C)n2)cc1N1CCN(C)CC1	FGFR1	No interaction	Interaction	31	0.62
CP-724714	COCC(=O)NC\C=C\c1ccc2ncnc(Nc3ccc(Oc4ccc(C)nc4)c(C)c3)c2c1	FGFR1	No interaction	Interaction	31	0.62
SKI-II	Oc1ccc(Nc2nc(cs2)-c2ccc(Cl)cc2)cc1	FGFR1	No interaction	Interaction	31	0.62
scriptaid	ONC(=O)CCCCCN1C(=O)c2cccc3cccc(C1=O)c23	TOP2A	No interaction	Interaction	31	0.62
raclopride	CCN1CCC[C@H]1CNC(=O)c1c(O)c(Cl)cc(Cl)c1OC	SRC	No interaction	Interaction	31	0.62
dovitinib	CN1CCN(CC1)c1ccc2nc([nH]c2c1)-c1c(N)c2c(F)cccc2[nH]c1=O	SRC	No interaction	Interaction	31	0.62
azithromycin	CC[C@H]1OC(=O)[C@H](C)[C@@H](O[C@H]2C[C@@](C)(OC)[C@@H](O)[C@H](C)O2)[C@H](C)[C@@H](O[C@@H]2O[C@H](C)C[C@@H]([C@H]2O)N(C)C)[C@](C)(O)C[C@@H](C)CN(C)[C@H](C)[C@@H](O)[C@]1(C)O	RARG	No interaction	Interaction	31	0.62
XL-147	Cc1ccc(cc1)S(=O)(=O)Nc1nc2ccccc2nc1Nc1ccc2nsnc2c1	RARG	No interaction	Interaction	31	0.62
meclofenamic-acid	Cc1ccc(Cl)c(Nc2ccccc2C(O)=O)c1Cl	RARG	No interaction	Interaction	31	0.62
ICI-162846	NC(=O)CCCCn1ccc(N=C(N)NCC(F)(F)F)n1	RARG	No interaction	Interaction	31	0.62
AS-703026	OC[C@@H](O)CNC(=O)c1ccncc1Nc1ccc(I)cc1F	BRAF	No interaction	Interaction	31	0.62
brimonidine	Brc1c(NC2=NCCN2)ccc2nccnc12	PDGFRA	No interaction	Interaction	31	0.62
crizotinib	C[C@@H](Oc1cc(cnc1N)-c1cnn(c1)C1CCNCC1)c1c(Cl)ccc(F)c1Cl	PDGFRA	No interaction	Interaction	31	0.62
fenofibrate	CC(C)OC(=O)C(C)(C)Oc1ccc(cc1)C(=O)c1ccc(Cl)cc1	PDGFRA	No interaction	Interaction	31	0.62
embelin	CCCCCCCCCCCC1C(=O)C(=O)CC(=O)C1=O	PDGFRA	No interaction	Interaction	31	0.62
KN-62	CN(C(Cc1ccc(OS(=O)(=O)c2cccc3cnccc23)cc1)C(=O)N4CCN(CC4)c5ccccc5)S(=O)(=O)c6cccc7cnccc67	PDGFRA	No interaction	Interaction	31	0.62
pheniramine	CN(C)CCC(c1ccccc1)c1ccccn1	PDGFRA	No interaction	Interaction	31	0.62
GW-583340	CS(=O)(=O)CCNCc1nc(cs1)-c1ccc2ncnc(Nc3ccc(OCc4cccc(F)c4)c(Cl)c3)c2c1	PDGFRA	No interaction	Interaction	31	0.62
L-694247	CS(=O)(=O)Nc1ccc(Cc2noc(n2)-c2ccc3[nH]cc(CCN)c3c2)cc1	PDGFRA	No interaction	Interaction	31	0.62
ketanserin	Fc1ccc(cc1)C(=O)C1CCN(CCn2c(=O)[nH]c3ccccc3c2=O)CC1	PDGFRA	No interaction	Interaction	31	0.62
TWS-119	Nc1cccc(c1)-c1cc2c(Oc3cccc(O)c3)ncnc2[nH]1	PDGFRA	No interaction	Interaction	31	0.62
GSK-3-inhibitor-IX	O\N=C1/C(Nc2ccccc12)=C1/C(=O)Nc2cc(Br)ccc12	PDGFRA	No interaction	Interaction	31	0.62
PD-407824	Oc1ccc2[nH]c3cc(c4C(=O)NC(=O)c4c3c2c1)-c1ccccc1	PDGFRA	No interaction	Interaction	31	0.62
parthenolide-(alternate-stereo)	C\C1=C/CC[C@@]2(C)O[C@@H]2[C@H]2OC(=O)C(=C)[C@@H]2CC1	PRKCA	No interaction	Interaction	31	0.62
XL-147	Cc1ccc(cc1)S(=O)(=O)Nc1nc2ccccc2nc1Nc1ccc2nsnc2c1	PRKCA	No interaction	Interaction	31	0.62
nefazodone	CCc1nn(CCCN2CCN(CC2)c2cccc(Cl)c2)c(=O)n1CCOc1ccccc1	PRKCA	No interaction	Interaction	31	0.62
flupirtine	CCOC(=O)Nc1ccc(NCc2ccc(F)cc2)nc1N	PRKCA	No interaction	Interaction	31	0.62
neratinib	CCOc1cc2ncc(C#N)c(Nc3ccc(OCc4ccccn4)c(Cl)c3)c2cc1NC(=O)\C=C\CN(C)C	PRKCA	No interaction	Interaction	31	0.62
dovitinib	CN1CCN(CC1)c1ccc2nc([nH]c2c1)-c1c(N)c2c(F)cccc2[nH]c1=O	PRKCA	No interaction	Interaction	31	0.62
everolimus	CO[C@@H]1C[C@H](C[C@@H](C)[C@@H]2CC(=O)[C@H](C)\C=C(C)\[C@@H](O)[C@@H](OC)C(=O)[C@H](C)C[C@H](C)\C=C\C=C\C=C(C)\[C@H](C[C@@H]3CC[C@@H](C)[C@@](O)(O3)C(=O)C(=O)N3CCCC[C@H]3C(=O)O2)OC)CC[C@H]1OCCO	PRKCA	No interaction	Interaction	31	0.62
ICI-89406	OC(CNCCNC(=O)Nc1ccccc1)COc1ccccc1C#N	PRKCA	No interaction	Interaction	31	0.62
H-89	Brc1ccc(\C=C\CNCCNS(=O)(=O)c2cccc3cnccc23)cc1	FLT1	No interaction	Interaction	31	0.62
TTNPB	CC(=Cc1ccc(cc1)C(=O)O)c2ccc3c(c2)C(C)(C)CCC3(C)C	FLT1	No interaction	Interaction	31	0.62
PHA-793887	CC(C)CC(=O)Nc1n[nH]c2c1CN(C(=O)C1CCN(C)CC1)C2(C)C	FLT1	No interaction	Interaction	31	0.62
LY-225910	CC(C)Oc1cccc(c1)-n1c(CCc2c[nH]c3ccc(Br)cc23)nc2ccccc2c1=O	FLT1	No interaction	Interaction	31	0.62
melperone	CC1CCN(CCCC(=O)c2ccc(F)cc2)CC1	FLT1	No interaction	Interaction	31	0.62
RS-504393	Cc1oc(nc1CCN1CCC2(CC1)OC(=O)Nc1ccc(C)cc21)-c1ccccc1	FLT1	No interaction	Interaction	31	0.62
PCI-24781	CN(C)Cc1c(oc2ccccc12)C(=O)NCCOc1ccc(cc1)C(=O)NO	FLT1	No interaction	Interaction	31	0.62
pheniramine	CN(C)CCC(c1ccccc1)c1ccccn1	FLT1	No interaction	Interaction	31	0.62
GW-583340	CS(=O)(=O)CCNCc1nc(cs1)-c1ccc2ncnc(Nc3ccc(OCc4cccc(F)c4)c(Cl)c3)c2c1	FLT1	No interaction	Interaction	31	0.62
T-0901317	OC(c1ccc(cc1)N(CC(F)(F)F)S(=O)(=O)c1ccccc1)(C(F)(F)F)C(F)(F)F	FLT1	No interaction	Interaction	31	0.62
BE-2254	Oc1ccc(CCNCC2CCc3ccccc3C2=O)cc1	FLT1	No interaction	Interaction	31	0.62
VU-0418946-1	C(Nc1nc(nnc1-c1ccccc1)-c1ccccn1)c1ccc(cc1)-c1ccccc1	ATF3	No interaction	Interaction	31	0.62
FIT	CCC(=O)N(C1CCN(CCc2ccc(cc2)N=C=S)CC1)c1ccccc1	ATF3	No interaction	Interaction	31	0.62
SB-590885	CN(C)CCOc1ccc(cc1)-c1nc(c([nH]1)-c1ccc2c(CC\C2=N\O)c1)-c1ccncc1	ATF3	No interaction	Interaction	31	0.62
apigenin	Oc1ccc(cc1)-c1cc(=O)c2c(O)cc(O)cc2o1	ATF3	No interaction	Interaction	31	0.62
SKI-II	Oc1ccc(Nc2nc(cs2)-c2ccc(Cl)cc2)cc1	ATF3	No interaction	Interaction	31	0.62
scriptaid	ONC(=O)CCCCCN1C(=O)c2cccc3cccc(C1=O)c23	ATF3	No interaction	Interaction	31	0.62
lestaurtinib	C[C@]12O[C@H](C[C@]1(O)CO)n1c3ccccc3c3c4C(=O)NCc4c4c5ccccc5n2c4c13	TBXA2R	No interaction	Interaction	31	0.62
OMDM-2	CCCCCCCCC=CCCCCCCCC(=O)NC(CO)Cc1ccc(O)cc1	TBXA2R	No interaction	Interaction	31	0.62
WYE-354	COC(=O)Nc1ccc(cc1)-c1nc(N2CCOCC2)c2cnn(C3CCN(CC3)C(=O)OC)c2n1	TBXA2R	No interaction	Interaction	31	0.62
ICI-89406	OC(CNCCNC(=O)Nc1ccccc1)COc1ccccc1C#N	TBXA2R	No interaction	Interaction	31	0.62
SKF-77434	Oc1cc2CCN(CC=C)CC(c3ccccc3)c2cc1O	TBXA2R	No interaction	Interaction	31	0.62
TG-101348	Cc1cnc(Nc2ccc(OCCN3CCCC3)cc2)nc1Nc1cccc(c1)S(=O)(=O)NC(C)(C)C	FGFR2	No interaction	Interaction	31	0.62
nobiletin	COc1ccc(cc1OC)-c1cc(=O)c2c(OC)c(OC)c(OC)c(OC)c2o1	FGFR2	No interaction	Interaction	31	0.62
T-0070907	[O-][N+](=O)c1ccc(Cl)c(c1)C(=O)Nc1ccncc1	FGFR4	No interaction	Interaction	31	0.62
AS-703026	OC[C@@H](O)CNC(=O)c1ccncc1Nc1ccc(I)cc1F	FGFR4	No interaction	Interaction	31	0.62
risperidone	Cc1nc2CCCCn2c(=O)c1CCN1CCC(CC1)c1noc2cc(F)ccc12	FGFR3	No interaction	Interaction	31	0.62
raclopride	CCN1CCC[C@H]1CNC(=O)c1c(O)c(Cl)cc(Cl)c1OC	FGFR3	No interaction	Interaction	31	0.62
neratinib	CCOc1cc2ncc(C#N)c(Nc3ccc(OCc4ccccn4)c(Cl)c3)c2cc1NC(=O)\C=C\CN(C)C	FGFR3	No interaction	Interaction	31	0.62
tripelennamine	CN(C)CCN(Cc1ccccc1)c1ccccn1	FGFR3	No interaction	Interaction	31	0.62
WYE-354	COC(=O)Nc1ccc(cc1)-c1nc(N2CCOCC2)c2cnn(C3CCN(CC3)C(=O)OC)c2n1	FGFR3	No interaction	Interaction	31	0.62
canertinib	Fc1ccc(Nc2ncnc3cc(OCCCN4CCOCC4)c(NC(=O)C=C)cc23)cc1Cl	FGFR3	No interaction	Interaction	31	0.62
PHTPP	Oc1ccc(cc1)-c1c(nn2c(cc(nc12)C(F)(F)F)C(F)(F)F)-c1ccccc1	FGFR3	No interaction	Interaction	31	0.62
TAK-715	CCc1nc(c(s1)-c1ccnc(NC(=O)c2ccccc2)c1)-c1cccc(C)c1	RPS6KB1	No interaction	Interaction	31	0.62
aurora-a-inhibitor-i	CCN1CCN(CC1)C(=O)Cc1ccc(Nc2ncc(F)c(Nc3ccc(cc3)C(=O)Nc3ccccc3Cl)n2)cc1	RPS6KB1	No interaction	Interaction	31	0.62
L-745870	Clc1ccc(cc1)N1CCN(Cc2c[nH]c3ncccc23)CC1	RPS6KB1	No interaction	Interaction	31	0.62
SKI-II	Oc1ccc(Nc2nc(cs2)-c2ccc(Cl)cc2)cc1	RPS6KB1	No interaction	Interaction	31	0.62
aurora-a-inhibitor-i	CCN1CCN(CC1)C(=O)Cc1ccc(Nc2ncc(F)c(Nc3ccc(cc3)C(=O)Nc3ccccc3Cl)n2)cc1	JAK1	No interaction	Interaction	31	0.62
naphazoline	C(C1=NCCN1)c1cccc2ccccc12	CDK2	No interaction	Interaction	31	0.62
fenofibrate	CC(C)OC(=O)C(C)(C)Oc1ccc(cc1)C(=O)c1ccc(Cl)cc1	CDK2	No interaction	Interaction	31	0.62
BMS-345541	Cc1cnc2c(NCCN)nc3ccc(C)cc3n12	CDK2	No interaction	Interaction	31	0.62
phenylbutazone	CCCCC1C(=O)N(N(C1=O)c1ccccc1)c1ccccc1	CDK2	No interaction	Interaction	31	0.62
YM-155	COCC[n+]1c(C)n(Cc2cnccn2)c2c1C(=O)c1ccccc1C2=O	CDK2	No interaction	Interaction	31	0.62
GW-583340	CS(=O)(=O)CCNCc1nc(cs1)-c1ccc2ncnc(Nc3ccc(OCc4cccc(F)c4)c(Cl)c3)c2c1	CDK2	No interaction	Interaction	31	0.62
L-694247	CS(=O)(=O)Nc1ccc(Cc2noc(n2)-c2ccc3[nH]cc(CCN)c3c2)cc1	CDK2	No interaction	Interaction	31	0.62
nTZDpa	OC(=O)c1n(Cc2ccc(Cl)cc2)c2ccc(Cl)cc2c1Sc1ccccc1	CDK2	No interaction	Interaction	31	0.62
L-368899	Cc1ccccc1N1CCN(CC1)S(=O)(=O)CC12CCC(C[C@@H]1NC(=O)[C@@H](N)CCS(C)(=O)=O)C2(C)C	MAPK1	No interaction	Interaction	31	0.62
TG-101348	Cc1cnc(Nc2ccc(OCCN3CCCC3)cc2)nc1Nc1cccc(c1)S(=O)(=O)NC(C)(C)C	MAPK1	No interaction	Interaction	31	0.62
Ro-10-5824	Cc1ncc(CN2CCC(=CC2)c2ccccc2)c(N)n1	MAPK1	No interaction	Interaction	31	0.62
torin-1	CCC(=O)N1CCN(CC1)c1ccc(cc1C(F)(F)F)-n1c2c(ccc1=O)cnc1ccc(cc21)-c1cnc2ccccc2c1	MAPK1	No interaction	Interaction	31	0.62
tripelennamine	CN(C)CCN(Cc1ccccc1)c1ccccn1	MAPK1	No interaction	Interaction	31	0.62
GR-127935	COc1ccc(NC(=O)c2ccc(cc2)-c2ccc(cc2C)-c2noc(C)n2)cc1N1CCN(C)CC1	MAPK1	No interaction	Interaction	31	0.62
PD-407824	Oc1ccc2[nH]c3cc(c4C(=O)NC(=O)c4c3c2c1)-c1ccccc1	MAPK1	No interaction	Interaction	31	0.62
SB-590885	CN(C)CCOc1ccc(cc1)-c1nc(c([nH]1)-c1ccc2c(CC\C2=N\O)c1)-c1ccncc1	TYK2	No interaction	Interaction	31	0.62
AS-703026	OC[C@@H](O)CNC(=O)c1ccncc1Nc1ccc(I)cc1F	TYK2	No interaction	Interaction	31	0.62
somatostatin	C[C@@H](O)[C@@H]1NC(=O)[C@H](CCCCN)NC(=O)[C@H](Cc2c[nH]c3ccccc23)NC(=O)[C@H](Cc2ccccc2)NC(=O)[C@H](Cc2ccccc2)NC(=O)[C@H](CC(N)=O)NC(=O)[C@H](CCCCN)NC(=O)[C@H](CSSC[C@H](NC(=O)[C@H](CO)NC(=O)[C@@H](NC(=O)[C@H](Cc2ccccc2)NC1=O)[C@@H](C)O)C(O)=O)NC(=O)CNC(=O)[C@H](C)N	AKT1	No interaction	Interaction	31	0.62
glycopyrrolate	C[N+]1(C)CCC(C1)OC(=O)C(O)(C1CCCC1)c1ccccc1	AKT1	No interaction	Interaction	31	0.62
quizartinib	CC(C)(C)c1cc(NC(=O)Nc2ccc(cc2)-c2cn3c(n2)sc2cc(OCCN4CCOCC4)ccc32)no1	AKT1	No interaction	Interaction	31	0.62
RS-17053	CC(C)(Cc1c[nH]c2ccc(Cl)cc12)NCCOc1ccccc1OCC1CC1	AKT1	No interaction	Interaction	31	0.62
SB-222200	CC[C@H](NC(=O)c1c(C)c(nc2ccccc12)-c1ccccc1)c1ccccc1	AKT1	No interaction	Interaction	31	0.62
torin-1	CCC(=O)N1CCN(CC1)c1ccc(cc1C(F)(F)F)-n1c2c(ccc1=O)cnc1ccc(cc21)-c1cnc2ccccc2c1	AKT1	No interaction	Interaction	31	0.62
ZK-164015	CCCCCS(=O)(=O)CCCCCCCCCCn1c(c(C)c2cc(O)ccc12)-c1ccc(O)cc1	AKT1	No interaction	Interaction	31	0.62
pheniramine	CN(C)CCC(c1ccccc1)c1ccccn1	AKT1	No interaction	Interaction	31	0.62
dovitinib	CN1CCN(CC1)c1ccc2nc([nH]c2c1)-c1c(N)c2c(F)cccc2[nH]c1=O	AKT1	No interaction	Interaction	31	0.62
GSK-0660	COC(=O)c1sccc1S(=O)(=O)Nc1ccc(Nc2ccccc2)cc1OC	AKT1	No interaction	Interaction	31	0.62
zibotentan	COc1nc(C)cnc1NS(=O)(=O)c1cccnc1-c1ccc(cc1)-c1nnco1	AKT1	No interaction	Interaction	31	0.62
BE-2254	Oc1ccc(CCNCC2CCc3ccccc3C2=O)cc1	AKT1	No interaction	Interaction	31	0.62
XL-147	Cc1ccc(cc1)S(=O)(=O)Nc1nc2ccccc2nc1Nc1ccc2nsnc2c1	ADRA1A	No interaction	Interaction	31	0.62
Ro-10-5824	Cc1ncc(CN2CCC(=CC2)c2ccccc2)c(N)n1	ADRA1A	No interaction	Interaction	31	0.62
flupirtine	CCOC(=O)Nc1ccc(NCc2ccc(F)cc2)nc1N	ADRA1A	No interaction	Interaction	31	0.62
BIX-02188	Clc1ccc(Cl)c(SCC(=O)N\N=C\c2ccc[nH]2)c1	ADRA1A	No interaction	Interaction	31	0.62
afatinib	CN(C)C\C=C\C(=O)Nc1cc2c(Nc3ccc(F)c(Cl)c3)ncnc2cc1O[C@H]1CCOC1	ADRA1A	No interaction	Interaction	31	0.62
zibotentan	COc1nc(C)cnc1NS(=O)(=O)c1cccnc1-c1ccc(cc1)-c1nnco1	ADRA1A	No interaction	Interaction	31	0.62
CGP-60474	OCCCNc1cc(ccn1)c2ccnc(Nc3cccc(Cl)c3)n2	ADRA1A	No interaction	Interaction	31	0.62
formoterol	COc1ccc(C[C@H](C)NC[C@@H](O)c2ccc(O)c(NC=O)c2)cc1	PTGS2	No interaction	Interaction	31	0.62
dihydrexidine	Oc1cc2CC[C@H]3NCc4ccccc4[C@@H]3c2cc1O	PTGS2	No interaction	Interaction	31	0.62
PHA-793887	CC(C)CC(=O)Nc1n[nH]c2c1CN(C(=O)C1CCN(C)CC1)C2(C)C	FLT4	No interaction	Interaction	31	0.62
GP-1a	Cc1ccc-2c(Cc3c(nn(c-23)-c2ccc(Cl)cc2Cl)C(=O)NN2CCCCC2)c1	FLT4	No interaction	Interaction	31	0.62
GW-0742	Cc1nc(sc1CSc1ccc(OCC(O)=O)c(C)c1)-c1ccc(c(F)c1)C(F)(F)F	FLT4	No interaction	Interaction	31	0.62
raclopride	CCN1CCC[C@H]1CNC(=O)c1c(O)c(Cl)cc(Cl)c1OC	FLT4	No interaction	Interaction	31	0.62
mosapride	CCOc1cc(N)c(Cl)cc1C(=O)NCC1CN(Cc2ccc(F)cc2)CCO1	FLT4	No interaction	Interaction	31	0.62
GW-441756	Cn1cc(C=C2C(=O)Nc3cccnc23)c4ccccc14	FLT4	No interaction	Interaction	31	0.62
NAN-190	COc1ccccc1N1CCN(CCCCN2C(=O)c3ccccc3C2=O)CC1	FLT4	No interaction	Interaction	31	0.62
PU-H71	CC(C)NCCCn1c(Sc2cc3OCOc3cc2I)nc2c(N)ncnc12	KDR	No interaction	Interaction	31	0.62
fenofibrate	CC(C)OC(=O)C(C)(C)Oc1ccc(cc1)C(=O)c1ccc(Cl)cc1	KDR	No interaction	Interaction	31	0.62
SB-222200	CC[C@H](NC(=O)c1c(C)c(nc2ccccc12)-c1ccccc1)c1ccccc1	KDR	No interaction	Interaction	31	0.62
melperone	CC1CCN(CCCC(=O)c2ccc(F)cc2)CC1	KDR	No interaction	Interaction	31	0.62
embelin	CCCCCCCCCCCC1C(=O)C(=O)CC(=O)C1=O	KDR	No interaction	Interaction	31	0.62
pheniramine	CN(C)CCC(c1ccccc1)c1ccccn1	KDR	No interaction	Interaction	31	0.62
WZ-4002	COc1cc(ccc1Nc1ncc(Cl)c(Oc2cccc(NC(=O)C=C)c2)n1)N1CCN(C)CC1	KDR	No interaction	Interaction	31	0.62
XMD-885	COc1cc(ccc1Nc1ncc2N(C)C(=O)c3ccccc3N(C)c2n1)N1CCN(C)CC1	KDR	No interaction	Interaction	31	0.62
IC-261	COc1cc(OC)c(/C=C\2/C(=O)Nc3ccccc23)c(OC)c1	KDR	No interaction	Interaction	31	0.62
GW-583340	CS(=O)(=O)CCNCc1nc(cs1)-c1ccc2ncnc(Nc3ccc(OCc4cccc(F)c4)c(Cl)c3)c2c1	KDR	No interaction	Interaction	31	0.62
KU-55933	O=c1cc(oc(c1)-c1cccc2Sc3ccccc3Sc12)N1CCOCC1	KDR	No interaction	Interaction	31	0.62
apigenin	Oc1ccc(cc1)-c1cc(=O)c2c(O)cc(O)cc2o1	KDR	No interaction	Interaction	31	0.62
brimonidine	Brc1c(NC2=NCCN2)ccc2nccnc12	FLT3	No interaction	Interaction	31	0.62
kenpaullone	Brc1ccc2[nH]c-3c(CC(=O)Nc4ccccc-34)c2c1	FLT3	No interaction	Interaction	31	0.62
glycopyrrolate	C[N+]1(C)CCC(C1)OC(=O)C(O)(C1CCCC1)c1ccccc1	FLT3	No interaction	Interaction	31	0.62
[truncated: 58,348 more rows]

## Sheet: A549
drug name	drug	target	Prior knowledge	Inferred	model_counts	frequency
PD-166793	CC(C)C(NS(=O)(=O)c1ccc(cc1)c2ccc(Br)cc2)C(=O)O	ELANE	No interaction	Interaction	48	0.96
PD-166793	CC(C)C(NS(=O)(=O)c1ccc(cc1)c2ccc(Br)cc2)C(=O)O	FLT4	No interaction	Interaction	48	0.96
aurora-a-inhibitor-i	CCN1CCN(CC1)C(=O)Cc1ccc(Nc2ncc(F)c(Nc3ccc(cc3)C(=O)Nc3ccccc3Cl)n2)cc1	FLT4	No interaction	Interaction	48	0.96
somatostatin	C[C@@H](O)[C@@H]1NC(=O)[C@H](CCCCN)NC(=O)[C@H](Cc2c[nH]c3ccccc23)NC(=O)[C@H](Cc2ccccc2)NC(=O)[C@H](Cc2ccccc2)NC(=O)[C@H](CC(N)=O)NC(=O)[C@H](CCCCN)NC(=O)[C@H](CSSC[C@H](NC(=O)[C@H](CO)NC(=O)[C@@H](NC(=O)[C@H](Cc2ccccc2)NC1=O)[C@@H](C)O)C(O)=O)NC(=O)CNC(=O)[C@H](C)N	PTGS2	No interaction	Interaction	47	0.94
lestaurtinib	C[C@]12O[C@H](C[C@]1(O)CO)n1c3ccccc3c3c4C(=O)NCc4c4c5ccccc5n2c4c13	PTGS2	No interaction	Interaction	47	0.94
PD-166793	CC(C)C(NS(=O)(=O)c1ccc(cc1)c2ccc(Br)cc2)C(=O)O	PTGS2	No interaction	Interaction	47	0.94
valsartan	CCCCC(=O)N(Cc1ccc(cc1)-c1ccccc1-c1nn[nH]n1)[C@@H](C(C)C)C(O)=O	PTGS2	No interaction	Interaction	47	0.94
ZK-164015	CCCCCS(=O)(=O)CCCCCCCCCCn1c(c(C)c2cc(O)ccc12)-c1ccc(O)cc1	PTGS2	No interaction	Interaction	47	0.94
picotamide	COc1ccc(cc1C(=O)NCc1cccnc1)C(=O)NCc1cccnc1	PTGS2	No interaction	Interaction	47	0.94
lestaurtinib	C[C@]12O[C@H](C[C@]1(O)CO)n1c3ccccc3c3c4C(=O)NCc4c4c5ccccc5n2c4c13	FLT4	No interaction	Interaction	47	0.94
SDZ-21009	CC(C)OC(=O)c1cc2c(OCC(O)CNC(C)(C)C)cccc2[nH]1	CSF1R	No interaction	Interaction	46	0.92
aurora-a-inhibitor-i	CCN1CCN(CC1)C(=O)Cc1ccc(Nc2ncc(F)c(Nc3ccc(cc3)C(=O)Nc3ccccc3Cl)n2)cc1	PDGFRB	No interaction	Interaction	46	0.92
crizotinib	C[C@@H](Oc1cc(cnc1N)-c1cnn(c1)C1CCNCC1)c1c(Cl)ccc(F)c1Cl	PTGS2	No interaction	Interaction	46	0.92
NPC-15199	CC(C)CC(NC(=O)OCC1c2ccccc2-c3ccccc13)C(=O)O	PTGS2	No interaction	Interaction	46	0.92
PSB-11	CC[C@@H]1CN2C(=N1)c1[nH]c(nc1N(C)C2=O)-c1ccccc1	PTGS2	No interaction	Interaction	46	0.92
risperidone	Cc1nc2CCCCn2c(=O)c1CCN1CCC(CC1)c1noc2cc(F)ccc12	PTGS2	No interaction	Interaction	46	0.92
somatostatin	C[C@@H](O)[C@@H]1NC(=O)[C@H](CCCCN)NC(=O)[C@H](Cc2c[nH]c3ccccc23)NC(=O)[C@H](Cc2ccccc2)NC(=O)[C@H](Cc2ccccc2)NC(=O)[C@H](CC(N)=O)NC(=O)[C@H](CCCCN)NC(=O)[C@H](CSSC[C@H](NC(=O)[C@H](CO)NC(=O)[C@@H](NC(=O)[C@H](Cc2ccccc2)NC1=O)[C@@H](C)O)C(O)=O)NC(=O)CNC(=O)[C@H](C)N	FLT4	No interaction	Interaction	46	0.92
crizotinib	C[C@@H](Oc1cc(cnc1N)-c1cnn(c1)C1CCNCC1)c1c(Cl)ccc(F)c1Cl	FLT4	No interaction	Interaction	46	0.92
quizartinib	CC(C)(C)c1cc(NC(=O)Nc2ccc(cc2)-c2cn3c(n2)sc2cc(OCCN4CCOCC4)ccc32)no1	FLT4	No interaction	Interaction	46	0.92
gossypol	CC(C)c1c(O)c(O)c(C=O)c2c(O)c(c(C)cc12)-c1c(C)cc2c(C(C)C)c(O)c(O)c(C=O)c2c1O	KDR	No interaction	Interaction	46	0.92
scriptaid	ONC(=O)CCCCCN1C(=O)c2cccc3cccc(C1=O)c23	EGFR	No interaction	Interaction	45	0.9
TG-101348	Cc1cnc(Nc2ccc(OCCN3CCCC3)cc2)nc1Nc1cccc(c1)S(=O)(=O)NC(C)(C)C	CSF1R	No interaction	Interaction	45	0.9
scriptaid	ONC(=O)CCCCCN1C(=O)c2cccc3cccc(C1=O)c23	CSF1R	No interaction	Interaction	45	0.9
crizotinib	C[C@@H](Oc1cc(cnc1N)-c1cnn(c1)C1CCNCC1)c1c(Cl)ccc(F)c1Cl	PDGFRB	No interaction	Interaction	45	0.9
tenovin-1	CC(=O)Nc1ccc(NC(=S)NC(=O)c2ccc(cc2)C(C)(C)C)cc1	PDGFRB	No interaction	Interaction	45	0.9
gossypol	CC(C)c1c(O)c(O)c(C=O)c2c(O)c(c(C)cc12)-c1c(C)cc2c(C(C)C)c(O)c(O)c(C=O)c2c1O	PDGFRB	No interaction	Interaction	45	0.9
TG-101348	Cc1cnc(Nc2ccc(OCCN3CCCC3)cc2)nc1Nc1cccc(c1)S(=O)(=O)NC(C)(C)C	PDGFRA	No interaction	Interaction	45	0.9
BMS-345541	Cc1cnc2c(NCCN)nc3ccc(C)cc3n12	PDGFRA	No interaction	Interaction	45	0.9
aurora-a-inhibitor-i	CCN1CCN(CC1)C(=O)Cc1ccc(Nc2ncc(F)c(Nc3ccc(cc3)C(=O)Nc3ccccc3Cl)n2)cc1	PDGFRA	No interaction	Interaction	45	0.9
BMS-345541	Cc1cnc2c(NCCN)nc3ccc(C)cc3n12	PTGS2	No interaction	Interaction	45	0.9
nafadotride	CCCCN1CCCC1CNC(=O)c1cc(C#N)c2ccccc2c1OC	PTGS2	No interaction	Interaction	45	0.9
PD-102807	CCOC(=O)c1c(C)[nH]c2ccc3OC4N(CCc5cc(OC)ccc45)Cc3c12	PTGS2	No interaction	Interaction	45	0.9
GSK-461364	C[C@@H](Oc1cc(sc1C(N)=O)-n1cnc2ccc(CN3CCN(C)CC3)cc12)c1ccccc1C(F)(F)F	FLT4	No interaction	Interaction	45	0.9
TG-101348	Cc1cnc(Nc2ccc(OCCN3CCCC3)cc2)nc1Nc1cccc(c1)S(=O)(=O)NC(C)(C)C	FLT4	No interaction	Interaction	45	0.9
naphazoline	C(C1=NCCN1)c1cccc2ccccc12	FLT3	No interaction	Interaction	45	0.9
SDZ-21009	CC(C)OC(=O)c1cc2c(OCC(O)CNC(C)(C)C)cccc2[nH]1	FLT3	No interaction	Interaction	45	0.9
GW-441756	Cn1cc(C=C2C(=O)Nc3cccnc23)c4ccccc14	FLT3	No interaction	Interaction	45	0.9
dacinostat	OCCN(CCc1c[nH]c2ccccc12)Cc1ccc(\C=C\C(=O)NO)cc1	PKIA	No interaction	Interaction	45	0.9
lestaurtinib	C[C@]12O[C@H](C[C@]1(O)CO)n1c3ccccc3c3c4C(=O)NCc4c4c5ccccc5n2c4c13	CDK5	No interaction	Interaction	45	0.9
lestaurtinib	C[C@]12O[C@H](C[C@]1(O)CO)n1c3ccccc3c3c4C(=O)NCc4c4c5ccccc5n2c4c13	MAPK14	No interaction	Interaction	45	0.9
GSK-461364	C[C@@H](Oc1cc(sc1C(N)=O)-n1cnc2ccc(CN3CCN(C)CC3)cc12)c1ccccc1C(F)(F)F	CSF1R	No interaction	Interaction	44	0.88
BMS-345541	Cc1cnc2c(NCCN)nc3ccc(C)cc3n12	CSF1R	No interaction	Interaction	44	0.88
aurora-a-inhibitor-i	CCN1CCN(CC1)C(=O)Cc1ccc(Nc2ncc(F)c(Nc3ccc(cc3)C(=O)Nc3ccccc3Cl)n2)cc1	CSF1R	No interaction	Interaction	44	0.88
JTE-013	CC(C)c1cc(NNC(=O)Nc2cc(Cl)nc(Cl)c2)nc2n(C)nc(C)c12	PDGFRB	No interaction	Interaction	44	0.88
BMS-345541	Cc1cnc2c(NCCN)nc3ccc(C)cc3n12	PDGFRB	No interaction	Interaction	44	0.88
GR-127935	COc1ccc(NC(=O)c2ccc(cc2)-c2ccc(cc2C)-c2noc(C)n2)cc1N1CCN(C)CC1	PDGFRB	No interaction	Interaction	44	0.88
VU-0418946-1	C(Nc1nc(nnc1-c1ccccc1)-c1ccccn1)c1ccc(cc1)-c1ccccc1	PDGFRA	No interaction	Interaction	44	0.88
lestaurtinib	C[C@]12O[C@H](C[C@]1(O)CO)n1c3ccccc3c3c4C(=O)NCc4c4c5ccccc5n2c4c13	PDGFRA	No interaction	Interaction	44	0.88
torin-1	CCC(=O)N1CCN(CC1)c1ccc(cc1C(F)(F)F)-n1c2c(ccc1=O)cnc1ccc(cc21)-c1cnc2ccccc2c1	PDGFRA	No interaction	Interaction	44	0.88
SB-590885	CN(C)CCOc1ccc(cc1)-c1nc(c([nH]1)-c1ccc2c(CC\C2=N\O)c1)-c1ccncc1	PDGFRA	No interaction	Interaction	44	0.88
WZ-4002	COc1cc(ccc1Nc1ncc(Cl)c(Oc2cccc(NC(=O)C=C)c2)n1)N1CCN(C)CC1	PDGFRA	No interaction	Interaction	44	0.88
naphazoline	C(C1=NCCN1)c1cccc2ccccc12	PRKCA	No interaction	Interaction	44	0.88
lestaurtinib	C[C@]12O[C@H](C[C@]1(O)CO)n1c3ccccc3c3c4C(=O)NCc4c4c5ccccc5n2c4c13	PRKCA	No interaction	Interaction	44	0.88
VU-0418946-1	C(Nc1nc(nnc1-c1ccccc1)-c1ccccn1)c1ccc(cc1)-c1ccccc1	PTGS2	No interaction	Interaction	44	0.88
Ro-10-5824	Cc1ncc(CN2CCC(=CC2)c2ccccc2)c(N)n1	PTGS2	No interaction	Interaction	44	0.88
PHTPP	Oc1ccc(cc1)-c1c(nn2c(cc(nc12)C(F)(F)F)C(F)(F)F)-c1ccccc1	PTGS2	No interaction	Interaction	44	0.88
BE-2254	Oc1ccc(CCNCC2CCc3ccccc3C2=O)cc1	PTGS2	No interaction	Interaction	44	0.88
SKI-II	Oc1ccc(Nc2nc(cs2)-c2ccc(Cl)cc2)cc1	PTGS2	No interaction	Interaction	44	0.88
VU-0418946-1	C(Nc1nc(nnc1-c1ccccc1)-c1ccccn1)c1ccc(cc1)-c1ccccc1	FLT4	No interaction	Interaction	44	0.88
gossypol	CC(C)c1c(O)c(O)c(C=O)c2c(O)c(c(C)cc12)-c1c(C)cc2c(C(C)C)c(O)c(O)c(C=O)c2c1O	FLT4	No interaction	Interaction	44	0.88
SDZ-21009	CC(C)OC(=O)c1cc2c(OCC(O)CNC(C)(C)C)cccc2[nH]1	FLT4	No interaction	Interaction	44	0.88
Ro-10-5824	Cc1ncc(CN2CCC(=CC2)c2ccccc2)c(N)n1	FLT4	No interaction	Interaction	44	0.88
SB-590885	CN(C)CCOc1ccc(cc1)-c1nc(c([nH]1)-c1ccc2c(CC\C2=N\O)c1)-c1ccncc1	FLT4	No interaction	Interaction	44	0.88
aurora-a-inhibitor-i	CCN1CCN(CC1)C(=O)Cc1ccc(Nc2ncc(F)c(Nc3ccc(cc3)C(=O)Nc3ccccc3Cl)n2)cc1	KDR	No interaction	Interaction	44	0.88
somatostatin	C[C@@H](O)[C@@H]1NC(=O)[C@H](CCCCN)NC(=O)[C@H](Cc2c[nH]c3ccccc23)NC(=O)[C@H](Cc2ccccc2)NC(=O)[C@H](Cc2ccccc2)NC(=O)[C@H](CC(N)=O)NC(=O)[C@H](CCCCN)NC(=O)[C@H](CSSC[C@H](NC(=O)[C@H](CO)NC(=O)[C@@H](NC(=O)[C@H](Cc2ccccc2)NC1=O)[C@@H](C)O)C(O)=O)NC(=O)CNC(=O)[C@H](C)N	FLT3	No interaction	Interaction	44	0.88
GSK-461364	C[C@@H](Oc1cc(sc1C(N)=O)-n1cnc2ccc(CN3CCN(C)CC3)cc12)c1ccccc1C(F)(F)F	FLT3	No interaction	Interaction	44	0.88
SB-590885	CN(C)CCOc1ccc(cc1)-c1nc(c([nH]1)-c1ccc2c(CC\C2=N\O)c1)-c1ccncc1	FLT3	No interaction	Interaction	44	0.88
GW-441756	Cn1cc(C=C2C(=O)Nc3cccnc23)c4ccccc14	MAPK12	No interaction	Interaction	44	0.88
naphazoline	C(C1=NCCN1)c1cccc2ccccc12	MAPK14	No interaction	Interaction	44	0.88
BMS-345541	Cc1cnc2c(NCCN)nc3ccc(C)cc3n12	MAPK14	No interaction	Interaction	44	0.88
dacinostat	OCCN(CCc1c[nH]c2ccccc12)Cc1ccc(\C=C\C(=O)NO)cc1	EGFR	No interaction	Interaction	43	0.86
lestaurtinib	C[C@]12O[C@H](C[C@]1(O)CO)n1c3ccccc3c3c4C(=O)NCc4c4c5ccccc5n2c4c13	CSF1R	No interaction	Interaction	43	0.86
PU-H71	CC(C)NCCCn1c(Sc2cc3OCOc3cc2I)nc2c(N)ncnc12	CSF1R	No interaction	Interaction	43	0.86
PD-166793	CC(C)C(NS(=O)(=O)c1ccc(cc1)c2ccc(Br)cc2)C(=O)O	ADRB2	No interaction	Interaction	43	0.86
GSK-461364	C[C@@H](Oc1cc(sc1C(N)=O)-n1cnc2ccc(CN3CCN(C)CC3)cc12)c1ccccc1C(F)(F)F	PDGFRB	No interaction	Interaction	43	0.86
lestaurtinib	C[C@]12O[C@H](C[C@]1(O)CO)n1c3ccccc3c3c4C(=O)NCc4c4c5ccccc5n2c4c13	PDGFRB	No interaction	Interaction	43	0.86
PD-166793	CC(C)C(NS(=O)(=O)c1ccc(cc1)c2ccc(Br)cc2)C(=O)O	PDGFRB	No interaction	Interaction	43	0.86
GP-1a	Cc1ccc-2c(Cc3c(nn(c-23)-c2ccc(Cl)cc2Cl)C(=O)NN2CCCCC2)c1	PDGFRB	No interaction	Interaction	43	0.86
TG-101348	Cc1cnc(Nc2ccc(OCCN3CCCC3)cc2)nc1Nc1cccc(c1)S(=O)(=O)NC(C)(C)C	PDGFRB	No interaction	Interaction	43	0.86
WZ-4002	COc1cc(ccc1Nc1ncc(Cl)c(Oc2cccc(NC(=O)C=C)c2)n1)N1CCN(C)CC1	PDGFRB	No interaction	Interaction	43	0.86
OSI-027	COc1cccc2cc([nH]c12)-c1nc([C@@H]2CC[C@@H](CC2)C(O)=O)n2ncnc(N)c12	PDGFRB	No interaction	Interaction	43	0.86
lestaurtinib	C[C@]12O[C@H](C[C@]1(O)CO)n1c3ccccc3c3c4C(=O)NCc4c4c5ccccc5n2c4c13	KIT	No interaction	Interaction	43	0.86
SDZ-21009	CC(C)OC(=O)c1cc2c(OCC(O)CNC(C)(C)C)cccc2[nH]1	PDGFRA	No interaction	Interaction	43	0.86
risperidone	Cc1nc2CCCCn2c(=O)c1CCN1CCC(CC1)c1noc2cc(F)ccc12	PRKCA	No interaction	Interaction	43	0.86
GW-441756	Cn1cc(C=C2C(=O)Nc3cccnc23)c4ccccc14	PRKCA	No interaction	Interaction	43	0.86
lestaurtinib	C[C@]12O[C@H](C[C@]1(O)CO)n1c3ccccc3c3c4C(=O)NCc4c4c5ccccc5n2c4c13	AKT1	No interaction	Interaction	43	0.86
dacinostat	OCCN(CCc1c[nH]c2ccccc12)Cc1ccc(\C=C\C(=O)NO)cc1	AKT1	No interaction	Interaction	43	0.86
aurora-a-inhibitor-i	CCN1CCN(CC1)C(=O)Cc1ccc(Nc2ncc(F)c(Nc3ccc(cc3)C(=O)Nc3ccccc3Cl)n2)cc1	PTGS2	No interaction	Interaction	43	0.86
ICI-162846	NC(=O)CCCCn1ccc(N=C(N)NCC(F)(F)F)n1	PTGS2	No interaction	Interaction	43	0.86
ICI-89406	OC(CNCCNC(=O)Nc1ccccc1)COc1ccccc1C#N	PTGS2	No interaction	Interaction	43	0.86
SKF-77434	Oc1cc2CCN(CC=C)CC(c3ccccc3)c2cc1O	PTGS2	No interaction	Interaction	43	0.86
SB-408124	CN(C)c1ccc(NC(=O)Nc2cc(C)nc3c(F)cc(F)cc23)cc1	FLT4	No interaction	Interaction	43	0.86
SDZ-21009	CC(C)OC(=O)c1cc2c(OCC(O)CNC(C)(C)C)cccc2[nH]1	KDR	No interaction	Interaction	43	0.86
BMS-345541	Cc1cnc2c(NCCN)nc3ccc(C)cc3n12	KDR	No interaction	Interaction	43	0.86
crizotinib	C[C@@H](Oc1cc(cnc1N)-c1cnn(c1)C1CCNCC1)c1c(Cl)ccc(F)c1Cl	MTOR	No interaction	Interaction	43	0.86
lestaurtinib	C[C@]12O[C@H](C[C@]1(O)CO)n1c3ccccc3c3c4C(=O)NCc4c4c5ccccc5n2c4c13	MAPK8	No interaction	Interaction	43	0.86
GW-441756	Cn1cc(C=C2C(=O)Nc3cccnc23)c4ccccc14	MAPK14	No interaction	Interaction	43	0.86
naphazoline	C(C1=NCCN1)c1cccc2ccccc12	HDAC6	No interaction	Interaction	43	0.86
3,3'-diindolylmethane	C(c1c[nH]c2ccccc12)c1c[nH]c2ccccc12	HDAC6	No interaction	Interaction	43	0.86
lestaurtinib	C[C@]12O[C@H](C[C@]1(O)CO)n1c3ccccc3c3c4C(=O)NCc4c4c5ccccc5n2c4c13	ROCK2	No interaction	Interaction	42	0.84
aurora-a-inhibitor-i	CCN1CCN(CC1)C(=O)Cc1ccc(Nc2ncc(F)c(Nc3ccc(cc3)C(=O)Nc3ccccc3Cl)n2)cc1	EGFR	No interaction	Interaction	42	0.84
GP-1a	Cc1ccc-2c(Cc3c(nn(c-23)-c2ccc(Cl)cc2Cl)C(=O)NN2CCCCC2)c1	ERBB2	No interaction	Interaction	42	0.84
aurora-a-inhibitor-i	CCN1CCN(CC1)C(=O)Cc1ccc(Nc2ncc(F)c(Nc3ccc(cc3)C(=O)Nc3ccccc3Cl)n2)cc1	ERBB2	No interaction	Interaction	42	0.84
somatostatin	C[C@@H](O)[C@@H]1NC(=O)[C@H](CCCCN)NC(=O)[C@H](Cc2c[nH]c3ccccc23)NC(=O)[C@H](Cc2ccccc2)NC(=O)[C@H](Cc2ccccc2)NC(=O)[C@H](CC(N)=O)NC(=O)[C@H](CCCCN)NC(=O)[C@H](CSSC[C@H](NC(=O)[C@H](CO)NC(=O)[C@@H](NC(=O)[C@H](Cc2ccccc2)NC1=O)[C@@H](C)O)C(O)=O)NC(=O)CNC(=O)[C@H](C)N	CSF1R	No interaction	Interaction	42	0.84
crizotinib	C[C@@H](Oc1cc(cnc1N)-c1cnn(c1)C1CCNCC1)c1c(Cl)ccc(F)c1Cl	CSF1R	No interaction	Interaction	42	0.84
SB-408124	CN(C)c1ccc(NC(=O)Nc2cc(C)nc3c(F)cc(F)cc23)cc1	CSF1R	No interaction	Interaction	42	0.84
GR-127935	COc1ccc(NC(=O)c2ccc(cc2)-c2ccc(cc2C)-c2noc(C)n2)cc1N1CCN(C)CC1	CSF1R	No interaction	Interaction	42	0.84
ICI-162846	NC(=O)CCCCn1ccc(N=C(N)NCC(F)(F)F)n1	CSF1R	No interaction	Interaction	42	0.84
Y-134	CC(C)N1CCN(CC1)c1ccc(cc1)C(=O)c1c(sc2cc(O)ccc12)-c1ccc(O)cc1	PDGFRB	No interaction	Interaction	42	0.84
PU-H71	CC(C)NCCCn1c(Sc2cc3OCOc3cc2I)nc2c(N)ncnc12	PDGFRB	No interaction	Interaction	42	0.84
valsartan	CCCCC(=O)N(Cc1ccc(cc1)-c1ccccc1-c1nn[nH]n1)[C@@H](C(C)C)C(O)=O	PDGFRB	No interaction	Interaction	42	0.84
ZK-164015	CCCCCS(=O)(=O)CCCCCCCCCCn1c(c(C)c2cc(O)ccc12)-c1ccc(O)cc1	PDGFRB	No interaction	Interaction	42	0.84
BMS-345541	Cc1cnc2c(NCCN)nc3ccc(C)cc3n12	FGFR1	No interaction	Interaction	42	0.84
GSK-461364	C[C@@H](Oc1cc(sc1C(N)=O)-n1cnc2ccc(CN3CCN(C)CC3)cc12)c1ccccc1C(F)(F)F	PDGFRA	No interaction	Interaction	42	0.84
gossypol	CC(C)c1c(O)c(O)c(C=O)c2c(O)c(c(C)cc12)-c1c(C)cc2c(C(C)C)c(O)c(O)c(C=O)c2c1O	PDGFRA	No interaction	Interaction	42	0.84
PU-H71	CC(C)NCCCn1c(Sc2cc3OCOc3cc2I)nc2c(N)ncnc12	PDGFRA	No interaction	Interaction	42	0.84
ZK-164015	CCCCCS(=O)(=O)CCCCCCCCCCn1c(c(C)c2cc(O)ccc12)-c1ccc(O)cc1	PDGFRA	No interaction	Interaction	42	0.84
GW-441756	Cn1cc(C=C2C(=O)Nc3cccnc23)c4ccccc14	PDGFRA	No interaction	Interaction	42	0.84
kenpaullone	Brc1ccc2[nH]c-3c(CC(=O)Nc4ccccc-34)c2c1	PRKCA	No interaction	Interaction	42	0.84
VU-0418946-1	C(Nc1nc(nnc1-c1ccccc1)-c1ccccn1)c1ccc(cc1)-c1ccccc1	PRKCA	No interaction	Interaction	42	0.84
GSK-461364	C[C@@H](Oc1cc(sc1C(N)=O)-n1cnc2ccc(CN3CCN(C)CC3)cc12)c1ccccc1C(F)(F)F	PRKCA	No interaction	Interaction	42	0.84
SDZ-21009	CC(C)OC(=O)c1cc2c(OCC(O)CNC(C)(C)C)cccc2[nH]1	PRKCA	No interaction	Interaction	42	0.84
valsartan	CCCCC(=O)N(Cc1ccc(cc1)-c1ccccc1-c1nn[nH]n1)[C@@H](C(C)C)C(O)=O	PRKCA	No interaction	Interaction	42	0.84
tripelennamine	CN(C)CCN(Cc1ccccc1)c1ccccn1	PRKCA	No interaction	Interaction	42	0.84
CGP-60474	OCCCNc1cc(ccn1)c2ccnc(Nc3cccc(Cl)c3)n2	PRKCA	No interaction	Interaction	42	0.84
gossypol	CC(C)c1c(O)c(O)c(C=O)c2c(O)c(c(C)cc12)-c1c(C)cc2c(C(C)C)c(O)c(O)c(C=O)c2c1O	PTGS2	No interaction	Interaction	42	0.84
SB-590885	CN(C)CCOc1ccc(cc1)-c1nc(c([nH]1)-c1ccc2c(CC\C2=N\O)c1)-c1ccncc1	PTGS2	No interaction	Interaction	42	0.84
naphazoline	C(C1=NCCN1)c1cccc2ccccc12	FLT4	No interaction	Interaction	42	0.84
embelin	CCCCCCCCCCCC1C(=O)C(=O)CC(=O)C1=O	FLT4	No interaction	Interaction	42	0.84
GR-127935	COc1ccc(NC(=O)c2ccc(cc2)-c2ccc(cc2C)-c2noc(C)n2)cc1N1CCN(C)CC1	FLT4	No interaction	Interaction	42	0.84
ICI-162846	NC(=O)CCCCn1ccc(N=C(N)NCC(F)(F)F)n1	FLT4	No interaction	Interaction	42	0.84
PU-H71	CC(C)NCCCn1c(Sc2cc3OCOc3cc2I)nc2c(N)ncnc12	FLT3	No interaction	Interaction	42	0.84
BMS-345541	Cc1cnc2c(NCCN)nc3ccc(C)cc3n12	FLT3	No interaction	Interaction	42	0.84
lestaurtinib	C[C@]12O[C@H](C[C@]1(O)CO)n1c3ccccc3c3c4C(=O)NCc4c4c5ccccc5n2c4c13	OPRD1	No interaction	Interaction	42	0.84
scriptaid	ONC(=O)CCCCCN1C(=O)c2cccc3cccc(C1=O)c23	MTOR	No interaction	Interaction	42	0.84
lestaurtinib	C[C@]12O[C@H](C[C@]1(O)CO)n1c3ccccc3c3c4C(=O)NCc4c4c5ccccc5n2c4c13	MAPK12	No interaction	Interaction	42	0.84
lestaurtinib	C[C@]12O[C@H](C[C@]1(O)CO)n1c3ccccc3c3c4C(=O)NCc4c4c5ccccc5n2c4c13	ROCK1	No interaction	Interaction	42	0.84
PD-166793	CC(C)C(NS(=O)(=O)c1ccc(cc1)c2ccc(Br)cc2)C(=O)O	MAPK14	No interaction	Interaction	42	0.84
GR-127935	COc1ccc(NC(=O)c2ccc(cc2)-c2ccc(cc2C)-c2noc(C)n2)cc1N1CCN(C)CC1	MAPK14	No interaction	Interaction	42	0.84
CGP-60474	OCCCNc1cc(ccn1)c2ccnc(Nc3cccc(Cl)c3)n2	BRD4	No interaction	Interaction	41	0.82
TG-101348	Cc1cnc(Nc2ccc(OCCN3CCCC3)cc2)nc1Nc1cccc(c1)S(=O)(=O)NC(C)(C)C	EGFR	No interaction	Interaction	41	0.82
BMS-345541	Cc1cnc2c(NCCN)nc3ccc(C)cc3n12	EGFR	No interaction	Interaction	41	0.82
torin-1	CCC(=O)N1CCN(CC1)c1ccc(cc1C(F)(F)F)-n1c2c(ccc1=O)cnc1ccc(cc21)-c1cnc2ccccc2c1	EGFR	No interaction	Interaction	41	0.82
quizartinib	CC(C)(C)c1cc(NC(=O)Nc2ccc(cc2)-c2cn3c(n2)sc2cc(OCCN4CCOCC4)ccc32)no1	ERBB2	No interaction	Interaction	41	0.82
GW-441756	Cn1cc(C=C2C(=O)Nc3cccnc23)c4ccccc14	LCK	No interaction	Interaction	41	0.82
tenovin-1	CC(=O)Nc1ccc(NC(=S)NC(=O)c2ccc(cc2)C(C)(C)C)cc1	CSF1R	No interaction	Interaction	41	0.82
PD-166793	CC(C)C(NS(=O)(=O)c1ccc(cc1)c2ccc(Br)cc2)C(=O)O	CSF1R	No interaction	Interaction	41	0.82
gossypol	CC(C)c1c(O)c(O)c(C=O)c2c(O)c(c(C)cc12)-c1c(C)cc2c(C(C)C)c(O)c(O)c(C=O)c2c1O	CSF1R	No interaction	Interaction	41	0.82
JTE-013	CC(C)c1cc(NNC(=O)Nc2cc(Cl)nc(Cl)c2)nc2n(C)nc(C)c12	CSF1R	No interaction	Interaction	41	0.82
melperone	CC1CCN(CCCC(=O)c2ccc(F)cc2)CC1	CSF1R	No interaction	Interaction	41	0.82
valsartan	CCCCC(=O)N(Cc1ccc(cc1)-c1ccccc1-c1nn[nH]n1)[C@@H](C(C)C)C(O)=O	CSF1R	No interaction	Interaction	41	0.82
SB-590885	CN(C)CCOc1ccc(cc1)-c1nc(c([nH]1)-c1ccc2c(CC\C2=N\O)c1)-c1ccncc1	CSF1R	No interaction	Interaction	41	0.82
dacinostat	OCCN(CCc1c[nH]c2ccccc12)Cc1ccc(\C=C\C(=O)NO)cc1	ADRB2	No interaction	Interaction	41	0.82
crizotinib	C[C@@H](Oc1cc(cnc1N)-c1cnn(c1)C1CCNCC1)c1c(Cl)ccc(F)c1Cl	RET	No interaction	Interaction	41	0.82
kenpaullone	Brc1ccc2[nH]c-3c(CC(=O)Nc4ccccc-34)c2c1	PDGFRB	No interaction	Interaction	41	0.82
somatostatin	C[C@@H](O)[C@@H]1NC(=O)[C@H](CCCCN)NC(=O)[C@H](Cc2c[nH]c3ccccc23)NC(=O)[C@H](Cc2ccccc2)NC(=O)[C@H](Cc2ccccc2)NC(=O)[C@H](CC(N)=O)NC(=O)[C@H](CCCCN)NC(=O)[C@H](CSSC[C@H](NC(=O)[C@H](CO)NC(=O)[C@@H](NC(=O)[C@H](Cc2ccccc2)NC1=O)[C@@H](C)O)C(O)=O)NC(=O)CNC(=O)[C@H](C)N	PDGFRB	No interaction	Interaction	41	0.82
GR-235	C\C=C1/C(=O)C[C@H]2[C@@H]3CCC4=CC(=O)CC[C@]4(C)[C@H]3CC[C@]12C	PDGFRB	No interaction	Interaction	41	0.82
SDZ-21009	CC(C)OC(=O)c1cc2c(OCC(O)CNC(C)(C)C)cccc2[nH]1	PDGFRB	No interaction	Interaction	41	0.82
PP-1	Cc1ccc(cc1)-c1nn(c2ncnc(N)c12)C(C)(C)C	PDGFRB	No interaction	Interaction	41	0.82
torin-1	CCC(=O)N1CCN(CC1)c1ccc(cc1C(F)(F)F)-n1c2c(ccc1=O)cnc1ccc(cc21)-c1cnc2ccccc2c1	PDGFRB	No interaction	Interaction	41	0.82
PD-102807	CCOC(=O)c1c(C)[nH]c2ccc3OC4N(CCc5cc(OC)ccc45)Cc3c12	PDGFRB	No interaction	Interaction	41	0.82
neratinib	CCOc1cc2ncc(C#N)c(Nc3ccc(OCc4ccccn4)c(Cl)c3)c2cc1NC(=O)\C=C\CN(C)C	PDGFRB	No interaction	Interaction	41	0.82
tripelennamine	CN(C)CCN(Cc1ccccc1)c1ccccn1	PDGFRB	No interaction	Interaction	41	0.82
NAN-190	COc1ccccc1N1CCN(CCCCN2C(=O)c3ccccc3C2=O)CC1	PDGFRB	No interaction	Interaction	41	0.82
ICI-89406	OC(CNCCNC(=O)Nc1ccccc1)COc1ccccc1C#N	PDGFRB	No interaction	Interaction	41	0.82
PHTPP	Oc1ccc(cc1)-c1c(nn2c(cc(nc12)C(F)(F)F)C(F)(F)F)-c1ccccc1	PDGFRB	No interaction	Interaction	41	0.82
SKI-II	Oc1ccc(Nc2nc(cs2)-c2ccc(Cl)cc2)cc1	PDGFRB	No interaction	Interaction	41	0.82
CGP-60474	OCCCNc1cc(ccn1)c2ccnc(Nc3cccc(Cl)c3)n2	PDGFRB	No interaction	Interaction	41	0.82
gossypol	CC(C)c1c(O)c(O)c(C=O)c2c(O)c(c(C)cc12)-c1c(C)cc2c(C(C)C)c(O)c(O)c(C=O)c2c1O	FGFR1	No interaction	Interaction	41	0.82
lestaurtinib	C[C@]12O[C@H](C[C@]1(O)CO)n1c3ccccc3c3c4C(=O)NCc4c4c5ccccc5n2c4c13	TOP2A	No interaction	Interaction	41	0.82
naphazoline	C(C1=NCCN1)c1cccc2ccccc12	PDGFRA	No interaction	Interaction	41	0.82
SB-408124	CN(C)c1ccc(NC(=O)Nc2cc(C)nc3c(F)cc(F)cc23)cc1	PDGFRA	No interaction	Interaction	41	0.82
zibotentan	COc1nc(C)cnc1NS(=O)(=O)c1cccnc1-c1ccc(cc1)-c1nnco1	PDGFRA	No interaction	Interaction	41	0.82
scriptaid	ONC(=O)CCCCCN1C(=O)c2cccc3cccc(C1=O)c23	PDGFRA	No interaction	Interaction	41	0.82
PD-166793	CC(C)C(NS(=O)(=O)c1ccc(cc1)c2ccc(Br)cc2)C(=O)O	PRKCA	No interaction	Interaction	41	0.82
BMS-345541	Cc1cnc2c(NCCN)nc3ccc(C)cc3n12	PRKCA	No interaction	Interaction	41	0.82
dacinostat	OCCN(CCc1c[nH]c2ccccc12)Cc1ccc(\C=C\C(=O)NO)cc1	PRKCA	No interaction	Interaction	41	0.82
scriptaid	ONC(=O)CCCCCN1C(=O)c2cccc3cccc(C1=O)c23	PRKCA	No interaction	Interaction	41	0.82
risperidone	Cc1nc2CCCCn2c(=O)c1CCN1CCC(CC1)c1noc2cc(F)ccc12	FGFR3	No interaction	Interaction	41	0.82
naphazoline	C(C1=NCCN1)c1cccc2ccccc12	AKT1	No interaction	Interaction	41	0.82
NAN-190	COc1ccccc1N1CCN(CCCCN2C(=O)c3ccccc3C2=O)CC1	PTGS2	No interaction	Interaction	41	0.82
nTZDpa	OC(=O)c1n(Cc2ccc(Cl)cc2)c2ccc(Cl)cc2c1Sc1ccccc1	PTGS2	No interaction	Interaction	41	0.82
FR-139317	CC(C)CC(NC(=O)N1CCCCCC1)C(=O)NC(Cc2cn(C)c3ccccc23)C(=O)NC(Cc4ccccn4)C(=O)O	FLT4	No interaction	Interaction	41	0.82
risperidone	Cc1nc2CCCCn2c(=O)c1CCN1CCC(CC1)c1noc2cc(F)ccc12	FLT4	No interaction	Interaction	41	0.82
ZK-164015	CCCCCS(=O)(=O)CCCCCCCCCCn1c(c(C)c2cc(O)ccc12)-c1ccc(O)cc1	FLT4	No interaction	Interaction	41	0.82
neratinib	CCOc1cc2ncc(C#N)c(Nc3ccc(OCc4ccccn4)c(Cl)c3)c2cc1NC(=O)\C=C\CN(C)C	FLT4	No interaction	Interaction	41	0.82
GW-441756	Cn1cc(C=C2C(=O)Nc3cccnc23)c4ccccc14	FLT4	No interaction	Interaction	41	0.82
WZ-4002	COc1cc(ccc1Nc1ncc(Cl)c(Oc2cccc(NC(=O)C=C)c2)n1)N1CCN(C)CC1	FLT4	No interaction	Interaction	41	0.82
OSI-027	COc1cccc2cc([nH]c12)-c1nc([C@@H]2CC[C@@H](CC2)C(O)=O)n2ncnc(N)c12	FLT4	No interaction	Interaction	41	0.82
naphazoline	C(C1=NCCN1)c1cccc2ccccc12	KDR	No interaction	Interaction	41	0.82
PSB-11	CC[C@@H]1CN2C(=N1)c1[nH]c(nc1N(C)C2=O)-c1ccccc1	KDR	No interaction	Interaction	41	0.82
crizotinib	C[C@@H](Oc1cc(cnc1N)-c1cnn(c1)C1CCNCC1)c1c(Cl)ccc(F)c1Cl	FLT3	No interaction	Interaction	41	0.82
valsartan	CCCCC(=O)N(Cc1ccc(cc1)-c1ccccc1-c1nn[nH]n1)[C@@H](C(C)C)C(O)=O	FLT3	No interaction	Interaction	41	0.82
dinoprostone	CCCCC[C@H](O)\C=C\[C@H]1[C@H](O)CC(=O)[C@@H]1C\C=C/CCCC(O)=O	FLT3	No interaction	Interaction	41	0.82
phenylbutazone	CCCCC1C(=O)N(N(C1=O)c1ccccc1)c1ccccc1	FLT3	No interaction	Interaction	41	0.82
NVP-TAE684	COc1cc(ccc1Nc1ncc(Cl)c(Nc2ccccc2S(=O)(=O)C(C)C)n1)N1CCC(CC1)N1CCN(C)CC1	FLT3	No interaction	Interaction	41	0.82
scriptaid	ONC(=O)CCCCCN1C(=O)c2cccc3cccc(C1=O)c23	FLT3	No interaction	Interaction	41	0.82
lestaurtinib	C[C@]12O[C@H](C[C@]1(O)CO)n1c3ccccc3c3c4C(=O)NCc4c4c5ccccc5n2c4c13	PKIA	No interaction	Interaction	41	0.82
risperidone	Cc1nc2CCCCn2c(=O)c1CCN1CCC(CC1)c1noc2cc(F)ccc12	MAPK7	No interaction	Interaction	41	0.82
CGP-60474	OCCCNc1cc(ccn1)c2ccnc(Nc3cccc(Cl)c3)n2	MAPK14	No interaction	Interaction	41	0.82
lestaurtinib	C[C@]12O[C@H](C[C@]1(O)CO)n1c3ccccc3c3c4C(=O)NCc4c4c5ccccc5n2c4c13	HDAC6	No interaction	Interaction	41	0.82
PD-166793	CC(C)C(NS(=O)(=O)c1ccc(cc1)c2ccc(Br)cc2)C(=O)O	EGFR	No interaction	Interaction	40	0.8
ZK-164015	CCCCCS(=O)(=O)CCCCCCCCCCn1c(c(C)c2cc(O)ccc12)-c1ccc(O)cc1	EGFR	No interaction	Interaction	40	0.8
crizotinib	C[C@@H](Oc1cc(cnc1N)-c1cnn(c1)C1CCNCC1)c1c(Cl)ccc(F)c1Cl	ERBB2	No interaction	Interaction	40	0.8
dacinostat	OCCN(CCc1c[nH]c2ccccc12)Cc1ccc(\C=C\C(=O)NO)cc1	PRKCG	No interaction	Interaction	40	0.8
BMS-345541	Cc1cnc2c(NCCN)nc3ccc(C)cc3n12	LCK	No interaction	Interaction	40	0.8
dacinostat	OCCN(CCc1c[nH]c2ccccc12)Cc1ccc(\C=C\C(=O)NO)cc1	LCK	No interaction	Interaction	40	0.8
VU-0418946-1	C(Nc1nc(nnc1-c1ccccc1)-c1ccccn1)c1ccc(cc1)-c1ccccc1	CSF1R	No interaction	Interaction	40	0.8
FR-139317	CC(C)CC(NC(=O)N1CCCCCC1)C(=O)NC(Cc2cn(C)c3ccccc23)C(=O)NC(Cc4ccccn4)C(=O)O	CSF1R	No interaction	Interaction	40	0.8
PP-1	Cc1ccc(cc1)-c1nn(c2ncnc(N)c12)C(C)(C)C	CSF1R	No interaction	Interaction	40	0.8
mosapride	CCOc1cc(N)c(Cl)cc1C(=O)NCC1CN(Cc2ccc(F)cc2)CCO1	CSF1R	No interaction	Interaction	40	0.8
neratinib	CCOc1cc2ncc(C#N)c(Nc3ccc(OCc4ccccn4)c(Cl)c3)c2cc1NC(=O)\C=C\CN(C)C	CSF1R	No interaction	Interaction	40	0.8
GW-441756	Cn1cc(C=C2C(=O)Nc3cccnc23)c4ccccc14	CSF1R	No interaction	Interaction	40	0.8
OSI-027	COc1cccc2cc([nH]c12)-c1nc([C@@H]2CC[C@@H](CC2)C(O)=O)n2ncnc(N)c12	CSF1R	No interaction	Interaction	40	0.8
ICI-89406	OC(CNCCNC(=O)Nc1ccccc1)COc1ccccc1C#N	CSF1R	No interaction	Interaction	40	0.8
lestaurtinib	C[C@]12O[C@H](C[C@]1(O)CO)n1c3ccccc3c3c4C(=O)NCc4c4c5ccccc5n2c4c13	ADRB2	No interaction	Interaction	40	0.8
SDZ-21009	CC(C)OC(=O)c1cc2c(OCC(O)CNC(C)(C)C)cccc2[nH]1	ADRB2	No interaction	Interaction	40	0.8
VU-0418946-1	C(Nc1nc(nnc1-c1ccccc1)-c1ccccn1)c1ccc(cc1)-c1ccccc1	PDGFRB	No interaction	Interaction	40	0.8
FR-139317	CC(C)CC(NC(=O)N1CCCCCC1)C(=O)NC(Cc2cn(C)c3ccccc23)C(=O)NC(Cc4ccccn4)C(=O)O	PDGFRB	No interaction	Interaction	40	0.8
azithromycin	CC[C@H]1OC(=O)[C@H](C)[C@@H](O[C@H]2C[C@@](C)(OC)[C@@H](O)[C@H](C)O2)[C@H](C)[C@@H](O[C@@H]2O[C@H](C)C[C@@H]([C@H]2O)N(C)C)[C@](C)(O)C[C@@H](C)CN(C)[C@H](C)[C@@H](O)[C@]1(C)O	PDGFRB	No interaction	Interaction	40	0.8
melperone	CC1CCN(CCCC(=O)c2ccc(F)cc2)CC1	PDGFRB	No interaction	Interaction	40	0.8
SB-590885	CN(C)CCOc1ccc(cc1)-c1nc(c([nH]1)-c1ccc2c(CC\C2=N\O)c1)-c1ccncc1	PDGFRB	No interaction	Interaction	40	0.8
zibotentan	COc1nc(C)cnc1NS(=O)(=O)c1cccnc1-c1ccc(cc1)-c1nnco1	PDGFRB	No interaction	Interaction	40	0.8
scriptaid	ONC(=O)CCCCCN1C(=O)c2cccc3cccc(C1=O)c23	PDGFRB	No interaction	Interaction	40	0.8
naphazoline	C(C1=NCCN1)c1cccc2ccccc12	KIT	No interaction	Interaction	40	0.8
BMS-345541	Cc1cnc2c(NCCN)nc3ccc(C)cc3n12	KIT	No interaction	Interaction	40	0.8
immepip	C(C1CCNCC1)c1c[nH]cn1	PDGFRA	No interaction	Interaction	40	0.8
tenovin-1	CC(=O)Nc1ccc(NC(=S)NC(=O)c2ccc(cc2)C(C)(C)C)cc1	PDGFRA	No interaction	Interaction	40	0.8
JTE-013	CC(C)c1cc(NNC(=O)Nc2cc(Cl)nc(Cl)c2)nc2n(C)nc(C)c12	PDGFRA	No interaction	Interaction	40	0.8
risperidone	Cc1nc2CCCCn2c(=O)c1CCN1CCC(CC1)c1noc2cc(F)ccc12	PDGFRA	No interaction	Interaction	40	0.8
valsartan	CCCCC(=O)N(Cc1ccc(cc1)-c1ccccc1-c1nn[nH]n1)[C@@H](C(C)C)C(O)=O	PDGFRA	No interaction	Interaction	40	0.8
PD-102807	CCOC(=O)c1c(C)[nH]c2ccc3OC4N(CCc5cc(OC)ccc45)Cc3c12	PDGFRA	No interaction	Interaction	40	0.8
torin-1	CCC(=O)N1CCN(CC1)c1ccc(cc1C(F)(F)F)-n1c2c(ccc1=O)cnc1ccc(cc21)-c1cnc2ccccc2c1	PRKCA	No interaction	Interaction	40	0.8
neratinib	CCOc1cc2ncc(C#N)c(Nc3ccc(OCc4ccccn4)c(Cl)c3)c2cc1NC(=O)\C=C\CN(C)C	PRKCA	No interaction	Interaction	40	0.8
SB-408124	CN(C)c1ccc(NC(=O)Nc2cc(C)nc3c(F)cc(F)cc23)cc1	PRKCA	No interaction	Interaction	40	0.8
dacinostat	OCCN(CCc1c[nH]c2ccccc12)Cc1ccc(\C=C\C(=O)NO)cc1	MAPK1	No interaction	Interaction	40	0.8
purmorphamine	C1CCC(CC1)n1cnc2c(Nc3ccc(cc3)N3CCOCC3)nc(Oc3cccc4ccccc34)nc12	PTGS2	No interaction	Interaction	40	0.8
tenovin-1	CC(=O)Nc1ccc(NC(=S)NC(=O)c2ccc(cc2)C(C)(C)C)cc1	PTGS2	No interaction	Interaction	40	0.8
JTE-013	CC(C)c1cc(NNC(=O)Nc2cc(Cl)nc(Cl)c2)nc2n(C)nc(C)c12	PTGS2	No interaction	Interaction	40	0.8
roscovitine	CC[C@H](CO)Nc1nc(NCc2ccccc2)c2ncn(C(C)C)c2n1	PTGS2	No interaction	Interaction	40	0.8
GW-501516	Cc1nc(sc1CSc1ccc(OCC(O)=O)c(C)c1)-c1ccc(cc1)C(F)(F)F	PTGS2	No interaction	Interaction	40	0.8
PD-173074	CCN(CC)CCCCNc1ncc2cc(-c3cc(OC)cc(OC)c3)c(NC(=O)NC(C)(C)C)nc2n1	PTGS2	No interaction	Interaction	40	0.8
desmethylclozapine	Clc1ccc2Nc3ccccc3C(=Nc2c1)N1CCNCC1	PTGS2	No interaction	Interaction	40	0.8
pazopanib	CN(c1ccc2c(C)n(C)nc2c1)c1ccnc(Nc2ccc(C)c(c2)S(N)(=O)=O)n1	PTGS2	No interaction	Interaction	40	0.8
GP-1a	Cc1ccc-2c(Cc3c(nn(c-23)-c2ccc(Cl)cc2Cl)C(=O)NN2CCCCC2)c1	FLT4	No interaction	Interaction	40	0.8
L-368899	Cc1ccccc1N1CCN(CC1)S(=O)(=O)CC12CCC(C[C@@H]1NC(=O)[C@@H](N)CCS(C)(=O)=O)C2(C)C	FLT4	No interaction	Interaction	40	0.8
BMS-345541	Cc1cnc2c(NCCN)nc3ccc(C)cc3n12	FLT4	No interaction	Interaction	40	0.8
valsartan	CCCCC(=O)N(Cc1ccc(cc1)-c1ccccc1-c1nn[nH]n1)[C@@H](C(C)C)C(O)=O	FLT4	No interaction	Interaction	40	0.8
dinoprostone	CCCCC[C@H](O)\C=C\[C@H]1[C@H](O)CC(=O)[C@@H]1C\C=C/CCCC(O)=O	FLT4	No interaction	Interaction	40	0.8
PD-102807	CCOC(=O)c1c(C)[nH]c2ccc3OC4N(CCc5cc(OC)ccc45)Cc3c12	FLT4	No interaction	Interaction	40	0.8
NAN-190	COc1ccccc1N1CCN(CCCCN2C(=O)c3ccccc3C2=O)CC1	FLT4	No interaction	Interaction	40	0.8
SKF-77434	Oc1cc2CCN(CC=C)CC(c3ccccc3)c2cc1O	FLT4	No interaction	Interaction	40	0.8
lestaurtinib	C[C@]12O[C@H](C[C@]1(O)CO)n1c3ccccc3c3c4C(=O)NCc4c4c5ccccc5n2c4c13	KDR	No interaction	Interaction	40	0.8
azithromycin	CC[C@H]1OC(=O)[C@H](C)[C@@H](O[C@H]2C[C@@](C)(OC)[C@@H](O)[C@H](C)O2)[C@H](C)[C@@H](O[C@@H]2O[C@H](C)C[C@@H]([C@H]2O)N(C)C)[C@](C)(O)C[C@@H](C)CN(C)[C@H](C)[C@@H](O)[C@]1(C)O	KDR	No interaction	Interaction	40	0.8
melperone	CC1CCN(CCCC(=O)c2ccc(F)cc2)CC1	KDR	No interaction	Interaction	40	0.8
risperidone	Cc1nc2CCCCn2c(=O)c1CCN1CCC(CC1)c1noc2cc(F)ccc12	KDR	No interaction	Interaction	40	0.8
ZK-164015	CCCCCS(=O)(=O)CCCCCCCCCCn1c(c(C)c2cc(O)ccc12)-c1ccc(O)cc1	KDR	No interaction	Interaction	40	0.8
mosapride	CCOc1cc(N)c(Cl)cc1C(=O)NCC1CN(Cc2ccc(F)cc2)CCO1	KDR	No interaction	Interaction	40	0.8
tripelennamine	CN(C)CCN(Cc1ccccc1)c1ccccn1	KDR	No interaction	Interaction	40	0.8
dacinostat	OCCN(CCc1c[nH]c2ccccc12)Cc1ccc(\C=C\C(=O)NO)cc1	KDR	No interaction	Interaction	40	0.8
RS-17053	CC(C)(Cc1c[nH]c2ccc(Cl)cc12)NCCOc1ccccc1OCC1CC1	FLT3	No interaction	Interaction	40	0.8
PD-166793	CC(C)C(NS(=O)(=O)c1ccc(cc1)c2ccc(Br)cc2)C(=O)O	FLT3	No interaction	Interaction	40	0.8
azithromycin	CC[C@H]1OC(=O)[C@H](C)[C@@H](O[C@H]2C[C@@](C)(OC)[C@@H](O)[C@H](C)O2)[C@H](C)[C@@H](O[C@@H]2O[C@H](C)C[C@@H]([C@H]2O)N(C)C)[C@](C)(O)C[C@@H](C)CN(C)[C@H](C)[C@@H](O)[C@]1(C)O	FLT3	No interaction	Interaction	40	0.8
GR-127935	COc1ccc(NC(=O)c2ccc(cc2)-c2ccc(cc2C)-c2noc(C)n2)cc1N1CCN(C)CC1	FLT3	No interaction	Interaction	40	0.8
OSI-027	COc1cccc2cc([nH]c12)-c1nc([C@@H]2CC[C@@H](CC2)C(O)=O)n2ncnc(N)c12	FLT3	No interaction	Interaction	40	0.8
SDZ-21009	CC(C)OC(=O)c1cc2c(OCC(O)CNC(C)(C)C)cccc2[nH]1	MTOR	No interaction	Interaction	40	0.8
naphazoline	C(C1=NCCN1)c1cccc2ccccc12	MAPK8	No interaction	Interaction	40	0.8
PD-166793	CC(C)C(NS(=O)(=O)c1ccc(cc1)c2ccc(Br)cc2)C(=O)O	MAPK8	No interaction	Interaction	40	0.8
BMS-345541	Cc1cnc2c(NCCN)nc3ccc(C)cc3n12	MAPK12	No interaction	Interaction	40	0.8
CGP-60474	OCCCNc1cc(ccn1)c2ccnc(Nc3cccc(Cl)c3)n2	MAPK12	No interaction	Interaction	40	0.8
BMS-345541	Cc1cnc2c(NCCN)nc3ccc(C)cc3n12	PKIA	No interaction	Interaction	40	0.8
SDZ-21009	CC(C)OC(=O)c1cc2c(OCC(O)CNC(C)(C)C)cccc2[nH]1	MAP2K1	No interaction	Interaction	40	0.8
BMS-345541	Cc1cnc2c(NCCN)nc3ccc(C)cc3n12	ROCK1	No interaction	Interaction	40	0.8
CGP-60474	OCCCNc1cc(ccn1)c2ccnc(Nc3cccc(Cl)c3)n2	ROCK1	No interaction	Interaction	40	0.8
mosapride	CCOc1cc(N)c(Cl)cc1C(=O)NCC1CN(Cc2ccc(F)cc2)CCO1	ERBB4	No interaction	Interaction	40	0.8
GW-441756	Cn1cc(C=C2C(=O)Nc3cccnc23)c4ccccc14	MAPK11	No interaction	Interaction	40	0.8
immepip	C(C1CCNCC1)c1c[nH]cn1	MAPK14	No interaction	Interaction	40	0.8
VU-0418946-1	C(Nc1nc(nnc1-c1ccccc1)-c1ccccn1)c1ccc(cc1)-c1ccccc1	MAPK14	No interaction	Interaction	40	0.8
lestaurtinib	C[C@]12O[C@H](C[C@]1(O)CO)n1c3ccccc3c3c4C(=O)NCc4c4c5ccccc5n2c4c13	HDAC7	No interaction	Interaction	40	0.8
lestaurtinib	C[C@]12O[C@H](C[C@]1(O)CO)n1c3ccccc3c3c4C(=O)NCc4c4c5ccccc5n2c4c13	HDAC2	No interaction	Interaction	40	0.8
PD-166793	CC(C)C(NS(=O)(=O)c1ccc(cc1)c2ccc(Br)cc2)C(=O)O	HDAC6	No interaction	Interaction	40	0.8
PHA-793887	CC(C)CC(=O)Nc1n[nH]c2c1CN(C(=O)C1CCN(C)CC1)C2(C)C	HDAC6	No interaction	Interaction	40	0.8
valsartan	CCCCC(=O)N(Cc1ccc(cc1)-c1ccccc1-c1nn[nH]n1)[C@@H](C(C)C)C(O)=O	HDAC6	No interaction	Interaction	40	0.8
naphazoline	C(C1=NCCN1)c1cccc2ccccc12	EGFR	No interaction	Interaction	39	0.78
GSK-461364	C[C@@H](Oc1cc(sc1C(N)=O)-n1cnc2ccc(CN3CCN(C)CC3)cc12)c1ccccc1C(F)(F)F	EGFR	No interaction	Interaction	39	0.78
mosapride	CCOc1cc(N)c(Cl)cc1C(=O)NCC1CN(Cc2ccc(F)cc2)CCO1	EGFR	No interaction	Interaction	39	0.78
CGP-60474	OCCCNc1cc(ccn1)c2ccnc(Nc3cccc(Cl)c3)n2	EGFR	No interaction	Interaction	39	0.78
naphazoline	C(C1=NCCN1)c1cccc2ccccc12	ERBB2	No interaction	Interaction	39	0.78
lestaurtinib	C[C@]12O[C@H](C[C@]1(O)CO)n1c3ccccc3c3c4C(=O)NCc4c4c5ccccc5n2c4c13	PRKCG	No interaction	Interaction	39	0.78
valsartan	CCCCC(=O)N(Cc1ccc(cc1)-c1ccccc1-c1nn[nH]n1)[C@@H](C(C)C)C(O)=O	PRKCG	No interaction	Interaction	39	0.78
TG-101348	Cc1cnc(Nc2ccc(OCCN3CCCC3)cc2)nc1Nc1cccc(c1)S(=O)(=O)NC(C)(C)C	LCK	No interaction	Interaction	39	0.78
risperidone	Cc1nc2CCCCn2c(=O)c1CCN1CCC(CC1)c1noc2cc(F)ccc12	LCK	No interaction	Interaction	39	0.78
purmorphamine	C1CCC(CC1)n1cnc2c(Nc3ccc(cc3)N3CCOCC3)nc(Oc3cccc4ccccc34)nc12	CSF1R	No interaction	Interaction	39	0.78
TTNPB	CC(=Cc1ccc(cc1)C(=O)O)c2ccc3c(c2)C(C)(C)CCC3(C)C	CSF1R	No interaction	Interaction	39	0.78
risperidone	Cc1nc2CCCCn2c(=O)c1CCN1CCC(CC1)c1noc2cc(F)ccc12	CSF1R	No interaction	Interaction	39	0.78
torin-1	CCC(=O)N1CCN(CC1)c1ccc(cc1C(F)(F)F)-n1c2c(ccc1=O)cnc1ccc(cc21)-c1cnc2ccccc2c1	CSF1R	No interaction	Interaction	39	0.78
ZK-164015	CCCCCS(=O)(=O)CCCCCCCCCCn1c(c(C)c2cc(O)ccc12)-c1ccc(O)cc1	CSF1R	No interaction	Interaction	39	0.78
PD-102807	CCOC(=O)c1c(C)[nH]c2ccc3OC4N(CCc5cc(OC)ccc45)Cc3c12	CSF1R	No interaction	Interaction	39	0.78
tripelennamine	CN(C)CCN(Cc1ccccc1)c1ccccn1	CSF1R	No interaction	Interaction	39	0.78
WZ-4002	COc1cc(ccc1Nc1ncc(Cl)c(Oc2cccc(NC(=O)C=C)c2)n1)N1CCN(C)CC1	CSF1R	No interaction	Interaction	39	0.78
naphazoline	C(C1=NCCN1)c1cccc2ccccc12	RET	No interaction	Interaction	39	0.78
JTE-013	CC(C)c1cc(NNC(=O)Nc2cc(Cl)nc(Cl)c2)nc2n(C)nc(C)c12	RET	No interaction	Interaction	39	0.78
GP-1a	Cc1ccc-2c(Cc3c(nn(c-23)-c2ccc(Cl)cc2Cl)C(=O)NN2CCCCC2)c1	RET	No interaction	Interaction	39	0.78
ZK-164015	CCCCCS(=O)(=O)CCCCCCCCCCn1c(c(C)c2cc(O)ccc12)-c1ccc(O)cc1	RET	No interaction	Interaction	39	0.78
immepip	C(C1CCNCC1)c1c[nH]cn1	PDGFRB	No interaction	Interaction	39	0.78
TTNPB	CC(=Cc1ccc(cc1)C(=O)O)c2ccc3c(c2)C(C)(C)CCC3(C)C	PDGFRB	No interaction	Interaction	39	0.78
risperidone	Cc1nc2CCCCn2c(=O)c1CCN1CCC(CC1)c1noc2cc(F)ccc12	PDGFRB	No interaction	Interaction	39	0.78
TAK-715	CCc1nc(c(s1)-c1ccnc(NC(=O)c2ccccc2)c1)-c1cccc(C)c1	PDGFRB	No interaction	Interaction	39	0.78
nafadotride	CCCCN1CCCC1CNC(=O)c1cc(C#N)c2ccccc2c1OC	PDGFRB	No interaction	Interaction	39	0.78
GW-441756	Cn1cc(C=C2C(=O)Nc3cccnc23)c4ccccc14	PDGFRB	No interaction	Interaction	39	0.78
NVP-TAE684	COc1cc(ccc1Nc1ncc(Cl)c(Nc2ccccc2S(=O)(=O)C(C)C)n1)N1CCC(CC1)N1CCN(C)CC1	PDGFRB	No interaction	Interaction	39	0.78
CP-724714	COCC(=O)NC\C=C\c1ccc2ncnc(Nc3ccc(Oc4ccc(C)nc4)c(C)c3)c2c1	PDGFRB	No interaction	Interaction	39	0.78
ICI-162846	NC(=O)CCCCn1ccc(N=C(N)NCC(F)(F)F)n1	PDGFRB	No interaction	Interaction	39	0.78
KU-55933	O=c1cc(oc(c1)-c1cccc2Sc3ccccc3Sc12)N1CCOCC1	PDGFRB	No interaction	Interaction	39	0.78
BE-2254	Oc1ccc(CCNCC2CCc3ccccc3C2=O)cc1	PDGFRB	No interaction	Interaction	39	0.78
SDZ-21009	CC(C)OC(=O)c1cc2c(OCC(O)CNC(C)(C)C)cccc2[nH]1	KIT	No interaction	Interaction	39	0.78
risperidone	Cc1nc2CCCCn2c(=O)c1CCN1CCC(CC1)c1noc2cc(F)ccc12	KIT	No interaction	Interaction	39	0.78
SKF-77434	Oc1cc2CCN(CC=C)CC(c3ccccc3)c2cc1O	RARB	No interaction	Interaction	39	0.78
azithromycin	CC[C@H]1OC(=O)[C@H](C)[C@@H](O[C@H]2C[C@@](C)(OC)[C@@H](O)[C@H](C)O2)[C@H](C)[C@@H](O[C@@H]2O[C@H](C)C[C@@H]([C@H]2O)N(C)C)[C@](C)(O)C[C@@H](C)CN(C)[C@H](C)[C@@H](O)[C@]1(C)O	FGFR1	No interaction	Interaction	39	0.78
purmorphamine	C1CCC(CC1)n1cnc2c(Nc3ccc(cc3)N3CCOCC3)nc(Oc3cccc4ccccc34)nc12	PDGFRA	No interaction	Interaction	39	0.78
PD-166793	CC(C)C(NS(=O)(=O)c1ccc(cc1)c2ccc(Br)cc2)C(=O)O	PDGFRA	No interaction	Interaction	39	0.78
OSI-027	COc1cccc2cc([nH]c12)-c1nc([C@@H]2CC[C@@H](CC2)C(O)=O)n2ncnc(N)c12	PDGFRA	No interaction	Interaction	39	0.78
CGP-60474	OCCCNc1cc(ccn1)c2ccnc(Nc3cccc(Cl)c3)n2	PDGFRA	No interaction	Interaction	39	0.78
immepip	C(C1CCNCC1)c1c[nH]cn1	PRKCA	No interaction	Interaction	39	0.78
JTE-013	CC(C)c1cc(NNC(=O)Nc2cc(Cl)nc(Cl)c2)nc2n(C)nc(C)c12	PRKCA	No interaction	Interaction	39	0.78
TG-101348	Cc1cnc(Nc2ccc(OCCN3CCCC3)cc2)nc1Nc1cccc(c1)S(=O)(=O)NC(C)(C)C	PRKCA	No interaction	Interaction	39	0.78
Ro-10-5824	Cc1ncc(CN2CCC(=CC2)c2ccccc2)c(N)n1	PRKCA	No interaction	Interaction	39	0.78
SB-590885	CN(C)CCOc1ccc(cc1)-c1nc(c([nH]1)-c1ccc2c(CC\C2=N\O)c1)-c1ccncc1	PRKCA	No interaction	Interaction	39	0.78
BMS-345541	Cc1cnc2c(NCCN)nc3ccc(C)cc3n12	FLT1	No interaction	Interaction	39	0.78
lestaurtinib	C[C@]12O[C@H](C[C@]1(O)CO)n1c3ccccc3c3c4C(=O)NCc4c4c5ccccc5n2c4c13	RPS6KB1	No interaction	Interaction	39	0.78
SDZ-21009	CC(C)OC(=O)c1cc2c(OCC(O)CNC(C)(C)C)cccc2[nH]1	RPS6KB1	No interaction	Interaction	39	0.78
CGP-60474	OCCCNc1cc(ccn1)c2ccnc(Nc3cccc(Cl)c3)n2	RPS6KB1	No interaction	Interaction	39	0.78
lestaurtinib	C[C@]12O[C@H](C[C@]1(O)CO)n1c3ccccc3c3c4C(=O)NCc4c4c5ccccc5n2c4c13	MAPK1	No interaction	Interaction	39	0.78
BMS-345541	Cc1cnc2c(NCCN)nc3ccc(C)cc3n12	MAPK1	No interaction	Interaction	39	0.78
CGP-60474	OCCCNc1cc(ccn1)c2ccnc(Nc3cccc(Cl)c3)n2	AKT1	No interaction	Interaction	39	0.78
GR-235	C\C=C1/C(=O)C[C@H]2[C@@H]3CCC4=CC(=O)CC[C@]4(C)[C@H]3CC[C@]12C	PTGS2	No interaction	Interaction	39	0.78
RS-17053	CC(C)(Cc1c[nH]c2ccc(Cl)cc12)NCCOc1ccccc1OCC1CC1	PTGS2	No interaction	Interaction	39	0.78
dacinostat	OCCN(CCc1c[nH]c2ccccc12)Cc1ccc(\C=C\C(=O)NO)cc1	PTGS2	No interaction	Interaction	39	0.78
immepip	C(C1CCNCC1)c1c[nH]cn1	FLT4	No interaction	Interaction	39	0.78
purmorphamine	C1CCC(CC1)n1cnc2c(Nc3ccc(cc3)N3CCOCC3)nc(Oc3cccc4ccccc34)nc12	FLT4	No interaction	Interaction	39	0.78
tenovin-1	CC(=O)Nc1ccc(NC(=S)NC(=O)c2ccc(cc2)C(C)(C)C)cc1	FLT4	No interaction	Interaction	39	0.78
PP-1	Cc1ccc(cc1)-c1nn(c2ncnc(N)c12)C(C)(C)C	FLT4	No interaction	Interaction	39	0.78
torin-1	CCC(=O)N1CCN(CC1)c1ccc(cc1C(F)(F)F)-n1c2c(ccc1=O)cnc1ccc(cc21)-c1cnc2ccccc2c1	FLT4	No interaction	Interaction	39	0.78
nafadotride	CCCCN1CCCC1CNC(=O)c1cc(C#N)c2ccccc2c1OC	FLT4	No interaction	Interaction	39	0.78
tripelennamine	CN(C)CCN(Cc1ccccc1)c1ccccn1	FLT4	No interaction	Interaction	39	0.78
NVP-TAE684	COc1cc(ccc1Nc1ncc(Cl)c(Nc2ccccc2S(=O)(=O)C(C)C)n1)N1CCC(CC1)N1CCN(C)CC1	FLT4	No interaction	Interaction	39	0.78
SKI-II	Oc1ccc(Nc2nc(cs2)-c2ccc(Cl)cc2)cc1	FLT4	No interaction	Interaction	39	0.78
CGP-60474	OCCCNc1cc(ccn1)c2ccnc(Nc3cccc(Cl)c3)n2	FLT4	No interaction	Interaction	39	0.78
LY-225910	CC(C)Oc1cccc(c1)-n1c(CCc2c[nH]c3ccc(Br)cc23)nc2ccccc2c1=O	KDR	No interaction	Interaction	39	0.78
NAN-190	COc1ccccc1N1CCN(CCCCN2C(=O)c3ccccc3C2=O)CC1	KDR	No interaction	Interaction	39	0.78
scriptaid	ONC(=O)CCCCCN1C(=O)c2cccc3cccc(C1=O)c23	KDR	No interaction	Interaction	39	0.78
TTNPB	CC(=Cc1ccc(cc1)C(=O)O)c2ccc3c(c2)C(C)(C)CCC3(C)C	FLT3	No interaction	Interaction	39	0.78
JTE-013	CC(C)c1cc(NNC(=O)Nc2cc(Cl)nc(Cl)c2)nc2n(C)nc(C)c12	FLT3	No interaction	Interaction	39	0.78
FR-139317	CC(C)CC(NC(=O)N1CCCCCC1)C(=O)NC(Cc2cn(C)c3ccccc23)C(=O)NC(Cc4ccccn4)C(=O)O	FLT3	No interaction	Interaction	39	0.78
PSB-11	CC[C@@H]1CN2C(=N1)c1[nH]c(nc1N(C)C2=O)-c1ccccc1	FLT3	No interaction	Interaction	39	0.78
risperidone	Cc1nc2CCCCn2c(=O)c1CCN1CCC(CC1)c1noc2cc(F)ccc12	FLT3	No interaction	Interaction	39	0.78
ZK-164015	CCCCCS(=O)(=O)CCCCCCCCCCn1c(c(C)c2cc(O)ccc12)-c1ccc(O)cc1	FLT3	No interaction	Interaction	39	0.78
aurora-a-inhibitor-i	CCN1CCN(CC1)C(=O)Cc1ccc(Nc2ncc(F)c(Nc3ccc(cc3)C(=O)Nc3ccccc3Cl)n2)cc1	FLT3	No interaction	Interaction	39	0.78
ICI-89406	OC(CNCCNC(=O)Nc1ccccc1)COc1ccccc1C#N	FLT3	No interaction	Interaction	39	0.78
valsartan	CCCCC(=O)N(Cc1ccc(cc1)-c1ccccc1-c1nn[nH]n1)[C@@H](C(C)C)C(O)=O	OPRD1	No interaction	Interaction	39	0.78
Y-134	CC(C)N1CCN(CC1)c1ccc(cc1)C(=O)c1c(sc2cc(O)ccc12)-c1ccc(O)cc1	MTOR	No interaction	Interaction	39	0.78
risperidone	Cc1nc2CCCCn2c(=O)c1CCN1CCC(CC1)c1noc2cc(F)ccc12	MTOR	No interaction	Interaction	39	0.78
aurora-a-inhibitor-i	CCN1CCN(CC1)C(=O)Cc1ccc(Nc2ncc(F)c(Nc3ccc(cc3)C(=O)Nc3ccccc3Cl)n2)cc1	MTOR	No interaction	Interaction	39	0.78
neratinib	CCOc1cc2ncc(C#N)c(Nc3ccc(OCc4ccccn4)c(Cl)c3)c2cc1NC(=O)\C=C\CN(C)C	MTOR	No interaction	Interaction	39	0.78
CGP-60474	OCCCNc1cc(ccn1)c2ccnc(Nc3cccc(Cl)c3)n2	MAPK8	No interaction	Interaction	39	0.78
CGP-60474	OCCCNc1cc(ccn1)c2ccnc(Nc3cccc(Cl)c3)n2	PKIA	No interaction	Interaction	39	0.78
dacinostat	OCCN(CCc1c[nH]c2ccccc12)Cc1ccc(\C=C\C(=O)NO)cc1	MAP2K1	No interaction	Interaction	39	0.78
lestaurtinib	C[C@]12O[C@H](C[C@]1(O)CO)n1c3ccccc3c3c4C(=O)NCc4c4c5ccccc5n2c4c13	MAPK11	No interaction	Interaction	39	0.78
CGP-60474	OCCCNc1cc(ccn1)c2ccnc(Nc3cccc(Cl)c3)n2	MAPK11	No interaction	Interaction	39	0.78
SDZ-21009	CC(C)OC(=O)c1cc2c(OCC(O)CNC(C)(C)C)cccc2[nH]1	MAPK14	No interaction	Interaction	39	0.78
risperidone	Cc1nc2CCCCn2c(=O)c1CCN1CCC(CC1)c1noc2cc(F)ccc12	MAPK14	No interaction	Interaction	39	0.78
torin-1	CCC(=O)N1CCN(CC1)c1ccc(cc1C(F)(F)F)-n1c2c(ccc1=O)cnc1ccc(cc21)-c1cnc2ccccc2c1	MAPK14	No interaction	Interaction	39	0.78
valsartan	CCCCC(=O)N(Cc1ccc(cc1)-c1ccccc1-c1nn[nH]n1)[C@@H](C(C)C)C(O)=O	MAPK14	No interaction	Interaction	39	0.78
PD-102807	CCOC(=O)c1c(C)[nH]c2ccc3OC4N(CCc5cc(OC)ccc45)Cc3c12	MAPK14	No interaction	Interaction	39	0.78
naphazoline	C(C1=NCCN1)c1cccc2ccccc12	HDAC7	No interaction	Interaction	39	0.78
3,3'-diindolylmethane	C(c1c[nH]c2ccccc12)c1c[nH]c2ccccc12	HDAC7	No interaction	Interaction	39	0.78
Y-134	CC(C)N1CCN(CC1)c1ccc(cc1)C(=O)c1c(sc2cc(O)ccc12)-c1ccc(O)cc1	HDAC6	No interaction	Interaction	39	0.78
3,3'-diindolylmethane	C(c1c[nH]c2ccccc12)c1c[nH]c2ccccc12	HDAC5	No interaction	Interaction	39	0.78
naphazoline	C(C1=NCCN1)c1cccc2ccccc12	SGK1	No interaction	Interaction	38	0.76
naphazoline	C(C1=NCCN1)c1cccc2ccccc12	BRD4	No interaction	Interaction	38	0.76
BMS-345541	Cc1cnc2c(NCCN)nc3ccc(C)cc3n12	ROCK2	No interaction	Interaction	38	0.76
VU-0418946-1	C(Nc1nc(nnc1-c1ccccc1)-c1ccccn1)c1ccc(cc1)-c1ccccc1	ERBB2	No interaction	Interaction	38	0.76
GSK-461364	C[C@@H](Oc1cc(sc1C(N)=O)-n1cnc2ccc(CN3CCN(C)CC3)cc12)c1ccccc1C(F)(F)F	ERBB2	No interaction	Interaction	38	0.76
meclofenamic-acid	Cc1ccc(Cl)c(Nc2ccccc2C(O)=O)c1Cl	ERBB2	No interaction	Interaction	38	0.76
TG-101348	Cc1cnc(Nc2ccc(OCCN3CCCC3)cc2)nc1Nc1cccc(c1)S(=O)(=O)NC(C)(C)C	ERBB2	No interaction	Interaction	38	0.76
ZK-164015	CCCCCS(=O)(=O)CCCCCCCCCCn1c(c(C)c2cc(O)ccc12)-c1ccc(O)cc1	ERBB2	No interaction	Interaction	38	0.76
mosapride	CCOc1cc(N)c(Cl)cc1C(=O)NCC1CN(Cc2ccc(F)cc2)CCO1	ERBB2	No interaction	Interaction	38	0.76
pazopanib	CN(c1ccc2c(C)n(C)nc2c1)c1ccnc(Nc2ccc(C)c(c2)S(N)(=O)=O)n1	ERBB2	No interaction	Interaction	38	0.76
dacinostat	OCCN(CCc1c[nH]c2ccccc12)Cc1ccc(\C=C\C(=O)NO)cc1	ERBB2	No interaction	Interaction	38	0.76
scriptaid	ONC(=O)CCCCCN1C(=O)c2cccc3cccc(C1=O)c23	ERBB2	No interaction	Interaction	38	0.76
lestaurtinib	C[C@]12O[C@H](C[C@]1(O)CO)n1c3ccccc3c3c4C(=O)NCc4c4c5ccccc5n2c4c13	PRKCB	No interaction	Interaction	38	0.76
GW-441756	Cn1cc(C=C2C(=O)Nc3cccnc23)c4ccccc14	PRKCB	No interaction	Interaction	38	0.76
lestaurtinib	C[C@]12O[C@H](C[C@]1(O)CO)n1c3ccccc3c3c4C(=O)NCc4c4c5ccccc5n2c4c13	LCK	No interaction	Interaction	38	0.76
CGP-60474	OCCCNc1cc(ccn1)c2ccnc(Nc3cccc(Cl)c3)n2	LCK	No interaction	Interaction	38	0.76
RS-17053	CC(C)(Cc1c[nH]c2ccc(Cl)cc12)NCCOc1ccccc1OCC1CC1	CSF1R	No interaction	Interaction	38	0.76
NPC-15199	CC(C)CC(NC(=O)OCC1c2ccccc2-c3ccccc13)C(=O)O	CSF1R	No interaction	Interaction	38	0.76
PSB-11	CC[C@@H]1CN2C(=N1)c1[nH]c(nc1N(C)C2=O)-c1ccccc1	CSF1R	No interaction	Interaction	38	0.76
GP-1a	Cc1ccc-2c(Cc3c(nn(c-23)-c2ccc(Cl)cc2Cl)C(=O)NN2CCCCC2)c1	CSF1R	No interaction	Interaction	38	0.76
NVP-TAE684	COc1cc(ccc1Nc1ncc(Cl)c(Nc2ccccc2S(=O)(=O)C(C)C)n1)N1CCC(CC1)N1CCN(C)CC1	CSF1R	No interaction	Interaction	38	0.76
NAN-190	COc1ccccc1N1CCN(CCCCN2C(=O)c3ccccc3C2=O)CC1	CSF1R	No interaction	Interaction	38	0.76
zibotentan	COc1nc(C)cnc1NS(=O)(=O)c1cccnc1-c1ccc(cc1)-c1nnco1	CSF1R	No interaction	Interaction	38	0.76
SKI-II	Oc1ccc(Nc2nc(cs2)-c2ccc(Cl)cc2)cc1	CSF1R	No interaction	Interaction	38	0.76
dacinostat	OCCN(CCc1c[nH]c2ccccc12)Cc1ccc(\C=C\C(=O)NO)cc1	CSF1R	No interaction	Interaction	38	0.76
torin-1	CCC(=O)N1CCN(CC1)c1ccc(cc1C(F)(F)F)-n1c2c(ccc1=O)cnc1ccc(cc21)-c1cnc2ccccc2c1	RET	No interaction	Interaction	38	0.76
SKI-II	Oc1ccc(Nc2nc(cs2)-c2ccc(Cl)cc2)cc1	RET	No interaction	Interaction	38	0.76
brimonidine	Brc1c(NC2=NCCN2)ccc2nccnc12	PDGFRB	No interaction	Interaction	38	0.76
naphazoline	C(C1=NCCN1)c1cccc2ccccc12	PDGFRB	No interaction	Interaction	38	0.76
purmorphamine	C1CCC(CC1)n1cnc2c(Nc3ccc(cc3)N3CCOCC3)nc(Oc3cccc4ccccc34)nc12	PDGFRB	No interaction	Interaction	38	0.76
PHA-793887	CC(C)CC(=O)Nc1n[nH]c2c1CN(C(=O)C1CCN(C)CC1)C2(C)C	PDGFRB	No interaction	Interaction	38	0.76
NPC-15199	CC(C)CC(NC(=O)OCC1c2ccccc2-c3ccccc13)C(=O)O	PDGFRB	No interaction	Interaction	38	0.76
ZM-323881	Cc1cc(F)c(Nc2ncnc3cc(OCc4ccccc4)ccc23)cc1O	PDGFRB	No interaction	Interaction	38	0.76
lidocaine	CCN(CC)CC(=O)Nc1c(C)cccc1C	PDGFRB	No interaction	Interaction	38	0.76
KN-62	CN(C(Cc1ccc(OS(=O)(=O)c2cccc3cnccc23)cc1)C(=O)N4CCN(CC4)c5ccccc5)S(=O)(=O)c6cccc7cnccc67	PDGFRB	No interaction	Interaction	38	0.76
SB-408124	CN(C)c1ccc(NC(=O)Nc2cc(C)nc3c(F)cc(F)cc23)cc1	PDGFRB	No interaction	Interaction	38	0.76
GANT-61	CN(C)c1ccccc1CN1CCCN(Cc2ccccc2N(C)C)C1c1ccncc1	PDGFRB	No interaction	Interaction	38	0.76
amonafide	CN(C)CCN1C(=O)c2cccc3cc(N)cc(C1=O)c23	PDGFRB	No interaction	Interaction	38	0.76
picotamide	COc1ccc(cc1C(=O)NCc1cccnc1)C(=O)NCc1cccnc1	PDGFRB	No interaction	Interaction	38	0.76
dacinostat	OCCN(CCc1c[nH]c2ccccc12)Cc1ccc(\C=C\C(=O)NO)cc1	PDGFRB	No interaction	Interaction	38	0.76
VU-0418946-1	C(Nc1nc(nnc1-c1ccccc1)-c1ccccn1)c1ccc(cc1)-c1ccccc1	KIT	No interaction	Interaction	38	0.76
gossypol	CC(C)c1c(O)c(O)c(C=O)c2c(O)c(c(C)cc12)-c1c(C)cc2c(C(C)C)c(O)c(O)c(C=O)c2c1O	KIT	No interaction	Interaction	38	0.76
SB-408124	CN(C)c1ccc(NC(=O)Nc2cc(C)nc3c(F)cc(F)cc23)cc1	KIT	No interaction	Interaction	38	0.76
scriptaid	ONC(=O)CCCCCN1C(=O)c2cccc3cccc(C1=O)c23	KIT	No interaction	Interaction	38	0.76
TG-101348	Cc1cnc(Nc2ccc(OCCN3CCCC3)cc2)nc1Nc1cccc(c1)S(=O)(=O)NC(C)(C)C	FGFR1	No interaction	Interaction	38	0.76
risperidone	Cc1nc2CCCCn2c(=O)c1CCN1CCC(CC1)c1noc2cc(F)ccc12	FGFR1	No interaction	Interaction	38	0.76
somatostatin	C[C@@H](O)[C@@H]1NC(=O)[C@H](CCCCN)NC(=O)[C@H](Cc2c[nH]c3ccccc23)NC(=O)[C@H](Cc2ccccc2)NC(=O)[C@H](Cc2ccccc2)NC(=O)[C@H](CC(N)=O)NC(=O)[C@H](CCCCN)NC(=O)[C@H](CSSC[C@H](NC(=O)[C@H](CO)NC(=O)[C@@H](NC(=O)[C@H](Cc2ccccc2)NC1=O)[C@@H](C)O)C(O)=O)NC(=O)CNC(=O)[C@H](C)N	PDGFRA	No interaction	Interaction	38	0.76
crizotinib	C[C@@H](Oc1cc(cnc1N)-c1cnn(c1)C1CCNCC1)c1c(Cl)ccc(F)c1Cl	PDGFRA	No interaction	Interaction	38	0.76
PHA-793887	CC(C)CC(=O)Nc1n[nH]c2c1CN(C(=O)C1CCN(C)CC1)C2(C)C	PDGFRA	No interaction	Interaction	38	0.76
NPC-15199	CC(C)CC(NC(=O)OCC1c2ccccc2-c3ccccc13)C(=O)O	PDGFRA	No interaction	Interaction	38	0.76
melperone	CC1CCN(CCCC(=O)c2ccc(F)cc2)CC1	PDGFRA	No interaction	Interaction	38	0.76
KN-62	CN(C(Cc1ccc(OS(=O)(=O)c2cccc3cnccc23)cc1)C(=O)N4CCN(CC4)c5ccccc5)S(=O)(=O)c6cccc7cnccc67	PDGFRA	No interaction	Interaction	38	0.76
amonafide	CN(C)CCN1C(=O)c2cccc3cc(N)cc(C1=O)c23	PDGFRA	No interaction	Interaction	38	0.76
NVP-TAE684	COc1cc(ccc1Nc1ncc(Cl)c(Nc2ccccc2S(=O)(=O)C(C)C)n1)N1CCC(CC1)N1CCN(C)CC1	PDGFRA	No interaction	Interaction	38	0.76
NAN-190	COc1ccccc1N1CCN(CCCCN2C(=O)c3ccccc3C2=O)CC1	PDGFRA	No interaction	Interaction	38	0.76
somatostatin	C[C@@H](O)[C@@H]1NC(=O)[C@H](CCCCN)NC(=O)[C@H](Cc2c[nH]c3ccccc23)NC(=O)[C@H](Cc2ccccc2)NC(=O)[C@H](Cc2ccccc2)NC(=O)[C@H](CC(N)=O)NC(=O)[C@H](CCCCN)NC(=O)[C@H](CSSC[C@H](NC(=O)[C@H](CO)NC(=O)[C@@H](NC(=O)[C@H](Cc2ccccc2)NC1=O)[C@@H](C)O)C(O)=O)NC(=O)CNC(=O)[C@H](C)N	PRKCA	No interaction	Interaction	38	0.76
ZK-164015	CCCCCS(=O)(=O)CCCCCCCCCCn1c(c(C)c2cc(O)ccc12)-c1ccc(O)cc1	PRKCA	No interaction	Interaction	38	0.76
AT-7519	Clc1cccc(Cl)c1C(=O)Nc1c[nH]nc1C(=O)NC1CCNCC1	PRKCA	No interaction	Interaction	38	0.76
ICI-89406	OC(CNCCNC(=O)Nc1ccccc1)COc1ccccc1C#N	PRKCA	No interaction	Interaction	38	0.76
naphazoline	C(C1=NCCN1)c1cccc2ccccc12	MAPK1	No interaction	Interaction	38	0.76
risperidone	Cc1nc2CCCCn2c(=O)c1CCN1CCC(CC1)c1noc2cc(F)ccc12	MAPK1	No interaction	Interaction	38	0.76
GW-441756	Cn1cc(C=C2C(=O)Nc3cccnc23)c4ccccc14	MAPK1	No interaction	Interaction	38	0.76
VU-0418946-1	C(Nc1nc(nnc1-c1ccccc1)-c1ccccn1)c1ccc(cc1)-c1ccccc1	AKT1	No interaction	Interaction	38	0.76
quizartinib	CC(C)(C)c1cc(NC(=O)Nc2ccc(cc2)-c2cn3c(n2)sc2cc(OCCN4CCOCC4)ccc32)no1	AKT1	No interaction	Interaction	38	0.76
BMS-345541	Cc1cnc2c(NCCN)nc3ccc(C)cc3n12	AKT1	No interaction	Interaction	38	0.76
GW-441756	Cn1cc(C=C2C(=O)Nc3cccnc23)c4ccccc14	AKT1	No interaction	Interaction	38	0.76
parthenolide-(alternate-stereo)	C\C1=C/CC[C@@]2(C)O[C@@H]2[C@H]2OC(=O)C(=C)[C@@H]2CC1	PTGS2	No interaction	Interaction	38	0.76
SDZ-21009	CC(C)OC(=O)c1cc2c(OCC(O)CNC(C)(C)C)cccc2[nH]1	PTGS2	No interaction	Interaction	38	0.76
azithromycin	CC[C@H]1OC(=O)[C@H](C)[C@@H](O[C@H]2C[C@@](C)(OC)[C@@H](O)[C@H](C)O2)[C@H](C)[C@@H](O[C@@H]2O[C@H](C)C[C@@H]([C@H]2O)N(C)C)[C@](C)(O)C[C@@H](C)CN(C)[C@H](C)[C@@H](O)[C@]1(C)O	PTGS2	No interaction	Interaction	38	0.76
nefazodone	CCc1nn(CCCN2CCN(CC2)c2cccc(Cl)c2)c(=O)n1CCOc1ccccc1	PTGS2	No interaction	Interaction	38	0.76
AT-7519	Clc1cccc(Cl)c1C(=O)Nc1c[nH]nc1C(=O)NC1CCNCC1	PTGS2	No interaction	Interaction	38	0.76
SB-408124	CN(C)c1ccc(NC(=O)Nc2cc(C)nc3c(F)cc(F)cc23)cc1	PTGS2	No interaction	Interaction	38	0.76
BMS-345541	Cc1cnc2c(NCCN)nc3ccc(C)cc3n12	AHR	No interaction	Interaction	38	0.76
NPC-15199	CC(C)CC(NC(=O)OCC1c2ccccc2-c3ccccc13)C(=O)O	FLT4	No interaction	Interaction	38	0.76
LY-225910	CC(C)Oc1cccc(c1)-n1c(CCc2c[nH]c3ccc(Br)cc23)nc2ccccc2c1=O	FLT4	No interaction	Interaction	38	0.76
phenylbutazone	CCCCC1C(=O)N(N(C1=O)c1ccccc1)c1ccccc1	FLT4	No interaction	Interaction	38	0.76
YM-298198	CN(C1CCCCC1)C(=O)c1sc2nc3ccc(N)cc3n2c1C	FLT4	No interaction	Interaction	38	0.76
zibotentan	COc1nc(C)cnc1NS(=O)(=O)c1cccnc1-c1ccc(cc1)-c1nnco1	FLT4	No interaction	Interaction	38	0.76
SB-431542	NC(=O)c1ccc(cc1)-c1nc(c([nH]1)-c1ccccn1)-c1ccc2OCOc2c1	FLT4	No interaction	Interaction	38	0.76
BE-2254	Oc1ccc(CCNCC2CCc3ccccc3C2=O)cc1	FLT4	No interaction	Interaction	38	0.76
dacinostat	OCCN(CCc1c[nH]c2ccccc12)Cc1ccc(\C=C\C(=O)NO)cc1	FLT4	No interaction	Interaction	38	0.76
scriptaid	ONC(=O)CCCCCN1C(=O)c2cccc3cccc(C1=O)c23	FLT4	No interaction	Interaction	38	0.76
immepip	C(C1CCNCC1)c1c[nH]cn1	KDR	No interaction	Interaction	38	0.76
RS-17053	CC(C)(Cc1c[nH]c2ccc(Cl)cc12)NCCOc1ccccc1OCC1CC1	KDR	No interaction	Interaction	38	0.76
propofol	CC(C)c1cccc(C(C)C)c1O	KDR	No interaction	Interaction	38	0.76
NPC-15199	CC(C)CC(NC(=O)OCC1c2ccccc2-c3ccccc13)C(=O)O	KDR	No interaction	Interaction	38	0.76
NVP-TAE684	COc1cc(ccc1Nc1ncc(Cl)c(Nc2ccccc2S(=O)(=O)C(C)C)n1)N1CCC(CC1)N1CCN(C)CC1	KDR	No interaction	Interaction	38	0.76
CP-724714	COCC(=O)NC\C=C\c1ccc2ncnc(Nc3ccc(Oc4ccc(C)nc4)c(C)c3)c2c1	KDR	No interaction	Interaction	38	0.76
VU-0418946-1	C(Nc1nc(nnc1-c1ccccc1)-c1ccccn1)c1ccc(cc1)-c1ccccc1	FLT3	No interaction	Interaction	38	0.76
spironolactone	CC(=O)S[C@@H]1CC2=CC(=O)CC[C@]2(C)[C@H]2CC[C@@]3(C)[C@@H](CC[C@@]33CCC(=O)O3)[C@H]12	FLT3	No interaction	Interaction	38	0.76
gossypol	CC(C)c1c(O)c(O)c(C=O)c2c(O)c(c(C)cc12)-c1c(C)cc2c(C(C)C)c(O)c(O)c(C=O)c2c1O	FLT3	No interaction	Interaction	38	0.76
PHA-793887	CC(C)CC(=O)Nc1n[nH]c2c1CN(C(=O)C1CCN(C)CC1)C2(C)C	FLT3	No interaction	Interaction	38	0.76
GP-1a	Cc1ccc-2c(Cc3c(nn(c-23)-c2ccc(Cl)cc2Cl)C(=O)NN2CCCCC2)c1	FLT3	No interaction	Interaction	38	0.76
TG-101348	Cc1cnc(Nc2ccc(OCCN3CCCC3)cc2)nc1Nc1cccc(c1)S(=O)(=O)NC(C)(C)C	FLT3	No interaction	Interaction	38	0.76
embelin	CCCCCCCCCCCC1C(=O)C(=O)CC(=O)C1=O	FLT3	No interaction	Interaction	38	0.76
PD-102807	CCOC(=O)c1c(C)[nH]c2ccc3OC4N(CCc5cc(OC)ccc45)Cc3c12	FLT3	No interaction	Interaction	38	0.76
mosapride	CCOc1cc(N)c(Cl)cc1C(=O)NCC1CN(Cc2ccc(F)cc2)CCO1	FLT3	No interaction	Interaction	38	0.76
SB-408124	CN(C)c1ccc(NC(=O)Nc2cc(C)nc3c(F)cc(F)cc23)cc1	FLT3	No interaction	Interaction	38	0.76
GANT-61	CN(C)c1ccccc1CN1CCCN(Cc2ccccc2N(C)C)C1c1ccncc1	FLT3	No interaction	Interaction	38	0.76
tripelennamine	CN(C)CCN(Cc1ccccc1)c1ccccn1	FLT3	No interaction	Interaction	38	0.76
dacinostat	OCCN(CCc1c[nH]c2ccccc12)Cc1ccc(\C=C\C(=O)NO)cc1	FLT3	No interaction	Interaction	38	0.76
naphazoline	C(C1=NCCN1)c1cccc2ccccc12	OPRD1	No interaction	Interaction	38	0.76
sunitinib	CCN(CC)CCNC(=O)c1c(C)[nH]c(\C=C2/C(=O)Nc3ccc(F)cc23)c1C	MTOR	No interaction	Interaction	38	0.76
GW-441756	Cn1cc(C=C2C(=O)Nc3cccnc23)c4ccccc14	MAPK8	No interaction	Interaction	38	0.76
dacinostat	OCCN(CCc1c[nH]c2ccccc12)Cc1ccc(\C=C\C(=O)NO)cc1	MAPK8	No interaction	Interaction	38	0.76
lestaurtinib	C[C@]12O[C@H](C[C@]1(O)CO)n1c3ccccc3c3c4C(=O)NCc4c4c5ccccc5n2c4c13	PRKCD	No interaction	Interaction	38	0.76
CGP-60474	OCCCNc1cc(ccn1)c2ccnc(Nc3cccc(Cl)c3)n2	GRM1	No interaction	Interaction	38	0.76
isotretinoin	CC(/C=C/C1=C(C)CCCC1(C)C)=C\C=C\C(C)=C/C(O)=O	MAPK14	No interaction	Interaction	38	0.76
quizartinib	CC(C)(C)c1cc(NC(=O)Nc2ccc(cc2)-c2cn3c(n2)sc2cc(OCCN4CCOCC4)ccc32)no1	MAPK14	No interaction	Interaction	38	0.76
PHA-793887	CC(C)CC(=O)Nc1n[nH]c2c1CN(C(=O)C1CCN(C)CC1)C2(C)C	MAPK14	No interaction	Interaction	38	0.76
fenofibrate	CC(C)OC(=O)C(C)(C)Oc1ccc(cc1)C(=O)c1ccc(Cl)cc1	MAPK14	No interaction	Interaction	38	0.76
TG-101348	Cc1cnc(Nc2ccc(OCCN3CCCC3)cc2)nc1Nc1cccc(c1)S(=O)(=O)NC(C)(C)C	MAPK14	No interaction	Interaction	38	0.76
mosapride	CCOc1cc(N)c(Cl)cc1C(=O)NCC1CN(Cc2ccc(F)cc2)CCO1	MAPK14	No interaction	Interaction	38	0.76
SB-590885	CN(C)CCOc1ccc(cc1)-c1nc(c([nH]1)-c1ccc2c(CC\C2=N\O)c1)-c1ccncc1	MAPK14	No interaction	Interaction	38	0.76
WZ-4002	COc1cc(ccc1Nc1ncc(Cl)c(Oc2cccc(NC(=O)C=C)c2)n1)N1CCN(C)CC1	MAPK14	No interaction	Interaction	38	0.76
NAN-190	COc1ccccc1N1CCN(CCCCN2C(=O)c3ccccc3C2=O)CC1	MAPK14	No interaction	Interaction	38	0.76
SKI-II	Oc1ccc(Nc2nc(cs2)-c2ccc(Cl)cc2)cc1	MAPK14	No interaction	Interaction	38	0.76
dacinostat	OCCN(CCc1c[nH]c2ccccc12)Cc1ccc(\C=C\C(=O)NO)cc1	MAPK14	No interaction	Interaction	38	0.76
scriptaid	ONC(=O)CCCCCN1C(=O)c2cccc3cccc(C1=O)c23	MAPK14	No interaction	Interaction	38	0.76
propofol	CC(C)c1cccc(C(C)C)c1O	HDAC7	No interaction	Interaction	38	0.76
PHA-793887	CC(C)CC(=O)Nc1n[nH]c2c1CN(C(=O)C1CCN(C)CC1)C2(C)C	HDAC2	No interaction	Interaction	38	0.76
Y-134	CC(C)N1CCN(CC1)c1ccc(cc1)C(=O)c1c(sc2cc(O)ccc12)-c1ccc(O)cc1	HDAC2	No interaction	Interaction	38	0.76
brimonidine	Brc1c(NC2=NCCN2)ccc2nccnc12	HDAC6	No interaction	Interaction	38	0.76
kenpaullone	Brc1ccc2[nH]c-3c(CC(=O)Nc4ccccc-34)c2c1	HDAC6	No interaction	Interaction	38	0.76
lestaurtinib	C[C@]12O[C@H](C[C@]1(O)CO)n1c3ccccc3c3c4C(=O)NCc4c4c5ccccc5n2c4c13	HDAC5	No interaction	Interaction	38	0.76
GP-1a	Cc1ccc-2c(Cc3c(nn(c-23)-c2ccc(Cl)cc2Cl)C(=O)NN2CCCCC2)c1	EGFR	No interaction	Interaction	37	0.74
GR-127935	COc1ccc(NC(=O)c2ccc(cc2)-c2ccc(cc2C)-c2noc(C)n2)cc1N1CCN(C)CC1	EGFR	No interaction	Interaction	37	0.74
GW-441756	Cn1cc(C=C2C(=O)Nc3cccnc23)c4ccccc14	PRKCG	No interaction	Interaction	37	0.74
naphazoline	C(C1=NCCN1)c1cccc2ccccc12	LCK	No interaction	Interaction	37	0.74
PD-166793	CC(C)C(NS(=O)(=O)c1ccc(cc1)c2ccc(Br)cc2)C(=O)O	LCK	No interaction	Interaction	37	0.74
PU-H71	CC(C)NCCCn1c(Sc2cc3OCOc3cc2I)nc2c(N)ncnc12	LCK	No interaction	Interaction	37	0.74
tripelennamine	CN(C)CCN(Cc1ccccc1)c1ccccn1	LCK	No interaction	Interaction	37	0.74
SB-590885	CN(C)CCOc1ccc(cc1)-c1nc(c([nH]1)-c1ccc2c(CC\C2=N\O)c1)-c1ccncc1	LCK	No interaction	Interaction	37	0.74
Y-134	CC(C)N1CCN(CC1)c1ccc(cc1)C(=O)c1c(sc2cc(O)ccc12)-c1ccc(O)cc1	CSF1R	No interaction	Interaction	37	0.74
ziprasidone	Clc1cc2NC(=O)Cc2cc1CCN1CCN(CC1)c1nsc2ccccc12	CSF1R	No interaction	Interaction	37	0.74
GANT-61	CN(C)c1ccccc1CN1CCCN(Cc2ccccc2N(C)C)C1c1ccncc1	CSF1R	No interaction	Interaction	37	0.74
PHTPP	Oc1ccc(cc1)-c1c(nn2c(cc(nc12)C(F)(F)F)C(F)(F)F)-c1ccccc1	CSF1R	No interaction	Interaction	37	0.74
propofol	CC(C)c1cccc(C(C)C)c1O	ADRB2	No interaction	Interaction	37	0.74
sunitinib	CCN(CC)CCNC(=O)c1c(C)[nH]c(\C=C2/C(=O)Nc3ccc(F)cc23)c1C	ADRB2	No interaction	Interaction	37	0.74
SB-408124	CN(C)c1ccc(NC(=O)Nc2cc(C)nc3c(F)cc(F)cc23)cc1	ADRB2	No interaction	Interaction	37	0.74
SKF-77434	Oc1cc2CCN(CC=C)CC(c3ccccc3)c2cc1O	ADRB2	No interaction	Interaction	37	0.74
VU-0418946-1	C(Nc1nc(nnc1-c1ccccc1)-c1ccccn1)c1ccc(cc1)-c1ccccc1	RET	No interaction	Interaction	37	0.74
lestaurtinib	C[C@]12O[C@H](C[C@]1(O)CO)n1c3ccccc3c3c4C(=O)NCc4c4c5ccccc5n2c4c13	RET	No interaction	Interaction	37	0.74
SB-590885	CN(C)CCOc1ccc(cc1)-c1nc(c([nH]1)-c1ccc2c(CC\C2=N\O)c1)-c1ccncc1	RET	No interaction	Interaction	37	0.74
timolol	CC(C)(C)NC[C@H](O)COc1nsnc1N1CCOCC1	PDGFRB	No interaction	Interaction	37	0.74
RS-17053	CC(C)(Cc1c[nH]c2ccc(Cl)cc12)NCCOc1ccccc1OCC1CC1	PDGFRB	No interaction	Interaction	37	0.74
propofol	CC(C)c1cccc(C(C)C)c1O	PDGFRB	No interaction	Interaction	37	0.74
motesanib	CC1(C)CNc2cc(NC(=O)c3cccnc3NCc3ccncc3)ccc12	PDGFRB	No interaction	Interaction	37	0.74
oleoylethanolamide	CCCCCCCC\C=C/CCCCCCCC(=O)NCCO	PDGFRB	No interaction	Interaction	37	0.74
embelin	CCCCCCCCCCCC1C(=O)C(=O)CC(=O)C1=O	PDGFRB	No interaction	Interaction	37	0.74
desmethylclozapine	Clc1ccc2Nc3ccccc3C(=Nc2c1)N1CCNCC1	PDGFRB	No interaction	Interaction	37	0.74
afatinib	CN(C)C\C=C\C(=O)Nc1cc2c(Nc3ccc(F)c(Cl)c3)ncnc2cc1O[C@H]1CCOC1	PDGFRB	No interaction	Interaction	37	0.74
pirarubicin	COc1cccc2C(=O)c3c(O)c4C[C@](O)(C[C@H](O[C@H]5C[C@H](N)[C@H](O[C@@H]6CCCCO6)[C@H](C)O5)c4c(O)c3C(=O)c12)C(=O)CO	PDGFRB	No interaction	Interaction	37	0.74
ZSTK-474	FC(F)c1nc2ccccc2n1-c1nc(nc(n1)N1CCOCC1)N1CCOCC1	PDGFRB	No interaction	Interaction	37	0.74
SKF-77434	Oc1cc2CCN(CC=C)CC(c3ccccc3)c2cc1O	PDGFRB	No interaction	Interaction	37	0.74
NVP-TAE684	COc1cc(ccc1Nc1ncc(Cl)c(Nc2ccccc2S(=O)(=O)C(C)C)n1)N1CCC(CC1)N1CCN(C)CC1	KIT	No interaction	Interaction	37	0.74
dacinostat	OCCN(CCc1c[nH]c2ccccc12)Cc1ccc(\C=C\C(=O)NO)cc1	KIT	No interaction	Interaction	37	0.74
sunitinib	CCN(CC)CCNC(=O)c1c(C)[nH]c(\C=C2/C(=O)Nc3ccc(F)cc23)c1C	RARB	No interaction	Interaction	37	0.74
lestaurtinib	C[C@]12O[C@H](C[C@]1(O)CO)n1c3ccccc3c3c4C(=O)NCc4c4c5ccccc5n2c4c13	FGFR1	No interaction	Interaction	37	0.74
PD-166793	CC(C)C(NS(=O)(=O)c1ccc(cc1)c2ccc(Br)cc2)C(=O)O	FGFR1	No interaction	Interaction	37	0.74
SDZ-21009	CC(C)OC(=O)c1cc2c(OCC(O)CNC(C)(C)C)cccc2[nH]1	FGFR1	No interaction	Interaction	37	0.74
torin-1	CCC(=O)N1CCN(CC1)c1ccc(cc1C(F)(F)F)-n1c2c(ccc1=O)cnc1ccc(cc21)-c1cnc2ccccc2c1	FGFR1	No interaction	Interaction	37	0.74
ZK-164015	CCCCCS(=O)(=O)CCCCCCCCCCn1c(c(C)c2cc(O)ccc12)-c1ccc(O)cc1	FGFR1	No interaction	Interaction	37	0.74
SB-590885	CN(C)CCOc1ccc(cc1)-c1nc(c([nH]1)-c1ccc2c(CC\C2=N\O)c1)-c1ccncc1	FGFR1	No interaction	Interaction	37	0.74
WZ-4002	COc1cc(ccc1Nc1ncc(Cl)c(Oc2cccc(NC(=O)C=C)c2)n1)N1CCN(C)CC1	FGFR1	No interaction	Interaction	37	0.74
GR-127935	COc1ccc(NC(=O)c2ccc(cc2)-c2ccc(cc2C)-c2noc(C)n2)cc1N1CCN(C)CC1	SRC	No interaction	Interaction	37	0.74
TTNPB	CC(=Cc1ccc(cc1)C(=O)O)c2ccc3c(c2)C(C)(C)CCC3(C)C	PDGFRA	No interaction	Interaction	37	0.74
azithromycin	CC[C@H]1OC(=O)[C@H](C)[C@@H](O[C@H]2C[C@@](C)(OC)[C@@H](O)[C@H](C)O2)[C@H](C)[C@@H](O[C@@H]2O[C@H](C)C[C@@H]([C@H]2O)N(C)C)[C@](C)(O)C[C@@H](C)CN(C)[C@H](C)[C@@H](O)[C@]1(C)O	PDGFRA	No interaction	Interaction	37	0.74
PP-1	Cc1ccc(cc1)-c1nn(c2ncnc(N)c12)C(C)(C)C	PDGFRA	No interaction	Interaction	37	0.74
nafadotride	CCCCN1CCCC1CNC(=O)c1cc(C#N)c2ccccc2c1OC	PDGFRA	No interaction	Interaction	37	0.74
mosapride	CCOc1cc(N)c(Cl)cc1C(=O)NCC1CN(Cc2ccc(F)cc2)CCO1	PDGFRA	No interaction	Interaction	37	0.74
GR-127935	COc1ccc(NC(=O)c2ccc(cc2)-c2ccc(cc2C)-c2noc(C)n2)cc1N1CCN(C)CC1	PDGFRA	No interaction	Interaction	37	0.74
PHTPP	Oc1ccc(cc1)-c1c(nn2c(cc(nc12)C(F)(F)F)C(F)(F)F)-c1ccccc1	PDGFRA	No interaction	Interaction	37	0.74
BE-2254	Oc1ccc(CCNCC2CCc3ccccc3C2=O)cc1	PDGFRA	No interaction	Interaction	37	0.74
dacinostat	OCCN(CCc1c[nH]c2ccccc12)Cc1ccc(\C=C\C(=O)NO)cc1	PDGFRA	No interaction	Interaction	37	0.74
PHA-793887	CC(C)CC(=O)Nc1n[nH]c2c1CN(C(=O)C1CCN(C)CC1)C2(C)C	PRKCA	No interaction	Interaction	37	0.74
Y-134	CC(C)N1CCN(CC1)c1ccc(cc1)C(=O)c1c(sc2cc(O)ccc12)-c1ccc(O)cc1	PRKCA	No interaction	Interaction	37	0.74
PU-H71	CC(C)NCCCn1c(Sc2cc3OCOc3cc2I)nc2c(N)ncnc12	PRKCA	No interaction	Interaction	37	0.74
embelin	CCCCCCCCCCCC1C(=O)C(=O)CC(=O)C1=O	PRKCA	No interaction	Interaction	37	0.74
naphazoline	C(C1=NCCN1)c1cccc2ccccc12	FLT1	No interaction	Interaction	37	0.74
SDZ-21009	CC(C)OC(=O)c1cc2c(OCC(O)CNC(C)(C)C)cccc2[nH]1	FLT1	No interaction	Interaction	37	0.74
scriptaid	ONC(=O)CCCCCN1C(=O)c2cccc3cccc(C1=O)c23	FLT1	No interaction	Interaction	37	0.74
PD-166793	CC(C)C(NS(=O)(=O)c1ccc(cc1)c2ccc(Br)cc2)C(=O)O	RPS6KB1	No interaction	Interaction	37	0.74
valsartan	CCCCC(=O)N(Cc1ccc(cc1)-c1ccccc1-c1nn[nH]n1)[C@@H](C(C)C)C(O)=O	RPS6KB1	No interaction	Interaction	37	0.74
lestaurtinib	C[C@]12O[C@H](C[C@]1(O)CO)n1c3ccccc3c3c4C(=O)NCc4c4c5ccccc5n2c4c13	CDK2	No interaction	Interaction	37	0.74
valsartan	CCCCC(=O)N(Cc1ccc(cc1)-c1ccccc1-c1nn[nH]n1)[C@@H](C(C)C)C(O)=O	CDK2	No interaction	Interaction	37	0.74
tripelennamine	CN(C)CCN(Cc1ccccc1)c1ccccn1	CDK2	No interaction	Interaction	37	0.74
dacinostat	OCCN(CCc1c[nH]c2ccccc12)Cc1ccc(\C=C\C(=O)NO)cc1	CDK2	No interaction	Interaction	37	0.74
SDZ-21009	CC(C)OC(=O)c1cc2c(OCC(O)CNC(C)(C)C)cccc2[nH]1	MAPK1	No interaction	Interaction	37	0.74
PD-166793	CC(C)C(NS(=O)(=O)c1ccc(cc1)c2ccc(Br)cc2)C(=O)O	AKT1	No interaction	Interaction	37	0.74
SDZ-21009	CC(C)OC(=O)c1cc2c(OCC(O)CNC(C)(C)C)cccc2[nH]1	AKT1	No interaction	Interaction	37	0.74
TG-101348	Cc1cnc(Nc2ccc(OCCN3CCCC3)cc2)nc1Nc1cccc(c1)S(=O)(=O)NC(C)(C)C	AKT1	No interaction	Interaction	37	0.74
neratinib	CCOc1cc2ncc(C#N)c(Nc3ccc(OCc4ccccn4)c(Cl)c3)c2cc1NC(=O)\C=C\CN(C)C	AKT1	No interaction	Interaction	37	0.74
kenpaullone	Brc1ccc2[nH]c-3c(CC(=O)Nc4ccccc-34)c2c1	PTGS2	No interaction	Interaction	37	0.74
immepip	C(C1CCNCC1)c1c[nH]cn1	PTGS2	No interaction	Interaction	37	0.74
motesanib	CC1(C)CNc2cc(NC(=O)c3cccnc3NCc3ccncc3)ccc12	PTGS2	No interaction	Interaction	37	0.74
pirfenidone	Cc1ccc(=O)n(c1)-c1ccccc1	PTGS2	No interaction	Interaction	37	0.74
remoxipride	CCN1CCC[C@H]1CNC(=O)c1c(OC)ccc(Br)c1OC	PTGS2	No interaction	Interaction	37	0.74
pseudoephedrine	CN[C@@H](C)[C@@H](O)c1ccccc1	PTGS2	No interaction	Interaction	37	0.74
WZ-4002	COc1cc(ccc1Nc1ncc(Cl)c(Oc2cccc(NC(=O)C=C)c2)n1)N1CCN(C)CC1	PTGS2	No interaction	Interaction	37	0.74
CP-724714	COCC(=O)NC\C=C\c1ccc2ncnc(Nc3ccc(Oc4ccc(C)nc4)c(C)c3)c2c1	PTGS2	No interaction	Interaction	37	0.74
AS-703026	OC[C@@H](O)CNC(=O)c1ccncc1Nc1ccc(I)cc1F	PTGS2	No interaction	Interaction	37	0.74
PHA-793887	CC(C)CC(=O)Nc1n[nH]c2c1CN(C(=O)C1CCN(C)CC1)C2(C)C	FLT4	No interaction	Interaction	37	0.74
fenofibrate	CC(C)OC(=O)C(C)(C)Oc1ccc(cc1)C(=O)c1ccc(Cl)cc1	FLT4	No interaction	Interaction	37	0.74
mosapride	CCOc1cc(N)c(Cl)cc1C(=O)NCC1CN(Cc2ccc(F)cc2)CCO1	FLT4	No interaction	Interaction	37	0.74
NGB-2904	Clc1cccc(N2CCN(CCCCNC(=O)c3ccc-4c(Cc5ccccc-45)c3)CC2)c1Cl	FLT4	No interaction	Interaction	37	0.74
YM-155	COCC[n+]1c(C)n(Cc2cnccn2)c2c1C(=O)c1ccccc1C2=O	FLT4	No interaction	Interaction	37	0.74
ICI-89406	OC(CNCCNC(=O)Nc1ccccc1)COc1ccccc1C#N	FLT4	No interaction	Interaction	37	0.74
dihydrexidine	Oc1cc2CC[C@H]3NCc4ccccc4[C@@H]3c2cc1O	FLT4	No interaction	Interaction	37	0.74
brimonidine	Brc1c(NC2=NCCN2)ccc2nccnc12	KDR	No interaction	Interaction	37	0.74
3,3'-diindolylmethane	C(c1c[nH]c2ccccc12)c1c[nH]c2ccccc12	KDR	No interaction	Interaction	37	0.74
VU-0418946-1	C(Nc1nc(nnc1-c1ccccc1)-c1ccccn1)c1ccc(cc1)-c1ccccc1	KDR	No interaction	Interaction	37	0.74
GSK-461364	C[C@@H](Oc1cc(sc1C(N)=O)-n1cnc2ccc(CN3CCN(C)CC3)cc12)c1ccccc1C(F)(F)F	KDR	No interaction	Interaction	37	0.74
PD-166793	CC(C)C(NS(=O)(=O)c1ccc(cc1)c2ccc(Br)cc2)C(=O)O	KDR	No interaction	Interaction	37	0.74
TG-101348	Cc1cnc(Nc2ccc(OCCN3CCCC3)cc2)nc1Nc1cccc(c1)S(=O)(=O)NC(C)(C)C	KDR	No interaction	Interaction	37	0.74
torin-1	CCC(=O)N1CCN(CC1)c1ccc(cc1C(F)(F)F)-n1c2c(ccc1=O)cnc1ccc(cc21)-c1cnc2ccccc2c1	KDR	No interaction	Interaction	37	0.74
immepip	C(C1CCNCC1)c1c[nH]cn1	FLT3	No interaction	Interaction	37	0.74
isotretinoin	CC(/C=C/C1=C(C)CCCC1(C)C)=C\C=C\C(C)=C/C(O)=O	FLT3	No interaction	Interaction	37	0.74
tenovin-1	CC(=O)Nc1ccc(NC(=S)NC(=O)c2ccc(cc2)C(C)(C)C)cc1	FLT3	No interaction	Interaction	37	0.74
torin-1	CCC(=O)N1CCN(CC1)c1ccc(cc1C(F)(F)F)-n1c2c(ccc1=O)cnc1ccc(cc21)-c1cnc2ccccc2c1	FLT3	No interaction	Interaction	37	0.74
NAN-190	COc1ccccc1N1CCN(CCCCN2C(=O)c3ccccc3C2=O)CC1	FLT3	No interaction	Interaction	37	0.74
zibotentan	COc1nc(C)cnc1NS(=O)(=O)c1cccnc1-c1ccc(cc1)-c1nnco1	FLT3	No interaction	Interaction	37	0.74
ICI-162846	NC(=O)CCCCn1ccc(N=C(N)NCC(F)(F)F)n1	FLT3	No interaction	Interaction	37	0.74
PHTPP	Oc1ccc(cc1)-c1c(nn2c(cc(nc12)C(F)(F)F)C(F)(F)F)-c1ccccc1	FLT3	No interaction	Interaction	37	0.74
SKI-II	Oc1ccc(Nc2nc(cs2)-c2ccc(Cl)cc2)cc1	FLT3	No interaction	Interaction	37	0.74
PD-407824	Oc1ccc2[nH]c3cc(c4C(=O)NC(=O)c4c3c2c1)-c1ccccc1	FLT3	No interaction	Interaction	37	0.74
CGP-60474	OCCCNc1cc(ccn1)c2ccnc(Nc3cccc(Cl)c3)n2	FLT3	No interaction	Interaction	37	0.74
torin-1	CCC(=O)N1CCN(CC1)c1ccc(cc1C(F)(F)F)-n1c2c(ccc1=O)cnc1ccc(cc21)-c1cnc2ccccc2c1	OPRD1	No interaction	Interaction	37	0.74
GSK-461364	C[C@@H](Oc1cc(sc1C(N)=O)-n1cnc2ccc(CN3CCN(C)CC3)cc12)c1ccccc1C(F)(F)F	MTOR	No interaction	Interaction	37	0.74
ZK-164015	CCCCCS(=O)(=O)CCCCCCCCCCn1c(c(C)c2cc(O)ccc12)-c1ccc(O)cc1	MTOR	No interaction	Interaction	37	0.74
BMS-345541	Cc1cnc2c(NCCN)nc3ccc(C)cc3n12	MAPK8	No interaction	Interaction	37	0.74
ZSTK-474	FC(F)c1nc2ccccc2n1-c1nc(nc(n1)N1CCOCC1)N1CCOCC1	MAPK8	No interaction	Interaction	37	0.74
lestaurtinib	C[C@]12O[C@H](C[C@]1(O)CO)n1c3ccccc3c3c4C(=O)NCc4c4c5ccccc5n2c4c13	GSK3B	No interaction	Interaction	37	0.74
lestaurtinib	C[C@]12O[C@H](C[C@]1(O)CO)n1c3ccccc3c3c4C(=O)NCc4c4c5ccccc5n2c4c13	CDK9	No interaction	Interaction	37	0.74
naphazoline	C(C1=NCCN1)c1cccc2ccccc12	MAPK12	No interaction	Interaction	37	0.74
torin-1	CCC(=O)N1CCN(CC1)c1ccc(cc1C(F)(F)F)-n1c2c(ccc1=O)cnc1ccc(cc21)-c1cnc2ccccc2c1	MAPK12	No interaction	Interaction	37	0.74
dacinostat	OCCN(CCc1c[nH]c2ccccc12)Cc1ccc(\C=C\C(=O)NO)cc1	CDK5	No interaction	Interaction	37	0.74
PHA-793887	CC(C)CC(=O)Nc1n[nH]c2c1CN(C(=O)C1CCN(C)CC1)C2(C)C	ROCK1	No interaction	Interaction	37	0.74
lestaurtinib	C[C@]12O[C@H](C[C@]1(O)CO)n1c3ccccc3c3c4C(=O)NCc4c4c5ccccc5n2c4c13	ERBB4	No interaction	Interaction	37	0.74
crizotinib	C[C@@H](Oc1cc(cnc1N)-c1cnn(c1)C1CCNCC1)c1c(Cl)ccc(F)c1Cl	MAPK14	No interaction	Interaction	37	0.74
SB-408124	CN(C)c1ccc(NC(=O)Nc2cc(C)nc3c(F)cc(F)cc23)cc1	MAPK14	No interaction	Interaction	37	0.74
tripelennamine	CN(C)CCN(Cc1ccccc1)c1ccccn1	MAPK14	No interaction	Interaction	37	0.74
ZSTK-474	FC(F)c1nc2ccccc2n1-c1nc(nc(n1)N1CCOCC1)N1CCOCC1	MAPK14	No interaction	Interaction	37	0.74
isotretinoin	CC(/C=C/C1=C(C)CCCC1(C)C)=C\C=C\C(C)=C/C(O)=O	HDAC7	No interaction	Interaction	37	0.74
sunitinib	CCN(CC)CCNC(=O)c1c(C)[nH]c(\C=C2/C(=O)Nc3ccc(F)cc23)c1C	HDAC7	No interaction	Interaction	37	0.74
3,3'-diindolylmethane	C(c1c[nH]c2ccccc12)c1c[nH]c2ccccc12	HDAC2	No interaction	Interaction	37	0.74
GSK-461364	C[C@@H](Oc1cc(sc1C(N)=O)-n1cnc2ccc(CN3CCN(C)CC3)cc12)c1ccccc1C(F)(F)F	HDAC6	No interaction	Interaction	37	0.74
isotretinoin	CC(/C=C/C1=C(C)CCCC1(C)C)=C\C=C\C(C)=C/C(O)=O	HDAC6	No interaction	Interaction	37	0.74
propofol	CC(C)c1cccc(C(C)C)c1O	HDAC6	No interaction	Interaction	37	0.74
FR-139317	CC(C)CC(NC(=O)N1CCCCCC1)C(=O)NC(Cc2cn(C)c3ccccc23)C(=O)NC(Cc4ccccn4)C(=O)O	HDAC6	No interaction	Interaction	37	0.74
sunitinib	CCN(CC)CCNC(=O)c1c(C)[nH]c(\C=C2/C(=O)Nc3ccc(F)cc23)c1C	HDAC6	No interaction	Interaction	37	0.74
naphazoline	C(C1=NCCN1)c1cccc2ccccc12	HDAC5	No interaction	Interaction	37	0.74
propofol	CC(C)c1cccc(C(C)C)c1O	HDAC5	No interaction	Interaction	37	0.74
PHA-793887	CC(C)CC(=O)Nc1n[nH]c2c1CN(C(=O)C1CCN(C)CC1)C2(C)C	HDAC5	No interaction	Interaction	37	0.74
lestaurtinib	C[C@]12O[C@H](C[C@]1(O)CO)n1c3ccccc3c3c4C(=O)NCc4c4c5ccccc5n2c4c13	BRD4	No interaction	Interaction	36	0.72
CGP-60474	OCCCNc1cc(ccn1)c2ccnc(Nc3cccc(Cl)c3)n2	ROCK2	No interaction	Interaction	36	0.72
SB-408124	CN(C)c1ccc(NC(=O)Nc2cc(C)nc3c(F)cc(F)cc23)cc1	EGFR	No interaction	Interaction	36	0.72
nTZDpa	OC(=O)c1n(Cc2ccc(Cl)cc2)c2ccc(Cl)cc2c1Sc1ccccc1	EGFR	No interaction	Interaction	36	0.72
somatostatin	C[C@@H](O)[C@@H]1NC(=O)[C@H](CCCCN)NC(=O)[C@H](Cc2c[nH]c3ccccc23)NC(=O)[C@H](Cc2ccccc2)NC(=O)[C@H](Cc2ccccc2)NC(=O)[C@H](CC(N)=O)NC(=O)[C@H](CCCCN)NC(=O)[C@H](CSSC[C@H](NC(=O)[C@H](CO)NC(=O)[C@@H](NC(=O)[C@H](Cc2ccccc2)NC1=O)[C@@H](C)O)C(O)=O)NC(=O)CNC(=O)[C@H](C)N	ERBB2	No interaction	Interaction	36	0.72
melperone	CC1CCN(CCCC(=O)c2ccc(F)cc2)CC1	ERBB2	No interaction	Interaction	36	0.72
risperidone	Cc1nc2CCCCn2c(=O)c1CCN1CCC(CC1)c1noc2cc(F)ccc12	ERBB2	No interaction	Interaction	36	0.72
dacinostat	OCCN(CCc1c[nH]c2ccccc12)Cc1ccc(\C=C\C(=O)NO)cc1	PRKCB	No interaction	Interaction	36	0.72
VU-0418946-1	C(Nc1nc(nnc1-c1ccccc1)-c1ccccn1)c1ccc(cc1)-c1ccccc1	LCK	No interaction	Interaction	36	0.72
lidocaine	CCN(CC)CC(=O)Nc1c(C)cccc1C	LCK	No interaction	Interaction	36	0.72
SB-408124	CN(C)c1ccc(NC(=O)Nc2cc(C)nc3c(F)cc(F)cc23)cc1	LCK	No interaction	Interaction	36	0.72
dacinostat	OCCN(CCc1c[nH]c2ccccc12)Cc1ccc(\C=C\C(=O)NO)cc1	CDK1	No interaction	Interaction	36	0.72
naphazoline	C(C1=NCCN1)c1cccc2ccccc12	CSF1R	No interaction	Interaction	36	0.72
PHA-793887	CC(C)CC(=O)Nc1n[nH]c2c1CN(C(=O)C1CCN(C)CC1)C2(C)C	CSF1R	No interaction	Interaction	36	0.72
LY-225910	CC(C)Oc1cccc(c1)-n1c(CCc2c[nH]c3ccc(Br)cc23)nc2ccccc2c1=O	CSF1R	No interaction	Interaction	36	0.72
L-368899	Cc1ccccc1N1CCN(CC1)S(=O)(=O)CC12CCC(C[C@@H]1NC(=O)[C@@H](N)CCS(C)(=O)=O)C2(C)C	CSF1R	No interaction	Interaction	36	0.72
RS-504393	Cc1oc(nc1CCN1CCC2(CC1)OC(=O)Nc1ccc(C)cc21)-c1ccccc1	CSF1R	No interaction	Interaction	36	0.72
nefazodone	CCc1nn(CCCN2CCN(CC2)c2cccc(Cl)c2)c(=O)n1CCOc1ccccc1	CSF1R	No interaction	Interaction	36	0.72
KU-55933	O=c1cc(oc(c1)-c1cccc2Sc3ccccc3Sc12)N1CCOCC1	CSF1R	No interaction	Interaction	36	0.72
mosapride	CCOc1cc(N)c(Cl)cc1C(=O)NCC1CN(Cc2ccc(F)cc2)CCO1	ADRB2	No interaction	Interaction	36	0.72
NAN-190	COc1ccccc1N1CCN(CCCCN2C(=O)c3ccccc3C2=O)CC1	ADRB2	No interaction	Interaction	36	0.72
zibotentan	COc1nc(C)cnc1NS(=O)(=O)c1cccnc1-c1ccc(cc1)-c1nnco1	ADRB2	No interaction	Interaction	36	0.72
CGP-60474	OCCCNc1cc(ccn1)c2ccnc(Nc3cccc(Cl)c3)n2	ADRB2	No interaction	Interaction	36	0.72
PD-166793	CC(C)C(NS(=O)(=O)c1ccc(cc1)c2ccc(Br)cc2)C(=O)O	RET	No interaction	Interaction	36	0.72
Y-134	CC(C)N1CCN(CC1)c1ccc(cc1)C(=O)c1c(sc2cc(O)ccc12)-c1ccc(O)cc1	RET	No interaction	Interaction	36	0.72
PU-H71	CC(C)NCCCn1c(Sc2cc3OCOc3cc2I)nc2c(N)ncnc12	RET	No interaction	Interaction	36	0.72
GW-441756	Cn1cc(C=C2C(=O)Nc3cccnc23)c4ccccc14	RET	No interaction	Interaction	36	0.72
deoxycholic-acid	C[C@H](CCC(O)=O)[C@H]1CC[C@H]2[C@@H]3CC[C@@H]4C[C@H](O)CC[C@]4(C)[C@H]3C[C@H](O)[C@]12C	PDGFRB	No interaction	Interaction	36	0.72
LY-225910	CC(C)Oc1cccc(c1)-n1c(CCc2c[nH]c3ccc(Br)cc23)nc2ccccc2c1=O	PDGFRB	No interaction	Interaction	36	0.72
ziprasidone	Clc1cc2NC(=O)Cc2cc1CCN1CCN(CC1)c1nsc2ccccc12	PDGFRB	No interaction	Interaction	36	0.72
bosutinib	COc1cc(Nc2c(cnc3cc(OCCCN4CCN(C)CC4)c(OC)cc23)C#N)c(Cl)cc1Cl	PDGFRB	No interaction	Interaction	36	0.72
RS-102221	COc1cc(OC)c(cc1NS(=O)(=O)c1ccc(cc1)C(F)(F)F)C(=O)CCCCN1CCC2(CC1)NC(=O)NC2=O	PDGFRB	No interaction	Interaction	36	0.72
LY-456236	COc1ccc(Nc2ncnc3ccc(OC)cc23)cc1	PDGFRB	No interaction	Interaction	36	0.72
PHA-793887	CC(C)CC(=O)Nc1n[nH]c2c1CN(C(=O)C1CCN(C)CC1)C2(C)C	KIT	No interaction	Interaction	36	0.72
SB-590885	CN(C)CCOc1ccc(cc1)-c1nc(c([nH]1)-c1ccc2c(CC\C2=N\O)c1)-c1ccncc1	KIT	No interaction	Interaction	36	0.72
dacinostat	OCCN(CCc1c[nH]c2ccccc12)Cc1ccc(\C=C\C(=O)NO)cc1	RARB	No interaction	Interaction	36	0.72
naphazoline	C(C1=NCCN1)c1cccc2ccccc12	FGFR1	No interaction	Interaction	36	0.72
aurora-a-inhibitor-i	CCN1CCN(CC1)C(=O)Cc1ccc(Nc2ncc(F)c(Nc3ccc(cc3)C(=O)Nc3ccccc3Cl)n2)cc1	FGFR1	No interaction	Interaction	36	0.72
NAN-190	COc1ccccc1N1CCN(CCCCN2C(=O)c3ccccc3C2=O)CC1	FGFR1	No interaction	Interaction	36	0.72
GW-441756	Cn1cc(C=C2C(=O)Nc3cccnc23)c4ccccc14	SRC	No interaction	Interaction	36	0.72
SKF-77434	Oc1cc2CCN(CC=C)CC(c3ccccc3)c2cc1O	RARG	No interaction	Interaction	36	0.72
isotretinoin	CC(/C=C/C1=C(C)CCCC1(C)C)=C\C=C\C(C)=C/C(O)=O	PDGFRA	No interaction	Interaction	36	0.72
motesanib	CC1(C)CNc2cc(NC(=O)c3cccnc3NCc3ccncc3)ccc12	PDGFRA	No interaction	Interaction	36	0.72
ZM-323881	Cc1cc(F)c(Nc2ncnc3cc(OCc4ccccc4)ccc23)cc1O	PDGFRA	No interaction	Interaction	36	0.72
Ro-10-5824	Cc1ncc(CN2CCC(=CC2)c2ccccc2)c(N)n1	PDGFRA	No interaction	Interaction	36	0.72
embelin	CCCCCCCCCCCC1C(=O)C(=O)CC(=O)C1=O	PDGFRA	No interaction	Interaction	36	0.72
neratinib	CCOc1cc2ncc(C#N)c(Nc3ccc(OCc4ccccn4)c(Cl)c3)c2cc1NC(=O)\C=C\CN(C)C	PDGFRA	No interaction	Interaction	36	0.72
nTZDpa	OC(=O)c1n(Cc2ccc(Cl)cc2)c2ccc(Cl)cc2c1Sc1ccccc1	PDGFRA	No interaction	Interaction	36	0.72
SKI-II	Oc1ccc(Nc2nc(cs2)-c2ccc(Cl)cc2)cc1	PDGFRA	No interaction	Interaction	36	0.72
crizotinib	C[C@@H](Oc1cc(cnc1N)-c1cnn(c1)C1CCNCC1)c1c(Cl)ccc(F)c1Cl	PRKCA	No interaction	Interaction	36	0.72
purmorphamine	C1CCC(CC1)n1cnc2c(Nc3ccc(cc3)N3CCOCC3)nc(Oc3cccc4ccccc34)nc12	PRKCA	No interaction	Interaction	36	0.72
gossypol	CC(C)c1c(O)c(O)c(C=O)c2c(O)c(c(C)cc12)-c1c(C)cc2c(C(C)C)c(O)c(O)c(C=O)c2c1O	PRKCA	No interaction	Interaction	36	0.72
FIT	CCC(=O)N(C1CCN(CCc2ccc(cc2)N=C=S)CC1)c1ccccc1	PRKCA	No interaction	Interaction	36	0.72
dinoprostone	CCCCC[C@H](O)\C=C\[C@H]1[C@H](O)CC(=O)[C@@H]1C\C=C/CCCC(O)=O	PRKCA	No interaction	Interaction	36	0.72
sunitinib	CCN(CC)CCNC(=O)c1c(C)[nH]c(\C=C2/C(=O)Nc3ccc(F)cc23)c1C	PRKCA	No interaction	Interaction	36	0.72
mosapride	CCOc1cc(N)c(Cl)cc1C(=O)NCC1CN(Cc2ccc(F)cc2)CCO1	PRKCA	No interaction	Interaction	36	0.72
GR-127935	COc1ccc(NC(=O)c2ccc(cc2)-c2ccc(cc2C)-c2noc(C)n2)cc1N1CCN(C)CC1	PRKCA	No interaction	Interaction	36	0.72
PHTPP	Oc1ccc(cc1)-c1c(nn2c(cc(nc12)C(F)(F)F)C(F)(F)F)-c1ccccc1	PRKCA	No interaction	Interaction	36	0.72
PD-407824	Oc1ccc2[nH]c3cc(c4C(=O)NC(=O)c4c3c2c1)-c1ccccc1	PRKCA	No interaction	Interaction	36	0.72
aurora-a-inhibitor-i	CCN1CCN(CC1)C(=O)Cc1ccc(Nc2ncc(F)c(Nc3ccc(cc3)C(=O)Nc3ccccc3Cl)n2)cc1	FLT1	No interaction	Interaction	36	0.72
BMS-345541	Cc1cnc2c(NCCN)nc3ccc(C)cc3n12	TBXA2R	No interaction	Interaction	36	0.72
naphazoline	C(C1=NCCN1)c1cccc2ccccc12	FGFR3	No interaction	Interaction	36	0.72
TG-101348	Cc1cnc(Nc2ccc(OCCN3CCCC3)cc2)nc1Nc1cccc(c1)S(=O)(=O)NC(C)(C)C	FGFR3	No interaction	Interaction	36	0.72
naphazoline	C(C1=NCCN1)c1cccc2ccccc12	RPS6KB1	No interaction	Interaction	36	0.72
dacinostat	OCCN(CCc1c[nH]c2ccccc12)Cc1ccc(\C=C\C(=O)NO)cc1	RPS6KB1	No interaction	Interaction	36	0.72
TG-101348	Cc1cnc(Nc2ccc(OCCN3CCCC3)cc2)nc1Nc1cccc(c1)S(=O)(=O)NC(C)(C)C	MAPK1	No interaction	Interaction	36	0.72
crizotinib	C[C@@H](Oc1cc(cnc1N)-c1cnn(c1)C1CCNCC1)c1c(Cl)ccc(F)c1Cl	AKT1	No interaction	Interaction	36	0.72
gossypol	CC(C)c1c(O)c(O)c(C=O)c2c(O)c(c(C)cc12)-c1c(C)cc2c(C(C)C)c(O)c(O)c(C=O)c2c1O	AKT1	No interaction	Interaction	36	0.72
melperone	CC1CCN(CCCC(=O)c2ccc(F)cc2)CC1	AKT1	No interaction	Interaction	36	0.72
valsartan	CCCCC(=O)N(Cc1ccc(cc1)-c1ccccc1-c1nn[nH]n1)[C@@H](C(C)C)C(O)=O	AKT1	No interaction	Interaction	36	0.72
aurora-a-inhibitor-i	CCN1CCN(CC1)C(=O)Cc1ccc(Nc2ncc(F)c(Nc3ccc(cc3)C(=O)Nc3ccccc3Cl)n2)cc1	AKT1	No interaction	Interaction	36	0.72
mosapride	CCOc1cc(N)c(Cl)cc1C(=O)NCC1CN(Cc2ccc(F)cc2)CCO1	AKT1	No interaction	Interaction	36	0.72
GR-127935	COc1ccc(NC(=O)c2ccc(cc2)-c2ccc(cc2C)-c2noc(C)n2)cc1N1CCN(C)CC1	AKT1	No interaction	Interaction	36	0.72
NAN-190	COc1ccccc1N1CCN(CCCCN2C(=O)c3ccccc3C2=O)CC1	AKT1	No interaction	Interaction	36	0.72
ZSTK-474	FC(F)c1nc2ccccc2n1-c1nc(nc(n1)N1CCOCC1)N1CCOCC1	AKT1	No interaction	Interaction	36	0.72
LY-225910	CC(C)Oc1cccc(c1)-n1c(CCc2c[nH]c3ccc(Br)cc23)nc2ccccc2c1=O	PTGS2	No interaction	Interaction	36	0.72
embelin	CCCCCCCCCCCC1C(=O)C(=O)CC(=O)C1=O	PTGS2	No interaction	Interaction	36	0.72
mosapride	CCOc1cc(N)c(Cl)cc1C(=O)NCC1CN(Cc2ccc(F)cc2)CCO1	PTGS2	No interaction	Interaction	36	0.72
GANT-61	CN(C)c1ccccc1CN1CCCN(Cc2ccccc2N(C)C)C1c1ccncc1	PTGS2	No interaction	Interaction	36	0.72
OSI-027	COc1cccc2cc([nH]c12)-c1nc([C@@H]2CC[C@@H](CC2)C(O)=O)n2ncnc(N)c12	PTGS2	No interaction	Interaction	36	0.72
aurora-a-inhibitor-i	CCN1CCN(CC1)C(=O)Cc1ccc(Nc2ncc(F)c(Nc3ccc(cc3)C(=O)Nc3ccccc3Cl)n2)cc1	AHR	No interaction	Interaction	36	0.72
kenpaullone	Brc1ccc2[nH]c-3c(CC(=O)Nc4ccccc-34)c2c1	FLT4	No interaction	Interaction	36	0.72
TTNPB	CC(=Cc1ccc(cc1)C(=O)O)c2ccc3c(c2)C(C)(C)CCC3(C)C	FLT4	No interaction	Interaction	36	0.72
luzindole	CC(=O)NCCc1c(Cc2ccccc2)[nH]c2ccccc12	FLT4	No interaction	Interaction	36	0.72
RS-17053	CC(C)(Cc1c[nH]c2ccc(Cl)cc12)NCCOc1ccccc1OCC1CC1	FLT4	No interaction	Interaction	36	0.72
PU-H71	CC(C)NCCCn1c(Sc2cc3OCOc3cc2I)nc2c(N)ncnc12	FLT4	No interaction	Interaction	36	0.72
PSB-11	CC[C@@H]1CN2C(=N1)c1[nH]c(nc1N(C)C2=O)-c1ccccc1	FLT4	No interaction	Interaction	36	0.72
melperone	CC1CCN(CCCC(=O)c2ccc(F)cc2)CC1	FLT4	No interaction	Interaction	36	0.72
FIT	CCC(=O)N(C1CCN(CCc2ccc(cc2)N=C=S)CC1)c1ccccc1	FLT4	No interaction	Interaction	36	0.72
canertinib	Fc1ccc(Nc2ncnc3cc(OCCCN4CCOCC4)c(NC(=O)C=C)cc23)cc1Cl	FLT4	No interaction	Interaction	36	0.72
PHTPP	Oc1ccc(cc1)-c1c(nn2c(cc(nc12)C(F)(F)F)C(F)(F)F)-c1ccccc1	FLT4	No interaction	Interaction	36	0.72
crizotinib	C[C@@H](Oc1cc(cnc1N)-c1cnn(c1)C1CCNCC1)c1c(Cl)ccc(F)c1Cl	KDR	No interaction	Interaction	36	0.72
JTE-013	CC(C)c1cc(NNC(=O)Nc2cc(Cl)nc(Cl)c2)nc2n(C)nc(C)c12	KDR	No interaction	Interaction	36	0.72
PD-102807	CCOC(=O)c1c(C)[nH]c2ccc3OC4N(CCc5cc(OC)ccc45)Cc3c12	KDR	No interaction	Interaction	36	0.72
SB-590885	CN(C)CCOc1ccc(cc1)-c1nc(c([nH]1)-c1ccc2c(CC\C2=N\O)c1)-c1ccncc1	KDR	No interaction	Interaction	36	0.72
kenpaullone	Brc1ccc2[nH]c-3c(CC(=O)Nc4ccccc-34)c2c1	FLT3	No interaction	Interaction	36	0.72
LY-225910	CC(C)Oc1cccc(c1)-n1c(CCc2c[nH]c3ccc(Br)cc23)nc2ccccc2c1=O	FLT3	No interaction	Interaction	36	0.72
L-368899	Cc1ccccc1N1CCN(CC1)S(=O)(=O)CC12CCC(C[C@@H]1NC(=O)[C@@H](N)CCS(C)(=O)=O)C2(C)C	FLT3	No interaction	Interaction	36	0.72
melperone	CC1CCN(CCCC(=O)c2ccc(F)cc2)CC1	FLT3	No interaction	Interaction	36	0.72
RS-504393	Cc1oc(nc1CCN1CCC2(CC1)OC(=O)Nc1ccc(C)cc21)-c1ccccc1	FLT3	No interaction	Interaction	36	0.72
oleoylethanolamide	CCCCCCCC\C=C/CCCCCCCC(=O)NCCO	FLT3	No interaction	Interaction	36	0.72
neratinib	CCOc1cc2ncc(C#N)c(Nc3ccc(OCc4ccccn4)c(Cl)c3)c2cc1NC(=O)\C=C\CN(C)C	FLT3	No interaction	Interaction	36	0.72
ziprasidone	Clc1cc2NC(=O)Cc2cc1CCN1CCN(CC1)c1nsc2ccccc12	FLT3	No interaction	Interaction	36	0.72
pazopanib	CN(c1ccc2c(C)n(C)nc2c1)c1ccnc(Nc2ccc(C)c(c2)S(N)(=O)=O)n1	FLT3	No interaction	Interaction	36	0.72
XMD-1150	COc1cc(ccc1Nc1ncc2N(C)C(=O)c3ccccc3N(C)c2n1)C(=O)N1CCC(CC1)N1CCN(C)CC1	FLT3	No interaction	Interaction	36	0.72
CP-724714	COCC(=O)NC\C=C\c1ccc2ncnc(Nc3ccc(Oc4ccc(C)nc4)c(C)c3)c2c1	FLT3	No interaction	Interaction	36	0.72
dihydrexidine	Oc1cc2CC[C@H]3NCc4ccccc4[C@@H]3c2cc1O	FLT3	No interaction	Interaction	36	0.72
tripelennamine	CN(C)CCN(Cc1ccccc1)c1ccccn1	OPRD1	No interaction	Interaction	36	0.72
BMS-345541	Cc1cnc2c(NCCN)nc3ccc(C)cc3n12	MTOR	No interaction	Interaction	36	0.72
ZSTK-474	FC(F)c1nc2ccccc2n1-c1nc(nc(n1)N1CCOCC1)N1CCOCC1	MTOR	No interaction	Interaction	36	0.72
dacinostat	OCCN(CCc1c[nH]c2ccccc12)Cc1ccc(\C=C\C(=O)NO)cc1	MTOR	No interaction	Interaction	36	0.72
valsartan	CCCCC(=O)N(Cc1ccc(cc1)-c1ccccc1-c1nn[nH]n1)[C@@H](C(C)C)C(O)=O	CDK9	No interaction	Interaction	36	0.72
dacinostat	OCCN(CCc1c[nH]c2ccccc12)Cc1ccc(\C=C\C(=O)NO)cc1	CDK9	No interaction	Interaction	36	0.72
PHA-793887	CC(C)CC(=O)Nc1n[nH]c2c1CN(C(=O)C1CCN(C)CC1)C2(C)C	MAPK12	No interaction	Interaction	36	0.72
GW-441756	Cn1cc(C=C2C(=O)Nc3cccnc23)c4ccccc14	PKIA	No interaction	Interaction	36	0.72
pyroxamide	ONC(=O)CCCCCCC(=O)Nc1cccnc1	ROCK1	No interaction	Interaction	36	0.72
GP-1a	Cc1ccc-2c(Cc3c(nn(c-23)-c2ccc(Cl)cc2Cl)C(=O)NN2CCCCC2)c1	ERBB4	No interaction	Interaction	36	0.72
kenpaullone	Brc1ccc2[nH]c-3c(CC(=O)Nc4ccccc-34)c2c1	MAPK14	No interaction	Interaction	36	0.72
somatostatin	C[C@@H](O)[C@@H]1NC(=O)[C@H](CCCCN)NC(=O)[C@H](Cc2c[nH]c3ccccc23)NC(=O)[C@H](Cc2ccccc2)NC(=O)[C@H](Cc2ccccc2)NC(=O)[C@H](CC(N)=O)NC(=O)[C@H](CCCCN)NC(=O)[C@H](CSSC[C@H](NC(=O)[C@H](CO)NC(=O)[C@@H](NC(=O)[C@H](Cc2ccccc2)NC1=O)[C@@H](C)O)C(O)=O)NC(=O)CNC(=O)[C@H](C)N	MAPK14	No interaction	Interaction	36	0.72
embelin	CCCCCCCCCCCC1C(=O)C(=O)CC(=O)C1=O	MAPK14	No interaction	Interaction	36	0.72
neratinib	CCOc1cc2ncc(C#N)c(Nc3ccc(OCc4ccccn4)c(Cl)c3)c2cc1NC(=O)\C=C\CN(C)C	MAPK14	No interaction	Interaction	36	0.72
CP-724714	COCC(=O)NC\C=C\c1ccc2ncnc(Nc3ccc(Oc4ccc(C)nc4)c(C)c3)c2c1	MAPK14	No interaction	Interaction	36	0.72
brimonidine	Brc1c(NC2=NCCN2)ccc2nccnc12	HDAC7	No interaction	Interaction	36	0.72
PHA-793887	CC(C)CC(=O)Nc1n[nH]c2c1CN(C(=O)C1CCN(C)CC1)C2(C)C	HDAC7	No interaction	Interaction	36	0.72
Y-134	CC(C)N1CCN(CC1)c1ccc(cc1)C(=O)c1c(sc2cc(O)ccc12)-c1ccc(O)cc1	HDAC7	No interaction	Interaction	36	0.72
GW-441756	Cn1cc(C=C2C(=O)Nc3cccnc23)c4ccccc14	HDAC2	No interaction	Interaction	36	0.72
SDZ-21009	CC(C)OC(=O)c1cc2c(OCC(O)CNC(C)(C)C)cccc2[nH]1	HDAC6	No interaction	Interaction	36	0.72
GW-441756	Cn1cc(C=C2C(=O)Nc3cccnc23)c4ccccc14	HDAC6	No interaction	Interaction	36	0.72
zibotentan	COc1nc(C)cnc1NS(=O)(=O)c1cccnc1-c1ccc(cc1)-c1nnco1	HDAC6	No interaction	Interaction	36	0.72
FR-139317	CC(C)CC(NC(=O)N1CCCCCC1)C(=O)NC(Cc2cn(C)c3ccccc23)C(=O)NC(Cc4ccccn4)C(=O)O	HDAC5	No interaction	Interaction	36	0.72
lestaurtinib	C[C@]12O[C@H](C[C@]1(O)CO)n1c3ccccc3c3c4C(=O)NCc4c4c5ccccc5n2c4c13	SGK1	No interaction	Interaction	35	0.7
PD-166793	CC(C)C(NS(=O)(=O)c1ccc(cc1)c2ccc(Br)cc2)C(=O)O	HDAC3	No interaction	Interaction	35	0.7
valsartan	CCCCC(=O)N(Cc1ccc(cc1)-c1ccccc1-c1nn[nH]n1)[C@@H](C(C)C)C(O)=O	HDAC3	No interaction	Interaction	35	0.7
JTE-013	CC(C)c1cc(NNC(=O)Nc2cc(Cl)nc(Cl)c2)nc2n(C)nc(C)c12	EGFR	No interaction	Interaction	35	0.7
NPC-15199	CC(C)CC(NC(=O)OCC1c2ccccc2-c3ccccc13)C(=O)O	EGFR	No interaction	Interaction	35	0.7
SDZ-21009	CC(C)OC(=O)c1cc2c(OCC(O)CNC(C)(C)C)cccc2[nH]1	EGFR	No interaction	Interaction	35	0.7
PSB-11	CC[C@@H]1CN2C(=N1)c1[nH]c(nc1N(C)C2=O)-c1ccccc1	EGFR	No interaction	Interaction	35	0.7
AT-7519	Clc1cccc(Cl)c1C(=O)Nc1c[nH]nc1C(=O)NC1CCNCC1	EGFR	No interaction	Interaction	35	0.7
GW-441756	Cn1cc(C=C2C(=O)Nc3cccnc23)c4ccccc14	EGFR	No interaction	Interaction	35	0.7
PHTPP	Oc1ccc(cc1)-c1c(nn2c(cc(nc12)C(F)(F)F)C(F)(F)F)-c1ccccc1	EGFR	No interaction	Interaction	35	0.7
immepip	C(C1CCNCC1)c1c[nH]cn1	ERBB2	No interaction	Interaction	35	0.7
JTE-013	CC(C)c1cc(NNC(=O)Nc2cc(Cl)nc(Cl)c2)nc2n(C)nc(C)c12	ERBB2	No interaction	Interaction	35	0.7
propofol	CC(C)c1cccc(C(C)C)c1O	ERBB2	No interaction	Interaction	35	0.7
PU-H71	CC(C)NCCCn1c(Sc2cc3OCOc3cc2I)nc2c(N)ncnc12	ERBB2	No interaction	Interaction	35	0.7
SDZ-21009	CC(C)OC(=O)c1cc2c(OCC(O)CNC(C)(C)C)cccc2[nH]1	ERBB2	No interaction	Interaction	35	0.7
motesanib	CC1(C)CNc2cc(NC(=O)c3cccnc3NCc3ccncc3)ccc12	ERBB2	No interaction	Interaction	35	0.7
nefazodone	CCc1nn(CCCN2CCN(CC2)c2cccc(Cl)c2)c(=O)n1CCOc1ccccc1	ERBB2	No interaction	Interaction	35	0.7
GR-127935	COc1ccc(NC(=O)c2ccc(cc2)-c2ccc(cc2C)-c2noc(C)n2)cc1N1CCN(C)CC1	ERBB2	No interaction	Interaction	35	0.7
NAN-190	COc1ccccc1N1CCN(CCCCN2C(=O)c3ccccc3C2=O)CC1	ERBB2	No interaction	Interaction	35	0.7
PHA-793887	CC(C)CC(=O)Nc1n[nH]c2c1CN(C(=O)C1CCN(C)CC1)C2(C)C	PRKCG	No interaction	Interaction	35	0.7
Y-134	CC(C)N1CCN(CC1)c1ccc(cc1)C(=O)c1c(sc2cc(O)ccc12)-c1ccc(O)cc1	LCK	No interaction	Interaction	35	0.7
SDZ-21009	CC(C)OC(=O)c1cc2c(OCC(O)CNC(C)(C)C)cccc2[nH]1	LCK	No interaction	Interaction	35	0.7
valsartan	CCCCC(=O)N(Cc1ccc(cc1)-c1ccccc1-c1nn[nH]n1)[C@@H](C(C)C)C(O)=O	LCK	No interaction	Interaction	35	0.7
neratinib	CCOc1cc2ncc(C#N)c(Nc3ccc(OCc4ccccn4)c(Cl)c3)c2cc1NC(=O)\C=C\CN(C)C	LCK	No interaction	Interaction	35	0.7
lestaurtinib	C[C@]12O[C@H](C[C@]1(O)CO)n1c3ccccc3c3c4C(=O)NCc4c4c5ccccc5n2c4c13	CDK1	No interaction	Interaction	35	0.7
kenpaullone	Brc1ccc2[nH]c-3c(CC(=O)Nc4ccccc-34)c2c1	CSF1R	No interaction	Interaction	35	0.7
immepip	C(C1CCNCC1)c1c[nH]cn1	CSF1R	No interaction	Interaction	35	0.7
spironolactone	CC(=O)S[C@@H]1CC2=CC(=O)CC[C@]2(C)[C@H]2CC[C@@]3(C)[C@@H](CC[C@@]33CCC(=O)O3)[C@H]12	CSF1R	No interaction	Interaction	35	0.7
azithromycin	CC[C@H]1OC(=O)[C@H](C)[C@@H](O[C@H]2C[C@@](C)(OC)[C@@H](O)[C@H](C)O2)[C@H](C)[C@@H](O[C@@H]2O[C@H](C)C[C@@H]([C@H]2O)N(C)C)[C@](C)(O)C[C@@H](C)CN(C)[C@H](C)[C@@H](O)[C@]1(C)O	CSF1R	No interaction	Interaction	35	0.7
leflunomide	Cc1oncc1C(=O)Nc1ccc(cc1)C(F)(F)F	CSF1R	No interaction	Interaction	35	0.7
FIT	CCC(=O)N(C1CCN(CCc2ccc(cc2)N=C=S)CC1)c1ccccc1	CSF1R	No interaction	Interaction	35	0.7
dinoprostone	CCCCC[C@H](O)\C=C\[C@H]1[C@H](O)CC(=O)[C@@H]1C\C=C/CCCC(O)=O	CSF1R	No interaction	Interaction	35	0.7
phenylbutazone	CCCCC1C(=O)N(N(C1=O)c1ccccc1)c1ccccc1	CSF1R	No interaction	Interaction	35	0.7
embelin	CCCCCCCCCCCC1C(=O)C(=O)CC(=O)C1=O	CSF1R	No interaction	Interaction	35	0.7
IC-261	COc1cc(OC)c(/C=C\2/C(=O)Nc3ccccc23)c(OC)c1	CSF1R	No interaction	Interaction	35	0.7
LY-456236	COc1ccc(Nc2ncnc3ccc(OC)cc23)cc1	CSF1R	No interaction	Interaction	35	0.7
CP-724714	COCC(=O)NC\C=C\c1ccc2ncnc(Nc3ccc(Oc4ccc(C)nc4)c(C)c3)c2c1	CSF1R	No interaction	Interaction	35	0.7
ZSTK-474	FC(F)c1nc2ccccc2n1-c1nc(nc(n1)N1CCOCC1)N1CCOCC1	CSF1R	No interaction	Interaction	35	0.7
BE-2254	Oc1ccc(CCNCC2CCc3ccccc3C2=O)cc1	CSF1R	No interaction	Interaction	35	0.7
VU-0418946-1	C(Nc1nc(nnc1-c1ccccc1)-c1ccccn1)c1ccc(cc1)-c1ccccc1	ADRB2	No interaction	Interaction	35	0.7
GSK-461364	C[C@@H](Oc1cc(sc1C(N)=O)-n1cnc2ccc(CN3CCN(C)CC3)cc12)c1ccccc1C(F)(F)F	ADRB2	No interaction	Interaction	35	0.7
tenovin-1	CC(=O)Nc1ccc(NC(=S)NC(=O)c2ccc(cc2)C(C)(C)C)cc1	ADRB2	No interaction	Interaction	35	0.7
fenofibrate	CC(C)OC(=O)C(C)(C)Oc1ccc(cc1)C(=O)c1ccc(Cl)cc1	ADRB2	No interaction	Interaction	35	0.7
Ro-10-5824	Cc1ncc(CN2CCC(=CC2)c2ccccc2)c(N)n1	ADRB2	No interaction	Interaction	35	0.7
valsartan	CCCCC(=O)N(Cc1ccc(cc1)-c1ccccc1-c1nn[nH]n1)[C@@H](C(C)C)C(O)=O	ADRB2	No interaction	Interaction	35	0.7
SDZ-21009	CC(C)OC(=O)c1cc2c(OCC(O)CNC(C)(C)C)cccc2[nH]1	RET	No interaction	Interaction	35	0.7
BMS-345541	Cc1cnc2c(NCCN)nc3ccc(C)cc3n12	RET	No interaction	Interaction	35	0.7
aurora-a-inhibitor-i	CCN1CCN(CC1)C(=O)Cc1ccc(Nc2ncc(F)c(Nc3ccc(cc3)C(=O)Nc3ccccc3Cl)n2)cc1	RET	No interaction	Interaction	35	0.7
CGP-60474	OCCCNc1cc(ccn1)c2ccnc(Nc3cccc(Cl)c3)n2	RET	No interaction	Interaction	35	0.7
scriptaid	ONC(=O)CCCCCN1C(=O)c2cccc3cccc(C1=O)c23	RET	No interaction	Interaction	35	0.7
lestaurtinib	C[C@]12O[C@H](C[C@]1(O)CO)n1c3ccccc3c3c4C(=O)NCc4c4c5ccccc5n2c4c13	NR3C2	No interaction	Interaction	35	0.7
dacinostat	OCCN(CCc1c[nH]c2ccccc12)Cc1ccc(\C=C\C(=O)NO)cc1	MMP2	No interaction	Interaction	35	0.7
PD-166793	CC(C)C(NS(=O)(=O)c1ccc(cc1)c2ccc(Br)cc2)C(=O)O	ADRB1	No interaction	Interaction	35	0.7
SDZ-21009	CC(C)OC(=O)c1cc2c(OCC(O)CNC(C)(C)C)cccc2[nH]1	ADRB1	No interaction	Interaction	35	0.7
torin-1	CCC(=O)N1CCN(CC1)c1ccc(cc1C(F)(F)F)-n1c2c(ccc1=O)cnc1ccc(cc21)-c1cnc2ccccc2c1	HCK	No interaction	Interaction	35	0.7
NAN-190	COc1ccccc1N1CCN(CCCCN2C(=O)c3ccccc3C2=O)CC1	ADRA2A	No interaction	Interaction	35	0.7
spironolactone	CC(=O)S[C@@H]1CC2=CC(=O)CC[C@]2(C)[C@H]2CC[C@@]3(C)[C@@H](CC[C@@]33CCC(=O)O3)[C@H]12	PDGFRB	No interaction	Interaction	35	0.7
pirfenidone	Cc1ccc(=O)n(c1)-c1ccccc1	PDGFRB	No interaction	Interaction	35	0.7
L-368899	Cc1ccccc1N1CCN(CC1)S(=O)(=O)CC12CCC(C[C@@H]1NC(=O)[C@@H](N)CCS(C)(=O)=O)C2(C)C	PDGFRB	No interaction	Interaction	35	0.7
SANT-1	Cc1nn(c(C)c1C=NN2CCN(Cc3ccccc3)CC2)c4ccccc4	PDGFRB	No interaction	Interaction	35	0.7
FIT	CCC(=O)N(C1CCN(CCc2ccc(cc2)N=C=S)CC1)c1ccccc1	PDGFRB	No interaction	Interaction	35	0.7
fluticasone-propionate	CCC(=O)O[C@@]1([C@H](C)C[C@H]2[C@@H]3C[C@H](F)C4=CC(=O)C=C[C@]4(C)[C@@]3(F)[C@@H](O)C[C@]12C)C(=O)SCF	PDGFRB	No interaction	Interaction	35	0.7
ZD-7155	CCc1cc2N(Cc3ccc(cc3)-c3ccccc3-c3nnn[nH]3)C(=O)CCc2c(CC)n1	PDGFRB	No interaction	Interaction	35	0.7
phenylbutazone	CCCCC1C(=O)N(N(C1=O)c1ccccc1)c1ccccc1	PDGFRB	No interaction	Interaction	35	0.7
mosapride	CCOc1cc(N)c(Cl)cc1C(=O)NCC1CN(Cc2ccc(F)cc2)CCO1	PDGFRB	No interaction	Interaction	35	0.7
SDZ-NKT-343	CN(Cc1ccccc1)C(=O)C(Cc2ccc3ccccc3c2)NC(=O)C4CCCN4C(=O)Nc5ccccc5[N+](=O)[O-]	PDGFRB	No interaction	Interaction	35	0.7
saracatinib	CN1CCN(CCOc2cc(OC3CCOCC3)c3c(Nc4c5OCOc5ccc4Cl)ncnc3c2)CC1	PDGFRB	No interaction	Interaction	35	0.7
YM-155	COCC[n+]1c(C)n(Cc2cnccn2)c2c1C(=O)c1ccccc1C2=O	PDGFRB	No interaction	Interaction	35	0.7
dihydrexidine	Oc1cc2CC[C@H]3NCc4ccccc4[C@@H]3c2cc1O	PDGFRB	No interaction	Interaction	35	0.7
TG-101348	Cc1cnc(Nc2ccc(OCCN3CCCC3)cc2)nc1Nc1cccc(c1)S(=O)(=O)NC(C)(C)C	KIT	No interaction	Interaction	35	0.7
PD-173074	CCN(CC)CCCCNc1ncc2cc(-c3cc(OC)cc(OC)c3)c(NC(=O)NC(C)(C)C)nc2n1	KIT	No interaction	Interaction	35	0.7
aurora-a-inhibitor-i	CCN1CCN(CC1)C(=O)Cc1ccc(Nc2ncc(F)c(Nc3ccc(cc3)C(=O)Nc3ccccc3Cl)n2)cc1	KIT	No interaction	Interaction	35	0.7
zibotentan	COc1nc(C)cnc1NS(=O)(=O)c1cccnc1-c1ccc(cc1)-c1nnco1	KIT	No interaction	Interaction	35	0.7
CP-724714	COCC(=O)NC\C=C\c1ccc2ncnc(Nc3ccc(Oc4ccc(C)nc4)c(C)c3)c2c1	KIT	No interaction	Interaction	35	0.7
somatostatin	C[C@@H](O)[C@@H]1NC(=O)[C@H](CCCCN)NC(=O)[C@H](Cc2c[nH]c3ccccc23)NC(=O)[C@H](Cc2ccccc2)NC(=O)[C@H](Cc2ccccc2)NC(=O)[C@H](CC(N)=O)NC(=O)[C@H](CCCCN)NC(=O)[C@H](CSSC[C@H](NC(=O)[C@H](CO)NC(=O)[C@@H](NC(=O)[C@H](Cc2ccccc2)NC1=O)[C@@H](C)O)C(O)=O)NC(=O)CNC(=O)[C@H](C)N	FGFR1	No interaction	Interaction	35	0.7
BMS-345541	Cc1cnc2c(NCCN)nc3ccc(C)cc3n12	SRC	No interaction	Interaction	35	0.7
NGB-2904	Clc1cccc(N2CCN(CCCCNC(=O)c3ccc-4c(Cc5ccccc-45)c3)CC2)c1Cl	RARG	No interaction	Interaction	35	0.7
brimonidine	Brc1c(NC2=NCCN2)ccc2nccnc12	PDGFRA	No interaction	Interaction	35	0.7
kenpaullone	Brc1ccc2[nH]c-3c(CC(=O)Nc4ccccc-34)c2c1	PDGFRA	No interaction	Interaction	35	0.7
GR-235	C\C=C1/C(=O)C[C@H]2[C@@H]3CCC4=CC(=O)CC[C@]4(C)[C@H]3CC[C@]12C	PDGFRA	No interaction	Interaction	35	0.7
spironolactone	CC(=O)S[C@@H]1CC2=CC(=O)CC[C@]2(C)[C@H]2CC[C@@]3(C)[C@@H](CC[C@@]33CCC(=O)O3)[C@H]12	PDGFRA	No interaction	Interaction	35	0.7
RS-17053	CC(C)(Cc1c[nH]c2ccc(Cl)cc12)NCCOc1ccccc1OCC1CC1	PDGFRA	No interaction	Interaction	35	0.7
Y-134	CC(C)N1CCN(CC1)c1ccc(cc1)C(=O)c1c(sc2cc(O)ccc12)-c1ccc(O)cc1	PDGFRA	No interaction	Interaction	35	0.7
GP-1a	Cc1ccc-2c(Cc3c(nn(c-23)-c2ccc(Cl)cc2Cl)C(=O)NN2CCCCC2)c1	PDGFRA	No interaction	Interaction	35	0.7
L-368899	Cc1ccccc1N1CCN(CC1)S(=O)(=O)CC12CCC(C[C@@H]1NC(=O)[C@@H](N)CCS(C)(=O)=O)C2(C)C	PDGFRA	No interaction	Interaction	35	0.7
FIT	CCC(=O)N(C1CCN(CCc2ccc(cc2)N=C=S)CC1)c1ccccc1	PDGFRA	No interaction	Interaction	35	0.7
dinoprostone	CCCCC[C@H](O)\C=C\[C@H]1[C@H](O)CC(=O)[C@@H]1C\C=C/CCCC(O)=O	PDGFRA	No interaction	Interaction	35	0.7
phenylbutazone	CCCCC1C(=O)N(N(C1=O)c1ccccc1)c1ccccc1	PDGFRA	No interaction	Interaction	35	0.7
AT-7519	Clc1cccc(Cl)c1C(=O)Nc1c[nH]nc1C(=O)NC1CCNCC1	PDGFRA	No interaction	Interaction	35	0.7
GANT-61	CN(C)c1ccccc1CN1CCCN(Cc2ccccc2N(C)C)C1c1ccncc1	PDGFRA	No interaction	Interaction	35	0.7
tripelennamine	CN(C)CCN(Cc1ccccc1)c1ccccn1	PDGFRA	No interaction	Interaction	35	0.7
CP-724714	COCC(=O)NC\C=C\c1ccc2ncnc(Nc3ccc(Oc4ccc(C)nc4)c(C)c3)c2c1	PDGFRA	No interaction	Interaction	35	0.7
ICI-89406	OC(CNCCNC(=O)Nc1ccccc1)COc1ccccc1C#N	PDGFRA	No interaction	Interaction	35	0.7
GR-235	C\C=C1/C(=O)C[C@H]2[C@@H]3CCC4=CC(=O)CC[C@]4(C)[C@H]3CC[C@]12C	PRKCA	No interaction	Interaction	35	0.7
PSB-11	CC[C@@H]1CN2C(=N1)c1[nH]c(nc1N(C)C2=O)-c1ccccc1	PRKCA	No interaction	Interaction	35	0.7
phenylbutazone	CCCCC1C(=O)N(N(C1=O)c1ccccc1)c1ccccc1	PRKCA	No interaction	Interaction	35	0.7
lidocaine	CCN(CC)CC(=O)Nc1c(C)cccc1C	PRKCA	No interaction	Interaction	35	0.7
PD-102807	CCOC(=O)c1c(C)[nH]c2ccc3OC4N(CCc5cc(OC)ccc45)Cc3c12	PRKCA	No interaction	Interaction	35	0.7
GANT-61	CN(C)c1ccccc1CN1CCCN(Cc2ccccc2N(C)C)C1c1ccncc1	PRKCA	No interaction	Interaction	35	0.7
WZ-4002	COc1cc(ccc1Nc1ncc(Cl)c(Oc2cccc(NC(=O)C=C)c2)n1)N1CCN(C)CC1	PRKCA	No interaction	Interaction	35	0.7
ZSTK-474	FC(F)c1nc2ccccc2n1-c1nc(nc(n1)N1CCOCC1)N1CCOCC1	PRKCA	No interaction	Interaction	35	0.7
lestaurtinib	C[C@]12O[C@H](C[C@]1(O)CO)n1c3ccccc3c3c4C(=O)NCc4c4c5ccccc5n2c4c13	FLT1	No interaction	Interaction	35	0.7
gossypol	CC(C)c1c(O)c(O)c(C=O)c2c(O)c(c(C)cc12)-c1c(C)cc2c(C(C)C)c(O)c(O)c(C=O)c2c1O	FLT1	No interaction	Interaction	35	0.7
risperidone	Cc1nc2CCCCn2c(=O)c1CCN1CCC(CC1)c1noc2cc(F)ccc12	FLT1	No interaction	Interaction	35	0.7
dacinostat	OCCN(CCc1c[nH]c2ccccc12)Cc1ccc(\C=C\C(=O)NO)cc1	TBXA2R	No interaction	Interaction	35	0.7
BMS-345541	Cc1cnc2c(NCCN)nc3ccc(C)cc3n12	FGFR3	No interaction	Interaction	35	0.7
TG-101348	Cc1cnc(Nc2ccc(OCCN3CCCC3)cc2)nc1Nc1cccc(c1)S(=O)(=O)NC(C)(C)C	RPS6KB1	No interaction	Interaction	35	0.7
PD-166793	CC(C)C(NS(=O)(=O)c1ccc(cc1)c2ccc(Br)cc2)C(=O)O	MAPK1	No interaction	Interaction	35	0.7
valsartan	CCCCC(=O)N(Cc1ccc(cc1)-c1ccccc1-c1nn[nH]n1)[C@@H](C(C)C)C(O)=O	MAPK1	No interaction	Interaction	35	0.7
CGP-60474	OCCCNc1cc(ccn1)c2ccnc(Nc3cccc(Cl)c3)n2	MAPK1	No interaction	Interaction	35	0.7
kenpaullone	Brc1ccc2[nH]c-3c(CC(=O)Nc4ccccc-34)c2c1	AKT1	No interaction	Interaction	35	0.7
somatostatin	C[C@@H](O)[C@@H]1NC(=O)[C@H](CCCCN)NC(=O)[C@H](Cc2c[nH]c3ccccc23)NC(=O)[C@H](Cc2ccccc2)NC(=O)[C@H](Cc2ccccc2)NC(=O)[C@H](CC(N)=O)NC(=O)[C@H](CCCCN)NC(=O)[C@H](CSSC[C@H](NC(=O)[C@H](CO)NC(=O)[C@@H](NC(=O)[C@H](Cc2ccccc2)NC1=O)[C@@H](C)O)C(O)=O)NC(=O)CNC(=O)[C@H](C)N	AKT1	No interaction	Interaction	35	0.7
Y-134	CC(C)N1CCN(CC1)c1ccc(cc1)C(=O)c1c(sc2cc(O)ccc12)-c1ccc(O)cc1	AKT1	No interaction	Interaction	35	0.7
risperidone	Cc1nc2CCCCn2c(=O)c1CCN1CCC(CC1)c1noc2cc(F)ccc12	AKT1	No interaction	Interaction	35	0.7
nefazodone	CCc1nn(CCCN2CCN(CC2)c2cccc(Cl)c2)c(=O)n1CCOc1ccccc1	AKT1	No interaction	Interaction	35	0.7
WZ-4002	COc1cc(ccc1Nc1ncc(Cl)c(Oc2cccc(NC(=O)C=C)c2)n1)N1CCN(C)CC1	AKT1	No interaction	Interaction	35	0.7
SKI-II	Oc1ccc(Nc2nc(cs2)-c2ccc(Cl)cc2)cc1	AKT1	No interaction	Interaction	35	0.7
scriptaid	ONC(=O)CCCCCN1C(=O)c2cccc3cccc(C1=O)c23	AKT1	No interaction	Interaction	35	0.7
glycopyrrolate	C[N+]1(C)CCC(C1)OC(=O)C(O)(C1CCCC1)c1ccccc1	PTGS2	No interaction	Interaction	35	0.7
PHA-793887	CC(C)CC(=O)Nc1n[nH]c2c1CN(C(=O)C1CCN(C)CC1)C2(C)C	PTGS2	No interaction	Interaction	35	0.7
FR-139317	CC(C)CC(NC(=O)N1CCCCCC1)C(=O)NC(Cc2cn(C)c3ccccc23)C(=O)NC(Cc4ccccn4)C(=O)O	PTGS2	No interaction	Interaction	35	0.7
leflunomide	Cc1oncc1C(=O)Nc1ccc(cc1)C(F)(F)F	PTGS2	No interaction	Interaction	35	0.7
flupirtine	CCOC(=O)Nc1ccc(NCc2ccc(F)cc2)nc1N	PTGS2	No interaction	Interaction	35	0.7
IRL-2500	CN(C(Cc1ccc(cc1)c2ccccc2)C(=O)NC(Cc3c[nH]c4ccccc34)C(=O)O)C(=O)c5cc(C)cc(C)c5	PTGS2	No interaction	Interaction	35	0.7
PQ-401	COc1ccc(Cl)cc1NC(=O)Nc1cc(C)nc2ccccc12	PTGS2	No interaction	Interaction	35	0.7
LY-456236	COc1ccc(Nc2ncnc3ccc(OC)cc23)cc1	PTGS2	No interaction	Interaction	35	0.7
SB-202190	Oc1ccc(cc1)-c1nc(c([nH]1)-c1ccncc1)-c1ccc(F)cc1	PTGS2	No interaction	Interaction	35	0.7
pyroxamide	ONC(=O)CCCCCCC(=O)Nc1cccnc1	PTGS2	No interaction	Interaction	35	0.7
brimonidine	Brc1c(NC2=NCCN2)ccc2nccnc12	FLT4	No interaction	Interaction	35	0.7
H-89	Brc1ccc(\C=C\CNCCNS(=O)(=O)c2cccc3cnccc23)cc1	FLT4	No interaction	Interaction	35	0.7
JTE-013	CC(C)c1cc(NNC(=O)Nc2cc(Cl)nc(Cl)c2)nc2n(C)nc(C)c12	FLT4	No interaction	Interaction	35	0.7
ZM-323881	Cc1cc(F)c(Nc2ncnc3cc(OCc4ccccc4)ccc23)cc1O	FLT4	No interaction	Interaction	35	0.7
raclopride	CCN1CCC[C@H]1CNC(=O)c1c(O)c(Cl)cc(Cl)c1OC	FLT4	No interaction	Interaction	35	0.7
remoxipride	CCN1CCC[C@H]1CNC(=O)c1c(OC)ccc(Br)c1OC	FLT4	No interaction	Interaction	35	0.7
KN-62	CN(C(Cc1ccc(OS(=O)(=O)c2cccc3cnccc23)cc1)C(=O)N4CCN(CC4)c5ccccc5)S(=O)(=O)c6cccc7cnccc67	FLT4	No interaction	Interaction	35	0.7
PD-407824	Oc1ccc2[nH]c3cc(c4C(=O)NC(=O)c4c3c2c1)-c1ccccc1	FLT4	No interaction	Interaction	35	0.7
somatostatin	C[C@@H](O)[C@@H]1NC(=O)[C@H](CCCCN)NC(=O)[C@H](Cc2c[nH]c3ccccc23)NC(=O)[C@H](Cc2ccccc2)NC(=O)[C@H](Cc2ccccc2)NC(=O)[C@H](CC(N)=O)NC(=O)[C@H](CCCCN)NC(=O)[C@H](CSSC[C@H](NC(=O)[C@H](CO)NC(=O)[C@@H](NC(=O)[C@H](Cc2ccccc2)NC1=O)[C@@H](C)O)C(O)=O)NC(=O)CNC(=O)[C@H](C)N	KDR	No interaction	Interaction	35	0.7
isotretinoin	CC(/C=C/C1=C(C)CCCC1(C)C)=C\C=C\C(C)=C/C(O)=O	KDR	No interaction	Interaction	35	0.7
Y-134	CC(C)N1CCN(CC1)c1ccc(cc1)C(=O)c1c(sc2cc(O)ccc12)-c1ccc(O)cc1	KDR	No interaction	Interaction	35	0.7
PU-H71	CC(C)NCCCn1c(Sc2cc3OCOc3cc2I)nc2c(N)ncnc12	KDR	No interaction	Interaction	35	0.7
amonafide	CN(C)CCN1C(=O)c2cccc3cc(N)cc(C1=O)c23	KDR	No interaction	Interaction	35	0.7
SKF-77434	Oc1cc2CCN(CC=C)CC(c3ccccc3)c2cc1O	KDR	No interaction	Interaction	35	0.7
brimonidine	Brc1c(NC2=NCCN2)ccc2nccnc12	FLT3	No interaction	Interaction	35	0.7
3,3'-diindolylmethane	C(c1c[nH]c2ccccc12)c1c[nH]c2ccccc12	FLT3	No interaction	Interaction	35	0.7
NPC-15199	CC(C)CC(NC(=O)OCC1c2ccccc2-c3ccccc13)C(=O)O	FLT3	No interaction	Interaction	35	0.7
Ro-10-5824	Cc1ncc(CN2CCC(=CC2)c2ccccc2)c(N)n1	FLT3	No interaction	Interaction	35	0.7
nefazodone	CCc1nn(CCCN2CCN(CC2)c2cccc(Cl)c2)c(=O)n1CCOc1ccccc1	FLT3	No interaction	Interaction	35	0.7
amonafide	CN(C)CCN1C(=O)c2cccc3cc(N)cc(C1=O)c23	FLT3	No interaction	Interaction	35	0.7
pirarubicin	COc1cccc2C(=O)c3c(O)c4C[C@](O)(C[C@H](O[C@H]5C[C@H](N)[C@H](O[C@@H]6CCCCO6)[C@H](C)O5)c4c(O)c3C(=O)c12)C(=O)CO	FLT3	No interaction	Interaction	35	0.7
L-733060	FC(F)(F)c1cc(CO[C@H]2CCCN[C@H]2c2ccccc2)cc(c1)C(F)(F)F	FLT3	No interaction	Interaction	35	0.7
VU-0418946-1	C(Nc1nc(nnc1-c1ccccc1)-c1ccccn1)c1ccc(cc1)-c1ccccc1	OPRD1	No interaction	Interaction	35	0.7
lestaurtinib	C[C@]12O[C@H](C[C@]1(O)CO)n1c3ccccc3c3c4C(=O)NCc4c4c5ccccc5n2c4c13	MTOR	No interaction	Interaction	35	0.7
TG-101348	Cc1cnc(Nc2ccc(OCCN3CCCC3)cc2)nc1Nc1cccc(c1)S(=O)(=O)NC(C)(C)C	MTOR	No interaction	Interaction	35	0.7
valsartan	CCCCC(=O)N(Cc1ccc(cc1)-c1ccccc1-c1nn[nH]n1)[C@@H](C(C)C)C(O)=O	MTOR	No interaction	Interaction	35	0.7
zibotentan	COc1nc(C)cnc1NS(=O)(=O)c1cccnc1-c1ccc(cc1)-c1nnco1	MTOR	No interaction	Interaction	35	0.7
SDZ-21009	CC(C)OC(=O)c1cc2c(OCC(O)CNC(C)(C)C)cccc2[nH]1	MAPK8	No interaction	Interaction	35	0.7
TG-101348	Cc1cnc(Nc2ccc(OCCN3CCCC3)cc2)nc1Nc1cccc(c1)S(=O)(=O)NC(C)(C)C	MAPK8	No interaction	Interaction	35	0.7
torin-1	CCC(=O)N1CCN(CC1)c1ccc(cc1C(F)(F)F)-n1c2c(ccc1=O)cnc1ccc(cc21)-c1cnc2ccccc2c1	MAPK8	No interaction	Interaction	35	0.7
PHTPP	Oc1ccc(cc1)-c1c(nn2c(cc(nc12)C(F)(F)F)C(F)(F)F)-c1ccccc1	GSK3B	No interaction	Interaction	35	0.7
AT-7519	Clc1cccc(Cl)c1C(=O)Nc1c[nH]nc1C(=O)NC1CCNCC1	MAPK12	No interaction	Interaction	35	0.7
GR-127935	COc1ccc(NC(=O)c2ccc(cc2)-c2ccc(cc2C)-c2noc(C)n2)cc1N1CCN(C)CC1	MAPK12	No interaction	Interaction	35	0.7
naphazoline	C(C1=NCCN1)c1cccc2ccccc12	PKIA	No interaction	Interaction	35	0.7
valsartan	CCCCC(=O)N(Cc1ccc(cc1)-c1ccccc1-c1nn[nH]n1)[C@@H](C(C)C)C(O)=O	PKIA	No interaction	Interaction	35	0.7
GW-441756	Cn1cc(C=C2C(=O)Nc3cccnc23)c4ccccc14	PRKCD	No interaction	Interaction	35	0.7
dacinostat	OCCN(CCc1c[nH]c2ccccc12)Cc1ccc(\C=C\C(=O)NO)cc1	PRKCD	No interaction	Interaction	35	0.7
lestaurtinib	C[C@]12O[C@H](C[C@]1(O)CO)n1c3ccccc3c3c4C(=O)NCc4c4c5ccccc5n2c4c13	GRM1	No interaction	Interaction	35	0.7
amonafide	CN(C)CCN1C(=O)c2cccc3cc(N)cc(C1=O)c23	ROCK1	No interaction	Interaction	35	0.7
quizartinib	CC(C)(C)c1cc(NC(=O)Nc2ccc(cc2)-c2cn3c(n2)sc2cc(OCCN4CCOCC4)ccc32)no1	ERBB4	No interaction	Interaction	35	0.7
PHA-793887	CC(C)CC(=O)Nc1n[nH]c2c1CN(C(=O)C1CCN(C)CC1)C2(C)C	MAPK11	No interaction	Interaction	35	0.7
BMS-345541	Cc1cnc2c(NCCN)nc3ccc(C)cc3n12	MAPK11	No interaction	Interaction	35	0.7
GR-127935	COc1ccc(NC(=O)c2ccc(cc2)-c2ccc(cc2C)-c2noc(C)n2)cc1N1CCN(C)CC1	MAPK11	No interaction	Interaction	35	0.7
3,3'-diindolylmethane	C(c1c[nH]c2ccccc12)c1c[nH]c2ccccc12	MAPK14	No interaction	Interaction	35	0.7
RS-17053	CC(C)(Cc1c[nH]c2ccc(Cl)cc12)NCCOc1ccccc1OCC1CC1	MAPK14	No interaction	Interaction	35	0.7
PU-H71	CC(C)NCCCn1c(Sc2cc3OCOc3cc2I)nc2c(N)ncnc12	MAPK14	No interaction	Interaction	35	0.7
PSB-11	CC[C@@H]1CN2C(=N1)c1[nH]c(nc1N(C)C2=O)-c1ccccc1	MAPK14	No interaction	Interaction	35	0.7
AT-7519	Clc1cccc(Cl)c1C(=O)Nc1c[nH]nc1C(=O)NC1CCNCC1	MAPK14	No interaction	Interaction	35	0.7
GANT-61	CN(C)c1ccccc1CN1CCCN(Cc2ccccc2N(C)C)C1c1ccncc1	MAPK14	No interaction	Interaction	35	0.7
pheniramine	CN(C)CCC(c1ccccc1)c1ccccn1	MAPK14	No interaction	Interaction	35	0.7
amonafide	CN(C)CCN1C(=O)c2cccc3cc(N)cc(C1=O)c23	MAPK14	No interaction	Interaction	35	0.7
pirarubicin	COc1cccc2C(=O)c3c(O)c4C[C@](O)(C[C@H](O[C@H]5C[C@H](N)[C@H](O[C@@H]6CCCCO6)[C@H](C)O5)c4c(O)c3C(=O)c12)C(=O)CO	MAPK14	No interaction	Interaction	35	0.7
FR-139317	CC(C)CC(NC(=O)N1CCCCCC1)C(=O)NC(Cc2cn(C)c3ccccc23)C(=O)NC(Cc4ccccn4)C(=O)O	HDAC7	No interaction	Interaction	35	0.7
SDZ-21009	CC(C)OC(=O)c1cc2c(OCC(O)CNC(C)(C)C)cccc2[nH]1	HDAC7	No interaction	Interaction	35	0.7
GW-441756	Cn1cc(C=C2C(=O)Nc3cccnc23)c4ccccc14	HDAC7	No interaction	Interaction	35	0.7
brimonidine	Brc1c(NC2=NCCN2)ccc2nccnc12	HDAC2	No interaction	Interaction	35	0.7
FR-139317	CC(C)CC(NC(=O)N1CCCCCC1)C(=O)NC(Cc2cn(C)c3ccccc23)C(=O)NC(Cc4ccccn4)C(=O)O	HDAC2	No interaction	Interaction	35	0.7
motesanib	CC1(C)CNc2cc(NC(=O)c3cccnc3NCc3ccncc3)ccc12	HDAC2	No interaction	Interaction	35	0.7
JTE-013	CC(C)c1cc(NNC(=O)Nc2cc(Cl)nc(Cl)c2)nc2n(C)nc(C)c12	HDAC6	No interaction	Interaction	35	0.7
motesanib	CC1(C)CNc2cc(NC(=O)c3cccnc3NCc3ccncc3)ccc12	HDAC6	No interaction	Interaction	35	0.7
phenylbutazone	CCCCC1C(=O)N(N(C1=O)c1ccccc1)c1ccccc1	HDAC6	No interaction	Interaction	35	0.7
CGP-60474	OCCCNc1cc(ccn1)c2ccnc(Nc3cccc(Cl)c3)n2	HDAC6	No interaction	Interaction	35	0.7
Y-134	CC(C)N1CCN(CC1)c1ccc(cc1)C(=O)c1c(sc2cc(O)ccc12)-c1ccc(O)cc1	HDAC5	No interaction	Interaction	35	0.7
sunitinib	CCN(CC)CCNC(=O)c1c(C)[nH]c(\C=C2/C(=O)Nc3ccc(F)cc23)c1C	HDAC5	No interaction	Interaction	35	0.7
SDZ-21009	CC(C)OC(=O)c1cc2c(OCC(O)CNC(C)(C)C)cccc2[nH]1	PLK4	No interaction	Interaction	34	0.68
valsartan	CCCCC(=O)N(Cc1ccc(cc1)-c1ccccc1-c1nn[nH]n1)[C@@H](C(C)C)C(O)=O	AURKA	No interaction	Interaction	34	0.68
BMS-345541	Cc1cnc2c(NCCN)nc3ccc(C)cc3n12	ABL1	No interaction	Interaction	34	0.68
GR-127935	COc1ccc(NC(=O)c2ccc(cc2)-c2ccc(cc2C)-c2noc(C)n2)cc1N1CCN(C)CC1	ABL1	No interaction	Interaction	34	0.68
ZSTK-474	FC(F)c1nc2ccccc2n1-c1nc(nc(n1)N1CCOCC1)N1CCOCC1	ABL1	No interaction	Interaction	34	0.68
immepip	C(C1CCNCC1)c1c[nH]cn1	EGFR	No interaction	Interaction	34	0.68
RS-17053	CC(C)(Cc1c[nH]c2ccc(Cl)cc12)NCCOc1ccccc1OCC1CC1	EGFR	No interaction	Interaction	34	0.68
FR-139317	CC(C)CC(NC(=O)N1CCCCCC1)C(=O)NC(Cc2cn(C)c3ccccc23)C(=O)NC(Cc4ccccn4)C(=O)O	EGFR	No interaction	Interaction	34	0.68
PU-H71	CC(C)NCCCn1c(Sc2cc3OCOc3cc2I)nc2c(N)ncnc12	EGFR	No interaction	Interaction	34	0.68
ZSTK-474	FC(F)c1nc2ccccc2n1-c1nc(nc(n1)N1CCOCC1)N1CCOCC1	EGFR	No interaction	Interaction	34	0.68
ICI-89406	OC(CNCCNC(=O)Nc1ccccc1)COc1ccccc1C#N	EGFR	No interaction	Interaction	34	0.68
SKI-II	Oc1ccc(Nc2nc(cs2)-c2ccc(Cl)cc2)cc1	EGFR	No interaction	Interaction	34	0.68
VU-0418946-1	C(Nc1nc(nnc1-c1ccccc1)-c1ccccn1)c1ccc(cc1)-c1ccccc1	TNF	No interaction	Interaction	34	0.68
lestaurtinib	C[C@]12O[C@H](C[C@]1(O)CO)n1c3ccccc3c3c4C(=O)NCc4c4c5ccccc5n2c4c13	TNF	No interaction	Interaction	34	0.68
lestaurtinib	C[C@]12O[C@H](C[C@]1(O)CO)n1c3ccccc3c3c4C(=O)NCc4c4c5ccccc5n2c4c13	ERBB2	No interaction	Interaction	34	0.68
Y-134	CC(C)N1CCN(CC1)c1ccc(cc1)C(=O)c1c(sc2cc(O)ccc12)-c1ccc(O)cc1	ERBB2	No interaction	Interaction	34	0.68
BMS-345541	Cc1cnc2c(NCCN)nc3ccc(C)cc3n12	ERBB2	No interaction	Interaction	34	0.68
AT-7519	Clc1cccc(Cl)c1C(=O)Nc1c[nH]nc1C(=O)NC1CCNCC1	ERBB2	No interaction	Interaction	34	0.68
WZ-3146	CN1CCN(CC1)c1ccc(Nc2ncc(Cl)c(Oc3cccc(NC(=O)C=C)c3)n2)cc1	ERBB2	No interaction	Interaction	34	0.68
nTZDpa	OC(=O)c1n(Cc2ccc(Cl)cc2)c2ccc(Cl)cc2c1Sc1ccccc1	ERBB2	No interaction	Interaction	34	0.68
SKI-II	Oc1ccc(Nc2nc(cs2)-c2ccc(Cl)cc2)cc1	ERBB2	No interaction	Interaction	34	0.68
kenpaullone	Brc1ccc2[nH]c-3c(CC(=O)Nc4ccccc-34)c2c1	PRKCB	No interaction	Interaction	34	0.68
PHA-793887	CC(C)CC(=O)Nc1n[nH]c2c1CN(C(=O)C1CCN(C)CC1)C2(C)C	PRKCB	No interaction	Interaction	34	0.68
neratinib	CCOc1cc2ncc(C#N)c(Nc3ccc(OCc4ccccn4)c(Cl)c3)c2cc1NC(=O)\C=C\CN(C)C	PRKCB	No interaction	Interaction	34	0.68
somatostatin	C[C@@H](O)[C@@H]1NC(=O)[C@H](CCCCN)NC(=O)[C@H](Cc2c[nH]c3ccccc23)NC(=O)[C@H](Cc2ccccc2)NC(=O)[C@H](Cc2ccccc2)NC(=O)[C@H](CC(N)=O)NC(=O)[C@H](CCCCN)NC(=O)[C@H](CSSC[C@H](NC(=O)[C@H](CO)NC(=O)[C@@H](NC(=O)[C@H](Cc2ccccc2)NC1=O)[C@@H](C)O)C(O)=O)NC(=O)CNC(=O)[C@H](C)N	LCK	No interaction	Interaction	34	0.68
ZK-164015	CCCCCS(=O)(=O)CCCCCCCCCCn1c(c(C)c2cc(O)ccc12)-c1ccc(O)cc1	LCK	No interaction	Interaction	34	0.68
GR-127935	COc1ccc(NC(=O)c2ccc(cc2)-c2ccc(cc2C)-c2noc(C)n2)cc1N1CCN(C)CC1	LCK	No interaction	Interaction	34	0.68
ZSTK-474	FC(F)c1nc2ccccc2n1-c1nc(nc(n1)N1CCOCC1)N1CCOCC1	LCK	No interaction	Interaction	34	0.68
brimonidine	Brc1c(NC2=NCCN2)ccc2nccnc12	CSF1R	No interaction	Interaction	34	0.68
GR-235	C\C=C1/C(=O)C[C@H]2[C@@H]3CCC4=CC(=O)CC[C@]4(C)[C@H]3CC[C@]12C	CSF1R	No interaction	Interaction	34	0.68
ZM-323881	Cc1cc(F)c(Nc2ncnc3cc(OCc4ccccc4)ccc23)cc1O	CSF1R	No interaction	Interaction	34	0.68
Ro-10-5824	Cc1ncc(CN2CCC(=CC2)c2ccccc2)c(N)n1	CSF1R	No interaction	Interaction	34	0.68
oleoylethanolamide	CCCCCCCC\C=C/CCCCCCCC(=O)NCCO	CSF1R	No interaction	Interaction	34	0.68
zolmitriptan	CN(C)CCc1c[nH]c2ccc(C[C@H]3COC(=O)N3)cc12	CSF1R	No interaction	Interaction	34	0.68
amonafide	CN(C)CCN1C(=O)c2cccc3cc(N)cc(C1=O)c23	CSF1R	No interaction	Interaction	34	0.68
WZ-3146	CN1CCN(CC1)c1ccc(Nc2ncc(Cl)c(Oc3cccc(NC(=O)C=C)c3)n2)cc1	CSF1R	No interaction	Interaction	34	0.68
lypressin	NCCCC[C@H](NC(=O)[C@@H]1CCCN1C(=O)[C@@H]1CSSC[C@H](N)C(=O)N[C@@H](Cc2ccc(O)cc2)C(=O)N[C@@H](Cc2ccccc2)C(=O)N[C@@H](CCC(N)=O)C(=O)N[C@@H](CC(N)=O)C(=O)N1)C(=O)NCC(N)=O	CSF1R	No interaction	Interaction	34	0.68
AS-703026	OC[C@@H](O)CNC(=O)c1ccncc1Nc1ccc(I)cc1F	CSF1R	No interaction	Interaction	34	0.68
PD-407824	Oc1ccc2[nH]c3cc(c4C(=O)NC(=O)c4c3c2c1)-c1ccccc1	CSF1R	No interaction	Interaction	34	0.68
CGP-60474	OCCCNc1cc(ccn1)c2ccnc(Nc3cccc(Cl)c3)n2	CSF1R	No interaction	Interaction	34	0.68
quizartinib	CC(C)(C)c1cc(NC(=O)Nc2ccc(cc2)-c2cn3c(n2)sc2cc(OCCN4CCOCC4)ccc32)no1	ADRB2	No interaction	Interaction	34	0.68
NVP-TAE684	COc1cc(ccc1Nc1ncc(Cl)c(Nc2ccccc2S(=O)(=O)C(C)C)n1)N1CCC(CC1)N1CCN(C)CC1	ADRB2	No interaction	Interaction	34	0.68
PHTPP	Oc1ccc(cc1)-c1c(nn2c(cc(nc12)C(F)(F)F)C(F)(F)F)-c1ccccc1	ADRB2	No interaction	Interaction	34	0.68
BE-2254	Oc1ccc(CCNCC2CCc3ccccc3C2=O)cc1	ADRB2	No interaction	Interaction	34	0.68
somatostatin	C[C@@H](O)[C@@H]1NC(=O)[C@H](CCCCN)NC(=O)[C@H](Cc2c[nH]c3ccccc23)NC(=O)[C@H](Cc2ccccc2)NC(=O)[C@H](Cc2ccccc2)NC(=O)[C@H](CC(N)=O)NC(=O)[C@H](CCCCN)NC(=O)[C@H](CSSC[C@H](NC(=O)[C@H](CO)NC(=O)[C@@H](NC(=O)[C@H](Cc2ccccc2)NC1=O)[C@@H](C)O)C(O)=O)NC(=O)CNC(=O)[C@H](C)N	RET	No interaction	Interaction	34	0.68
GSK-461364	C[C@@H](Oc1cc(sc1C(N)=O)-n1cnc2ccc(CN3CCN(C)CC3)cc12)c1ccccc1C(F)(F)F	RET	No interaction	Interaction	34	0.68
SB-408124	CN(C)c1ccc(NC(=O)Nc2cc(C)nc3c(F)cc(F)cc23)cc1	RET	No interaction	Interaction	34	0.68
NAN-190	COc1ccccc1N1CCN(CCCCN2C(=O)c3ccccc3C2=O)CC1	RET	No interaction	Interaction	34	0.68
valsartan	CCCCC(=O)N(Cc1ccc(cc1)-c1ccccc1-c1nn[nH]n1)[C@@H](C(C)C)C(O)=O	NR3C2	No interaction	Interaction	34	0.68
crizotinib	C[C@@H](Oc1cc(cnc1N)-c1cnn(c1)C1CCNCC1)c1c(Cl)ccc(F)c1Cl	HCK	No interaction	Interaction	34	0.68
SDZ-21009	CC(C)OC(=O)c1cc2c(OCC(O)CNC(C)(C)C)cccc2[nH]1	CSF1	No interaction	Interaction	34	0.68
isotretinoin	CC(/C=C/C1=C(C)CCCC1(C)C)=C\C=C\C(C)=C/C(O)=O	PDGFRB	No interaction	Interaction	34	0.68
PSB-11	CC[C@@H]1CN2C(=N1)c1[nH]c(nc1N(C)C2=O)-c1ccccc1	PDGFRB	No interaction	Interaction	34	0.68
oxymetazoline	Cc1cc(c(O)c(C)c1CC1=NCCN1)C(C)(C)C	PDGFRB	No interaction	Interaction	34	0.68
GW-501516	Cc1nc(sc1CSc1ccc(OCC(O)=O)c(C)c1)-c1ccc(cc1)C(F)(F)F	PDGFRB	No interaction	Interaction	34	0.68
nefazodone	CCc1nn(CCCN2CCN(CC2)c2cccc(Cl)c2)c(=O)n1CCOc1ccccc1	PDGFRB	No interaction	Interaction	34	0.68
dinoprostone	CCCCC[C@H](O)\C=C\[C@H]1[C@H](O)CC(=O)[C@@H]1C\C=C/CCCC(O)=O	PDGFRB	No interaction	Interaction	34	0.68
YM-298198	CN(C1CCCCC1)C(=O)c1sc2nc3ccc(N)cc3n2c1C	PDGFRB	No interaction	Interaction	34	0.68
SB-239063	COc1nccc(n1)-c1c(ncn1[C@H]1CC[C@H](O)CC1)-c1ccc(F)cc1	PDGFRB	No interaction	Interaction	34	0.68
nimesulide	CS(=O)(=O)Nc1ccc(cc1Oc1ccccc1)[N+]([O-])=O	PDGFRB	No interaction	Interaction	34	0.68
canertinib	Fc1ccc(Nc2ncnc3cc(OCCCN4CCOCC4)c(NC(=O)C=C)cc23)cc1Cl	PDGFRB	No interaction	Interaction	34	0.68
nTZDpa	OC(=O)c1n(Cc2ccc(Cl)cc2)c2ccc(Cl)cc2c1Sc1ccccc1	PDGFRB	No interaction	Interaction	34	0.68
PD-407824	Oc1ccc2[nH]c3cc(c4C(=O)NC(=O)c4c3c2c1)-c1ccccc1	PDGFRB	No interaction	Interaction	34	0.68
pyroxamide	ONC(=O)CCCCCCC(=O)Nc1cccnc1	PDGFRB	No interaction	Interaction	34	0.68
tenovin-1	CC(=O)Nc1ccc(NC(=S)NC(=O)c2ccc(cc2)C(C)(C)C)cc1	KIT	No interaction	Interaction	34	0.68
PD-166793	CC(C)C(NS(=O)(=O)c1ccc(cc1)c2ccc(Br)cc2)C(=O)O	KIT	No interaction	Interaction	34	0.68
torin-1	CCC(=O)N1CCN(CC1)c1ccc(cc1C(F)(F)F)-n1c2c(ccc1=O)cnc1ccc(cc21)-c1cnc2ccccc2c1	KIT	No interaction	Interaction	34	0.68
mosapride	CCOc1cc(N)c(Cl)cc1C(=O)NCC1CN(Cc2ccc(F)cc2)CCO1	KIT	No interaction	Interaction	34	0.68
WZ-4002	COc1cc(ccc1Nc1ncc(Cl)c(Oc2cccc(NC(=O)C=C)c2)n1)N1CCN(C)CC1	KIT	No interaction	Interaction	34	0.68
CGP-60474	OCCCNc1cc(ccn1)c2ccnc(Nc3cccc(Cl)c3)n2	KIT	No interaction	Interaction	34	0.68
crizotinib	C[C@@H](Oc1cc(cnc1N)-c1cnn(c1)C1CCNCC1)c1c(Cl)ccc(F)c1Cl	FGFR1	No interaction	Interaction	34	0.68
ICI-89406	OC(CNCCNC(=O)Nc1ccccc1)COc1ccccc1C#N	FGFR1	No interaction	Interaction	34	0.68
scriptaid	ONC(=O)CCCCCN1C(=O)c2cccc3cccc(C1=O)c23	FGFR1	No interaction	Interaction	34	0.68
VU-0418946-1	C(Nc1nc(nnc1-c1ccccc1)-c1ccccn1)c1ccc(cc1)-c1ccccc1	SRC	No interaction	Interaction	34	0.68
TG-101348	Cc1cnc(Nc2ccc(OCCN3CCCC3)cc2)nc1Nc1cccc(c1)S(=O)(=O)NC(C)(C)C	SRC	No interaction	Interaction	34	0.68
naphazoline	C(C1=NCCN1)c1cccc2ccccc12	RARG	No interaction	Interaction	34	0.68
sunitinib	CCN(CC)CCNC(=O)c1c(C)[nH]c(\C=C2/C(=O)Nc3ccc(F)cc23)c1C	RARG	No interaction	Interaction	34	0.68
dacinostat	OCCN(CCc1c[nH]c2ccccc12)Cc1ccc(\C=C\C(=O)NO)cc1	RARG	No interaction	Interaction	34	0.68
acetyl-farnesyl-cysteine	CC(=O)N[C@@H](CSC\C=C(/C)CC\C=C(/C)CCC=C(C)C)C(O)=O	PDGFRA	No interaction	Interaction	34	0.68
propofol	CC(C)c1cccc(C(C)C)c1O	PDGFRA	No interaction	Interaction	34	0.68
FR-139317	CC(C)CC(NC(=O)N1CCCCCC1)C(=O)NC(Cc2cn(C)c3ccccc23)C(=O)NC(Cc4ccccn4)C(=O)O	PDGFRA	No interaction	Interaction	34	0.68
fenofibrate	CC(C)OC(=O)C(C)(C)Oc1ccc(cc1)C(=O)c1ccc(Cl)cc1	PDGFRA	No interaction	Interaction	34	0.68
PSB-11	CC[C@@H]1CN2C(=N1)c1[nH]c(nc1N(C)C2=O)-c1ccccc1	PDGFRA	No interaction	Interaction	34	0.68
oxymetazoline	Cc1cc(c(O)c(C)c1CC1=NCCN1)C(C)(C)C	PDGFRA	No interaction	Interaction	34	0.68
GW-501516	Cc1nc(sc1CSc1ccc(OCC(O)=O)c(C)c1)-c1ccc(cc1)C(F)(F)F	PDGFRA	No interaction	Interaction	34	0.68
RS-504393	Cc1oc(nc1CCN1CCC2(CC1)OC(=O)Nc1ccc(C)cc21)-c1ccccc1	PDGFRA	No interaction	Interaction	34	0.68
nefazodone	CCc1nn(CCCN2CCN(CC2)c2cccc(Cl)c2)c(=O)n1CCOc1ccccc1	PDGFRA	No interaction	Interaction	34	0.68
JTE-907	CCCCCOc1c(OC)ccc2cc(C(=O)NCc3ccc4OCOc4c3)c(=O)[nH]c12	PDGFRA	No interaction	Interaction	34	0.68
WZ-3146	CN1CCN(CC1)c1ccc(Nc2ncc(Cl)c(Oc3cccc(NC(=O)C=C)c3)n2)cc1	PDGFRA	No interaction	Interaction	34	0.68
bosutinib	COc1cc(Nc2c(cnc3cc(OCCCN4CCN(C)CC4)c(OC)cc23)C#N)c(Cl)cc1Cl	PDGFRA	No interaction	Interaction	34	0.68
YM-155	COCC[n+]1c(C)n(Cc2cnccn2)c2c1C(=O)c1ccccc1C2=O	PDGFRA	No interaction	Interaction	34	0.68
AS-703026	OC[C@@H](O)CNC(=O)c1ccncc1Nc1ccc(I)cc1F	PDGFRA	No interaction	Interaction	34	0.68
SKF-77434	Oc1cc2CCN(CC=C)CC(c3ccccc3)c2cc1O	PDGFRA	No interaction	Interaction	34	0.68
brimonidine	Brc1c(NC2=NCCN2)ccc2nccnc12	PRKCA	No interaction	Interaction	34	0.68
3,3'-diindolylmethane	C(c1c[nH]c2ccccc12)c1c[nH]c2ccccc12	PRKCA	No interaction	Interaction	34	0.68
isotretinoin	CC(/C=C/C1=C(C)CCCC1(C)C)=C\C=C\C(C)=C/C(O)=O	PRKCA	No interaction	Interaction	34	0.68
fenofibrate	CC(C)OC(=O)C(C)(C)Oc1ccc(cc1)C(=O)c1ccc(Cl)cc1	PRKCA	No interaction	Interaction	34	0.68
LY-225910	CC(C)Oc1cccc(c1)-n1c(CCc2c[nH]c3ccc(Br)cc23)nc2ccccc2c1=O	PRKCA	No interaction	Interaction	34	0.68
roscovitine	CC[C@H](CO)Nc1nc(NCc2ccccc2)c2ncn(C(C)C)c2n1	PRKCA	No interaction	Interaction	34	0.68
amonafide	CN(C)CCN1C(=O)c2cccc3cc(N)cc(C1=O)c23	PRKCA	No interaction	Interaction	34	0.68
zibotentan	COc1nc(C)cnc1NS(=O)(=O)c1cccnc1-c1ccc(cc1)-c1nnco1	PRKCA	No interaction	Interaction	34	0.68
CP-724714	COCC(=O)NC\C=C\c1ccc2ncnc(Nc3ccc(Oc4ccc(C)nc4)c(C)c3)c2c1	PRKCA	No interaction	Interaction	34	0.68
azithromycin	CC[C@H]1OC(=O)[C@H](C)[C@@H](O[C@H]2C[C@@](C)(OC)[C@@H](O)[C@H](C)O2)[C@H](C)[C@@H](O[C@@H]2O[C@H](C)C[C@@H]([C@H]2O)N(C)C)[C@](C)(O)C[C@@H](C)CN(C)[C@H](C)[C@@H](O)[C@]1(C)O	FLT1	No interaction	Interaction	34	0.68
TG-101348	Cc1cnc(Nc2ccc(OCCN3CCCC3)cc2)nc1Nc1cccc(c1)S(=O)(=O)NC(C)(C)C	FLT1	No interaction	Interaction	34	0.68
NAN-190	COc1ccccc1N1CCN(CCCCN2C(=O)c3ccccc3C2=O)CC1	FLT1	No interaction	Interaction	34	0.68
dacinostat	OCCN(CCc1c[nH]c2ccccc12)Cc1ccc(\C=C\C(=O)NO)cc1	FLT1	No interaction	Interaction	34	0.68
PD-166793	CC(C)C(NS(=O)(=O)c1ccc(cc1)c2ccc(Br)cc2)C(=O)O	FGFR3	No interaction	Interaction	34	0.68
aurora-a-inhibitor-i	CCN1CCN(CC1)C(=O)Cc1ccc(Nc2ncc(F)c(Nc3ccc(cc3)C(=O)Nc3ccccc3Cl)n2)cc1	FGFR3	No interaction	Interaction	34	0.68
CP-724714	COCC(=O)NC\C=C\c1ccc2ncnc(Nc3ccc(Oc4ccc(C)nc4)c(C)c3)c2c1	FGFR3	No interaction	Interaction	34	0.68
scriptaid	ONC(=O)CCCCCN1C(=O)c2cccc3cccc(C1=O)c23	FGFR3	No interaction	Interaction	34	0.68
somatostatin	C[C@@H](O)[C@@H]1NC(=O)[C@H](CCCCN)NC(=O)[C@H](Cc2c[nH]c3ccccc23)NC(=O)[C@H](Cc2ccccc2)NC(=O)[C@H](Cc2ccccc2)NC(=O)[C@H](CC(N)=O)NC(=O)[C@H](CCCCN)NC(=O)[C@H](CSSC[C@H](NC(=O)[C@H](CO)NC(=O)[C@@H](NC(=O)[C@H](Cc2ccccc2)NC1=O)[C@@H](C)O)C(O)=O)NC(=O)CNC(=O)[C@H](C)N	MAPK1	No interaction	Interaction	34	0.68
PHA-793887	CC(C)CC(=O)Nc1n[nH]c2c1CN(C(=O)C1CCN(C)CC1)C2(C)C	MAPK1	No interaction	Interaction	34	0.68
Ro-10-5824	Cc1ncc(CN2CCC(=CC2)c2ccccc2)c(N)n1	MAPK1	No interaction	Interaction	34	0.68
SB-408124	CN(C)c1ccc(NC(=O)Nc2cc(C)nc3c(F)cc(F)cc23)cc1	MAPK1	No interaction	Interaction	34	0.68
ZSTK-474	FC(F)c1nc2ccccc2n1-c1nc(nc(n1)N1CCOCC1)N1CCOCC1	MAPK1	No interaction	Interaction	34	0.68
FR-139317	CC(C)CC(NC(=O)N1CCCCCC1)C(=O)NC(Cc2cn(C)c3ccccc23)C(=O)NC(Cc4ccccn4)C(=O)O	AKT1	No interaction	Interaction	34	0.68
tripelennamine	CN(C)CCN(Cc1ccccc1)c1ccccn1	AKT1	No interaction	Interaction	34	0.68
naphazoline	C(C1=NCCN1)c1cccc2ccccc12	PTGS2	No interaction	Interaction	34	0.68
TTNPB	CC(=Cc1ccc(cc1)C(=O)O)c2ccc3c(c2)C(C)(C)CCC3(C)C	PTGS2	No interaction	Interaction	34	0.68
melperone	CC1CCN(CCCC(=O)c2ccc(F)cc2)CC1	PTGS2	No interaction	Interaction	34	0.68
RS-504393	Cc1oc(nc1CCN1CCC2(CC1)OC(=O)Nc1ccc(C)cc21)-c1ccccc1	PTGS2	No interaction	Interaction	34	0.68
fluticasone-propionate	CCC(=O)O[C@@]1([C@H](C)C[C@H]2[C@@H]3C[C@H](F)C4=CC(=O)C=C[C@]4(C)[C@@]3(F)[C@@H](O)C[C@]12C)C(=O)SCF	PTGS2	No interaction	Interaction	34	0.68
KN-62	CN(C(Cc1ccc(OS(=O)(=O)c2cccc3cnccc23)cc1)C(=O)N4CCN(CC4)c5ccccc5)S(=O)(=O)c6cccc7cnccc67	PTGS2	No interaction	Interaction	34	0.68
tripelennamine	CN(C)CCN(Cc1ccccc1)c1ccccn1	PTGS2	No interaction	Interaction	34	0.68
scriptaid	ONC(=O)CCCCCN1C(=O)c2cccc3cccc(C1=O)c23	PTGS2	No interaction	Interaction	34	0.68
naphazoline	C(C1=NCCN1)c1cccc2ccccc12	AHR	No interaction	Interaction	34	0.68
quizartinib	CC(C)(C)c1cc(NC(=O)Nc2ccc(cc2)-c2cn3c(n2)sc2cc(OCCN4CCOCC4)ccc32)no1	AHR	No interaction	Interaction	34	0.68
ZK-164015	CCCCCS(=O)(=O)CCCCCCCCCCn1c(c(C)c2cc(O)ccc12)-c1ccc(O)cc1	AHR	No interaction	Interaction	34	0.68
3,3'-diindolylmethane	C(c1c[nH]c2ccccc12)c1c[nH]c2ccccc12	FLT4	No interaction	Interaction	34	0.68
Y-134	CC(C)N1CCN(CC1)c1ccc(cc1)C(=O)c1c(sc2cc(O)ccc12)-c1ccc(O)cc1	FLT4	No interaction	Interaction	34	0.68
roscovitine	CC[C@H](CO)Nc1nc(NCc2ccccc2)c2ncn(C(C)C)c2n1	FLT4	No interaction	Interaction	34	0.68
XL-147	Cc1ccc(cc1)S(=O)(=O)Nc1nc2ccccc2nc1Nc1ccc2nsnc2c1	FLT4	No interaction	Interaction	34	0.68
leflunomide	Cc1oncc1C(=O)Nc1ccc(cc1)C(F)(F)F	FLT4	No interaction	Interaction	34	0.68
fluticasone-propionate	CCC(=O)O[C@@]1([C@H](C)C[C@H]2[C@@H]3C[C@H](F)C4=CC(=O)C=C[C@]4(C)[C@@]3(F)[C@@H](O)C[C@]12C)C(=O)SCF	FLT4	No interaction	Interaction	34	0.68
desmethylclozapine	Clc1ccc2Nc3ccccc3C(=Nc2c1)N1CCNCC1	FLT4	No interaction	Interaction	34	0.68
IRL-2500	CN(C(Cc1ccc(cc1)c2ccccc2)C(=O)NC(Cc3c[nH]c4ccccc34)C(=O)O)C(=O)c5cc(C)cc(C)c5	FLT4	No interaction	Interaction	34	0.68
GANT-61	CN(C)c1ccccc1CN1CCCN(Cc2ccccc2N(C)C)C1c1ccncc1	FLT4	No interaction	Interaction	34	0.68
pseudoephedrine	CN[C@@H](C)[C@@H](O)c1ccccc1	FLT4	No interaction	Interaction	34	0.68
XMD-1150	COc1cc(ccc1Nc1ncc2N(C)C(=O)c3ccccc3N(C)c2n1)C(=O)N1CCC(CC1)N1CCN(C)CC1	FLT4	No interaction	Interaction	34	0.68
CP-724714	COCC(=O)NC\C=C\c1ccc2ncnc(Nc3ccc(Oc4ccc(C)nc4)c(C)c3)c2c1	FLT4	No interaction	Interaction	34	0.68
nimesulide	CS(=O)(=O)Nc1ccc(cc1Oc1ccccc1)[N+]([O-])=O	FLT4	No interaction	Interaction	34	0.68
L-733060	FC(F)(F)c1cc(CO[C@H]2CCCN[C@H]2c2ccccc2)cc(c1)C(F)(F)F	FLT4	No interaction	Interaction	34	0.68
nTZDpa	OC(=O)c1n(Cc2ccc(Cl)cc2)c2ccc(Cl)cc2c1Sc1ccccc1	FLT4	No interaction	Interaction	34	0.68
quizartinib	CC(C)(C)c1cc(NC(=O)Nc2ccc(cc2)-c2cn3c(n2)sc2cc(OCCN4CCOCC4)ccc32)no1	KDR	No interaction	Interaction	34	0.68
GP-1a	Cc1ccc-2c(Cc3c(nn(c-23)-c2ccc(Cl)cc2Cl)C(=O)NN2CCCCC2)c1	KDR	No interaction	Interaction	34	0.68
valsartan	CCCCC(=O)N(Cc1ccc(cc1)-c1ccccc1-c1nn[nH]n1)[C@@H](C(C)C)C(O)=O	KDR	No interaction	Interaction	34	0.68
GW-441756	Cn1cc(C=C2C(=O)Nc3cccnc23)c4ccccc14	KDR	No interaction	Interaction	34	0.68
WZ-4002	COc1cc(ccc1Nc1ncc(Cl)c(Oc2cccc(NC(=O)C=C)c2)n1)N1CCN(C)CC1	KDR	No interaction	Interaction	34	0.68
ICI-89406	OC(CNCCNC(=O)Nc1ccccc1)COc1ccccc1C#N	KDR	No interaction	Interaction	34	0.68
GR-235	C\C=C1/C(=O)C[C@H]2[C@@H]3CCC4=CC(=O)CC[C@]4(C)[C@H]3CC[C@]12C	FLT3	No interaction	Interaction	34	0.68
PP-1	Cc1ccc(cc1)-c1nn(c2ncnc(N)c12)C(C)(C)C	FLT3	No interaction	Interaction	34	0.68
IRL-2500	CN(C(Cc1ccc(cc1)c2ccccc2)C(=O)NC(Cc3c[nH]c4ccccc34)C(=O)O)C(=O)c5cc(C)cc(C)c5	FLT3	No interaction	Interaction	34	0.68
afatinib	CN(C)C\C=C\C(=O)Nc1cc2c(Nc3ccc(F)c(Cl)c3)ncnc2cc1O[C@H]1CCOC1	FLT3	No interaction	Interaction	34	0.68
WZ-4002	COc1cc(ccc1Nc1ncc(Cl)c(Oc2cccc(NC(=O)C=C)c2)n1)N1CCN(C)CC1	FLT3	No interaction	Interaction	34	0.68
bosutinib	COc1cc(Nc2c(cnc3cc(OCCCN4CCN(C)CC4)c(OC)cc23)C#N)c(Cl)cc1Cl	FLT3	No interaction	Interaction	34	0.68
BE-2254	Oc1ccc(CCNCC2CCc3ccccc3C2=O)cc1	FLT3	No interaction	Interaction	34	0.68
PD-166793	CC(C)C(NS(=O)(=O)c1ccc(cc1)c2ccc(Br)cc2)C(=O)O	OPRD1	No interaction	Interaction	34	0.68
dacinostat	OCCN(CCc1c[nH]c2ccccc12)Cc1ccc(\C=C\C(=O)NO)cc1	OPRD1	No interaction	Interaction	34	0.68
spironolactone	CC(=O)S[C@@H]1CC2=CC(=O)CC[C@]2(C)[C@H]2CC[C@@]3(C)[C@@H](CC[C@@]33CCC(=O)O3)[C@H]12	MTOR	No interaction	Interaction	34	0.68
tripelennamine	CN(C)CCN(Cc1ccccc1)c1ccccn1	MTOR	No interaction	Interaction	34	0.68
pseudoephedrine	CN[C@@H](C)[C@@H](O)c1ccccc1	MTOR	No interaction	Interaction	34	0.68
VU-0418946-1	C(Nc1nc(nnc1-c1ccccc1)-c1ccccn1)c1ccc(cc1)-c1ccccc1	MAPK8	No interaction	Interaction	34	0.68
risperidone	Cc1nc2CCCCn2c(=O)c1CCN1CCC(CC1)c1noc2cc(F)ccc12	MAPK8	No interaction	Interaction	34	0.68
valsartan	CCCCC(=O)N(Cc1ccc(cc1)-c1ccccc1-c1nn[nH]n1)[C@@H](C(C)C)C(O)=O	MAPK8	No interaction	Interaction	34	0.68
ZK-164015	CCCCCS(=O)(=O)CCCCCCCCCCn1c(c(C)c2cc(O)ccc12)-c1ccc(O)cc1	GSK3B	No interaction	Interaction	34	0.68
GW-441756	Cn1cc(C=C2C(=O)Nc3cccnc23)c4ccccc14	GSK3B	No interaction	Interaction	34	0.68
PD-407824	Oc1ccc2[nH]c3cc(c4C(=O)NC(=O)c4c3c2c1)-c1ccccc1	GSK3B	No interaction	Interaction	34	0.68
scriptaid	ONC(=O)CCCCCN1C(=O)c2cccc3cccc(C1=O)c23	GSK3B	No interaction	Interaction	34	0.68
meclofenamic-acid	Cc1ccc(Cl)c(Nc2ccccc2C(O)=O)c1Cl	KCNQ1	No interaction	Interaction	34	0.68
tripelennamine	CN(C)CCN(Cc1ccccc1)c1ccccn1	JAK3	No interaction	Interaction	34	0.68
propofol	CC(C)c1cccc(C(C)C)c1O	HDAC4	No interaction	Interaction	34	0.68
PHA-793887	CC(C)CC(=O)Nc1n[nH]c2c1CN(C(=O)C1CCN(C)CC1)C2(C)C	PKIA	No interaction	Interaction	34	0.68
risperidone	Cc1nc2CCCCn2c(=O)c1CCN1CCC(CC1)c1noc2cc(F)ccc12	PKIA	No interaction	Interaction	34	0.68
AT-7519	Clc1cccc(Cl)c1C(=O)Nc1c[nH]nc1C(=O)NC1CCNCC1	PKIA	No interaction	Interaction	34	0.68
risperidone	Cc1nc2CCCCn2c(=O)c1CCN1CCC(CC1)c1noc2cc(F)ccc12	MAP2K1	No interaction	Interaction	34	0.68
somatostatin	C[C@@H](O)[C@@H]1NC(=O)[C@H](CCCCN)NC(=O)[C@H](Cc2c[nH]c3ccccc23)NC(=O)[C@H](Cc2ccccc2)NC(=O)[C@H](Cc2ccccc2)NC(=O)[C@H](CC(N)=O)NC(=O)[C@H](CCCCN)NC(=O)[C@H](CSSC[C@H](NC(=O)[C@H](CO)NC(=O)[C@@H](NC(=O)[C@H](Cc2ccccc2)NC1=O)[C@@H](C)O)C(O)=O)NC(=O)CNC(=O)[C@H](C)N	ROCK1	No interaction	Interaction	34	0.68
AT-7519	Clc1cccc(Cl)c1C(=O)Nc1c[nH]nc1C(=O)NC1CCNCC1	ROCK1	No interaction	Interaction	34	0.68
dacinostat	OCCN(CCc1c[nH]c2ccccc12)Cc1ccc(\C=C\C(=O)NO)cc1	ROCK1	No interaction	Interaction	34	0.68
aurora-a-inhibitor-i	CCN1CCN(CC1)C(=O)Cc1ccc(Nc2ncc(F)c(Nc3ccc(cc3)C(=O)Nc3ccccc3Cl)n2)cc1	ERBB4	No interaction	Interaction	34	0.68
naphazoline	C(C1=NCCN1)c1cccc2ccccc12	MAPK11	No interaction	Interaction	34	0.68
VU-0418946-1	C(Nc1nc(nnc1-c1ccccc1)-c1ccccn1)c1ccc(cc1)-c1ccccc1	MAPK11	No interaction	Interaction	34	0.68
aurora-a-inhibitor-i	CCN1CCN(CC1)C(=O)Cc1ccc(Nc2ncc(F)c(Nc3ccc(cc3)C(=O)Nc3ccccc3Cl)n2)cc1	MAPK11	No interaction	Interaction	34	0.68
AT-7519	Clc1cccc(Cl)c1C(=O)Nc1c[nH]nc1C(=O)NC1CCNCC1	MAPK11	No interaction	Interaction	34	0.68
GSK-461364	C[C@@H](Oc1cc(sc1C(N)=O)-n1cnc2ccc(CN3CCN(C)CC3)cc12)c1ccccc1C(F)(F)F	MAPK14	No interaction	Interaction	34	0.68
gossypol	CC(C)c1c(O)c(O)c(C=O)c2c(O)c(c(C)cc12)-c1c(C)cc2c(C(C)C)c(O)c(O)c(C=O)c2c1O	MAPK14	No interaction	Interaction	34	0.68
JTE-013	CC(C)c1cc(NNC(=O)Nc2cc(Cl)nc(Cl)c2)nc2n(C)nc(C)c12	MAPK14	No interaction	Interaction	34	0.68
propofol	CC(C)c1cccc(C(C)C)c1O	MAPK14	No interaction	Interaction	34	0.68
PP-1	Cc1ccc(cc1)-c1nn(c2ncnc(N)c12)C(C)(C)C	MAPK14	No interaction	Interaction	34	0.68
sunitinib	CCN(CC)CCNC(=O)c1c(C)[nH]c(\C=C2/C(=O)Nc3ccc(F)cc23)c1C	MAPK14	No interaction	Interaction	34	0.68
YM-155	COCC[n+]1c(C)n(Cc2cnccn2)c2c1C(=O)c1ccccc1C2=O	MAPK14	No interaction	Interaction	34	0.68
kenpaullone	Brc1ccc2[nH]c-3c(CC(=O)Nc4ccccc-34)c2c1	HDAC7	No interaction	Interaction	34	0.68
valsartan	CCCCC(=O)N(Cc1ccc(cc1)-c1ccccc1-c1nn[nH]n1)[C@@H](C(C)C)C(O)=O	HDAC7	No interaction	Interaction	34	0.68
kenpaullone	Brc1ccc2[nH]c-3c(CC(=O)Nc4ccccc-34)c2c1	HDAC2	No interaction	Interaction	34	0.68
propofol	CC(C)c1cccc(C(C)C)c1O	HDAC2	No interaction	Interaction	34	0.68
valsartan	CCCCC(=O)N(Cc1ccc(cc1)-c1ccccc1-c1nn[nH]n1)[C@@H](C(C)C)C(O)=O	HDAC2	No interaction	Interaction	34	0.68
lestaurtinib	C[C@]12O[C@H](C[C@]1(O)CO)n1c3ccccc3c3c4C(=O)NCc4c4c5ccccc5n2c4c13	NR1H4	No interaction	Interaction	34	0.68
SKF-77434	Oc1cc2CCN(CC=C)CC(c3ccccc3)c2cc1O	HDAC6	No interaction	Interaction	34	0.68
kenpaullone	Brc1ccc2[nH]c-3c(CC(=O)Nc4ccccc-34)c2c1	HDAC5	No interaction	Interaction	34	0.68
isotretinoin	CC(/C=C/C1=C(C)CCCC1(C)C)=C\C=C\C(C)=C/C(O)=O	HDAC5	No interaction	Interaction	34	0.68
SDZ-21009	CC(C)OC(=O)c1cc2c(OCC(O)CNC(C)(C)C)cccc2[nH]1	HDAC5	No interaction	Interaction	34	0.68
GW-441756	Cn1cc(C=C2C(=O)Nc3cccnc23)c4ccccc14	SGK1	No interaction	Interaction	33	0.66
lestaurtinib	C[C@]12O[C@H](C[C@]1(O)CO)n1c3ccccc3c3c4C(=O)NCc4c4c5ccccc5n2c4c13	AURKA	No interaction	Interaction	33	0.66
isotretinoin	CC(/C=C/C1=C(C)CCCC1(C)C)=C\C=C\C(C)=C/C(O)=O	BRD4	No interaction	Interaction	33	0.66
PHA-793887	CC(C)CC(=O)Nc1n[nH]c2c1CN(C(=O)C1CCN(C)CC1)C2(C)C	ROCK2	No interaction	Interaction	33	0.66
VU-0418946-1	C(Nc1nc(nnc1-c1ccccc1)-c1ccccn1)c1ccc(cc1)-c1ccccc1	ABL1	No interaction	Interaction	33	0.66
lestaurtinib	C[C@]12O[C@H](C[C@]1(O)CO)n1c3ccccc3c3c4C(=O)NCc4c4c5ccccc5n2c4c13	ABL1	No interaction	Interaction	33	0.66
neratinib	CCOc1cc2ncc(C#N)c(Nc3ccc(OCc4ccccn4)c(Cl)c3)c2cc1NC(=O)\C=C\CN(C)C	ABL1	No interaction	Interaction	33	0.66
SB-590885	CN(C)CCOc1ccc(cc1)-c1nc(c([nH]1)-c1ccc2c(CC\C2=N\O)c1)-c1ccncc1	ABL1	No interaction	Interaction	33	0.66
GW-441756	Cn1cc(C=C2C(=O)Nc3cccnc23)c4ccccc14	ABL1	No interaction	Interaction	33	0.66
brimonidine	Brc1c(NC2=NCCN2)ccc2nccnc12	EGFR	No interaction	Interaction	33	0.66
kenpaullone	Brc1ccc2[nH]c-3c(CC(=O)Nc4ccccc-34)c2c1	EGFR	No interaction	Interaction	33	0.66
purmorphamine	C1CCC(CC1)n1cnc2c(Nc3ccc(cc3)N3CCOCC3)nc(Oc3cccc4ccccc34)nc12	EGFR	No interaction	Interaction	33	0.66
TTNPB	CC(=Cc1ccc(cc1)C(=O)O)c2ccc3c(c2)C(C)(C)CCC3(C)C	EGFR	No interaction	Interaction	33	0.66
quizartinib	CC(C)(C)c1cc(NC(=O)Nc2ccc(cc2)-c2cn3c(n2)sc2cc(OCCN4CCOCC4)ccc32)no1	EGFR	No interaction	Interaction	33	0.66
motesanib	CC1(C)CNc2cc(NC(=O)c3cccnc3NCc3ccncc3)ccc12	EGFR	No interaction	Interaction	33	0.66
meclofenamic-acid	Cc1ccc(Cl)c(Nc2ccccc2C(O)=O)c1Cl	EGFR	No interaction	Interaction	33	0.66
pseudoephedrine	CN[C@@H](C)[C@@H](O)c1ccccc1	EGFR	No interaction	Interaction	33	0.66
NAN-190	COc1ccccc1N1CCN(CCCCN2C(=O)c3ccccc3C2=O)CC1	EGFR	No interaction	Interaction	33	0.66
PD-166793	CC(C)C(NS(=O)(=O)c1ccc(cc1)c2ccc(Br)cc2)C(=O)O	TNF	No interaction	Interaction	33	0.66
TTNPB	CC(=Cc1ccc(cc1)C(=O)O)c2ccc3c(c2)C(C)(C)CCC3(C)C	ERBB2	No interaction	Interaction	33	0.66
spironolactone	CC(=O)S[C@@H]1CC2=CC(=O)CC[C@]2(C)[C@H]2CC[C@@]3(C)[C@@H](CC[C@@]33CCC(=O)O3)[C@H]12	ERBB2	No interaction	Interaction	33	0.66
FR-139317	CC(C)CC(NC(=O)N1CCCCCC1)C(=O)NC(Cc2cn(C)c3ccccc23)C(=O)NC(Cc4ccccn4)C(=O)O	ERBB2	No interaction	Interaction	33	0.66
torin-1	CCC(=O)N1CCN(CC1)c1ccc(cc1C(F)(F)F)-n1c2c(ccc1=O)cnc1ccc(cc21)-c1cnc2ccccc2c1	ERBB2	No interaction	Interaction	33	0.66
MRS-1220	Clc1ccc2nc(NC(=O)Cc3ccccc3)n3nc(nc3c2c1)-c1ccco1	ERBB2	No interaction	Interaction	33	0.66
ICI-89406	OC(CNCCNC(=O)Nc1ccccc1)COc1ccccc1C#N	ERBB2	No interaction	Interaction	33	0.66
gossypol	CC(C)c1c(O)c(O)c(C=O)c2c(O)c(c(C)cc12)-c1c(C)cc2c(C(C)C)c(O)c(O)c(C=O)c2c1O	PRKCG	No interaction	Interaction	33	0.66
TG-101348	Cc1cnc(Nc2ccc(OCCN3CCCC3)cc2)nc1Nc1cccc(c1)S(=O)(=O)NC(C)(C)C	INSR	No interaction	Interaction	33	0.66
PP-1	Cc1ccc(cc1)-c1nn(c2ncnc(N)c12)C(C)(C)C	LCK	No interaction	Interaction	33	0.66
aurora-a-inhibitor-i	CCN1CCN(CC1)C(=O)Cc1ccc(Nc2ncc(F)c(Nc3ccc(cc3)C(=O)Nc3ccccc3Cl)n2)cc1	LCK	No interaction	Interaction	33	0.66
roscovitine	CC[C@H](CO)Nc1nc(NCc2ccccc2)c2ncn(C(C)C)c2n1	CSF1R	No interaction	Interaction	33	0.66
SB-269970	CC1CCN(CC[C@H]2CCCN2S(=O)(=O)c2cccc(O)c2)CC1	CSF1R	No interaction	Interaction	33	0.66
GW-501516	Cc1nc(sc1CSc1ccc(OCC(O)=O)c(C)c1)-c1ccc(cc1)C(F)(F)F	CSF1R	No interaction	Interaction	33	0.66
lidocaine	CCN(CC)CC(=O)Nc1c(C)cccc1C	CSF1R	No interaction	Interaction	33	0.66
PD-173074	CCN(CC)CCCCNc1ncc2cc(-c3cc(OC)cc(OC)c3)c(NC(=O)NC(C)(C)C)nc2n1	CSF1R	No interaction	Interaction	33	0.66
raclopride	CCN1CCC[C@H]1CNC(=O)c1c(O)c(Cl)cc(Cl)c1OC	CSF1R	No interaction	Interaction	33	0.66
desmethylclozapine	Clc1ccc2Nc3ccccc3C(=Nc2c1)N1CCNCC1	CSF1R	No interaction	Interaction	33	0.66
NGB-2904	Clc1cccc(N2CCN(CCCCNC(=O)c3ccc-4c(Cc5ccccc-45)c3)CC2)c1Cl	CSF1R	No interaction	Interaction	33	0.66
afatinib	CN(C)C\C=C\C(=O)Nc1cc2c(Nc3ccc(F)c(Cl)c3)ncnc2cc1O[C@H]1CCOC1	CSF1R	No interaction	Interaction	33	0.66
bosutinib	COc1cc(Nc2c(cnc3cc(OCCCN4CCN(C)CC4)c(OC)cc23)C#N)c(Cl)cc1Cl	CSF1R	No interaction	Interaction	33	0.66
L-733060	FC(F)(F)c1cc(CO[C@H]2CCCN[C@H]2c2ccccc2)cc(c1)C(F)(F)F	CSF1R	No interaction	Interaction	33	0.66
nTZDpa	OC(=O)c1n(Cc2ccc(Cl)cc2)c2ccc(Cl)cc2c1Sc1ccccc1	CSF1R	No interaction	Interaction	33	0.66
dihydrexidine	Oc1cc2CC[C@H]3NCc4ccccc4[C@@H]3c2cc1O	CSF1R	No interaction	Interaction	33	0.66
kenpaullone	Brc1ccc2[nH]c-3c(CC(=O)Nc4ccccc-34)c2c1	ADRB2	No interaction	Interaction	33	0.66
nafadotride	CCCCN1CCCC1CNC(=O)c1cc(C#N)c2ccccc2c1OC	ADRB2	No interaction	Interaction	33	0.66
PD-173074	CCN(CC)CCCCNc1ncc2cc(-c3cc(OC)cc(OC)c3)c(NC(=O)NC(C)(C)C)nc2n1	ADRB2	No interaction	Interaction	33	0.66
PCI-24781	CN(C)Cc1c(oc2ccccc12)C(=O)NCCOc1ccc(cc1)C(=O)NO	ADRB2	No interaction	Interaction	33	0.66
amonafide	CN(C)CCN1C(=O)c2cccc3cc(N)cc(C1=O)c23	ADRB2	No interaction	Interaction	33	0.66
WZ-4002	COc1cc(ccc1Nc1ncc(Cl)c(Oc2cccc(NC(=O)C=C)c2)n1)N1CCN(C)CC1	ADRB2	No interaction	Interaction	33	0.66
TTNPB	CC(=Cc1ccc(cc1)C(=O)O)c2ccc3c(c2)C(C)(C)CCC3(C)C	RET	No interaction	Interaction	33	0.66
fenofibrate	CC(C)OC(=O)C(C)(C)Oc1ccc(cc1)C(=O)c1ccc(Cl)cc1	RET	No interaction	Interaction	33	0.66
PD-102807	CCOC(=O)c1c(C)[nH]c2ccc3OC4N(CCc5cc(OC)ccc45)Cc3c12	RET	No interaction	Interaction	33	0.66
tripelennamine	CN(C)CCN(Cc1ccccc1)c1ccccn1	RET	No interaction	Interaction	33	0.66
embelin	CCCCCCCCCCCC1C(=O)C(=O)CC(=O)C1=O	NR3C2	No interaction	Interaction	33	0.66
VU-0418946-1	C(Nc1nc(nnc1-c1ccccc1)-c1ccccn1)c1ccc(cc1)-c1ccccc1	ADRB1	No interaction	Interaction	33	0.66
SKF-77434	Oc1cc2CCN(CC=C)CC(c3ccccc3)c2cc1O	ADRB1	No interaction	Interaction	33	0.66
BMS-345541	Cc1cnc2c(NCCN)nc3ccc(C)cc3n12	HCK	No interaction	Interaction	33	0.66
GR-127935	COc1ccc(NC(=O)c2ccc(cc2)-c2ccc(cc2C)-c2noc(C)n2)cc1N1CCN(C)CC1	HCK	No interaction	Interaction	33	0.66
tripelennamine	CN(C)CCN(Cc1ccccc1)c1ccccn1	ADRA2A	No interaction	Interaction	33	0.66
SKF-77434	Oc1cc2CCN(CC=C)CC(c3ccccc3)c2cc1O	ADRA2A	No interaction	Interaction	33	0.66
H-89	Brc1ccc(\C=C\CNCCNS(=O)(=O)c2cccc3cnccc23)cc1	PDGFRB	No interaction	Interaction	33	0.66
3,3'-diindolylmethane	C(c1c[nH]c2ccccc12)c1c[nH]c2ccccc12	PDGFRB	No interaction	Interaction	33	0.66
glycopyrrolate	C[N+]1(C)CCC(C1)OC(=O)C(O)(C1CCCC1)c1ccccc1	PDGFRB	No interaction	Interaction	33	0.66
iloprost	CC#CCC(C)[C@H](O)\C=C\[C@H]1[C@H](O)C[C@@H]2C\C(C[C@H]12)=C/CCCC(O)=O	PDGFRB	No interaction	Interaction	33	0.66
meclofenamic-acid	Cc1ccc(Cl)c(Nc2ccccc2C(O)=O)c1Cl	PDGFRB	No interaction	Interaction	33	0.66
SB-269970	CC1CCN(CC[C@H]2CCCN2S(=O)(=O)c2cccc(O)c2)CC1	PDGFRB	No interaction	Interaction	33	0.66
AT-7519	Clc1cccc(Cl)c1C(=O)Nc1c[nH]nc1C(=O)NC1CCNCC1	PDGFRB	No interaction	Interaction	33	0.66
IRL-2500	CN(C(Cc1ccc(cc1)c2ccccc2)C(=O)NC(Cc3c[nH]c4ccccc34)C(=O)O)C(=O)c5cc(C)cc(C)c5	PDGFRB	No interaction	Interaction	33	0.66
zolmitriptan	CN(C)CCc1c[nH]c2ccc(C[C@H]3COC(=O)N3)cc12	PDGFRB	No interaction	Interaction	33	0.66
pseudoephedrine	CN[C@@H](C)[C@@H](O)c1ccccc1	PDGFRB	No interaction	Interaction	33	0.66
enzastaurin	Cn1cc(C2=C(C(=O)NC2=O)c2cn(C3CCN(Cc4ccccn4)CC3)c3ccccc23)c2ccccc12	PDGFRB	No interaction	Interaction	33	0.66
WZ-3146	CN1CCN(CC1)c1ccc(Nc2ncc(Cl)c(Oc3cccc(NC(=O)C=C)c3)n2)cc1	PDGFRB	No interaction	Interaction	33	0.66
L-733060	FC(F)(F)c1cc(CO[C@H]2CCCN[C@H]2c2ccccc2)cc(c1)C(F)(F)F	PDGFRB	No interaction	Interaction	33	0.66
dopamine	NCCc1ccc(O)c(O)c1	PDGFRB	No interaction	Interaction	33	0.66
AS-703026	OC[C@@H](O)CNC(=O)c1ccncc1Nc1ccc(I)cc1F	PDGFRB	No interaction	Interaction	33	0.66
SB-202190	Oc1ccc(cc1)-c1nc(c([nH]1)-c1ccncc1)-c1ccc(F)cc1	PDGFRB	No interaction	Interaction	33	0.66
dacinostat	OCCN(CCc1c[nH]c2ccccc12)Cc1ccc(\C=C\C(=O)NO)cc1	BCL2	No interaction	Interaction	33	0.66
crizotinib	C[C@@H](Oc1cc(cnc1N)-c1cnn(c1)C1CCNCC1)c1c(Cl)ccc(F)c1Cl	KIT	No interaction	Interaction	33	0.66
RS-17053	CC(C)(Cc1c[nH]c2ccc(Cl)cc12)NCCOc1ccccc1OCC1CC1	KIT	No interaction	Interaction	33	0.66
PU-H71	CC(C)NCCCn1c(Sc2cc3OCOc3cc2I)nc2c(N)ncnc12	KIT	No interaction	Interaction	33	0.66
azithromycin	CC[C@H]1OC(=O)[C@H](C)[C@@H](O[C@H]2C[C@@](C)(OC)[C@@H](O)[C@H](C)O2)[C@H](C)[C@@H](O[C@@H]2O[C@H](C)C[C@@H]([C@H]2O)N(C)C)[C@](C)(O)C[C@@H](C)CN(C)[C@H](C)[C@@H](O)[C@]1(C)O	KIT	No interaction	Interaction	33	0.66
GP-1a	Cc1ccc-2c(Cc3c(nn(c-23)-c2ccc(Cl)cc2Cl)C(=O)NN2CCCCC2)c1	KIT	No interaction	Interaction	33	0.66
dinoprostone	CCCCC[C@H](O)\C=C\[C@H]1[C@H](O)CC(=O)[C@@H]1C\C=C/CCCC(O)=O	KIT	No interaction	Interaction	33	0.66
ZK-164015	CCCCCS(=O)(=O)CCCCCCCCCCn1c(c(C)c2cc(O)ccc12)-c1ccc(O)cc1	KIT	No interaction	Interaction	33	0.66
NAN-190	COc1ccccc1N1CCN(CCCCN2C(=O)c3ccccc3C2=O)CC1	KIT	No interaction	Interaction	33	0.66
ICI-89406	OC(CNCCNC(=O)Nc1ccccc1)COc1ccccc1C#N	KIT	No interaction	Interaction	33	0.66
BMS-345541	Cc1cnc2c(NCCN)nc3ccc(C)cc3n12	RARB	No interaction	Interaction	33	0.66
risperidone	Cc1nc2CCCCn2c(=O)c1CCN1CCC(CC1)c1noc2cc(F)ccc12	RARB	No interaction	Interaction	33	0.66
valsartan	CCCCC(=O)N(Cc1ccc(cc1)-c1ccccc1-c1nn[nH]n1)[C@@H](C(C)C)C(O)=O	RARB	No interaction	Interaction	33	0.66
formoterol	COc1ccc(C[C@H](C)NC[C@@H](O)c2ccc(O)c(NC=O)c2)cc1	RARB	No interaction	Interaction	33	0.66
JTE-013	CC(C)c1cc(NNC(=O)Nc2cc(Cl)nc(Cl)c2)nc2n(C)nc(C)c12	FGFR1	No interaction	Interaction	33	0.66
PU-H71	CC(C)NCCCn1c(Sc2cc3OCOc3cc2I)nc2c(N)ncnc12	FGFR1	No interaction	Interaction	33	0.66
GP-1a	Cc1ccc-2c(Cc3c(nn(c-23)-c2ccc(Cl)cc2Cl)C(=O)NN2CCCCC2)c1	FGFR1	No interaction	Interaction	33	0.66
PP-1	Cc1ccc(cc1)-c1nn(c2ncnc(N)c12)C(C)(C)C	FGFR1	No interaction	Interaction	33	0.66
melperone	CC1CCN(CCCC(=O)c2ccc(F)cc2)CC1	FGFR1	No interaction	Interaction	33	0.66
ZK-164015	CCCCCS(=O)(=O)CCCCCCCCCCn1c(c(C)c2cc(O)ccc12)-c1ccc(O)cc1	SRC	No interaction	Interaction	33	0.66
ZSTK-474	FC(F)c1nc2ccccc2n1-c1nc(nc(n1)N1CCOCC1)N1CCOCC1	SRC	No interaction	Interaction	33	0.66
dacinostat	OCCN(CCc1c[nH]c2ccccc12)Cc1ccc(\C=C\C(=O)NO)cc1	SRC	No interaction	Interaction	33	0.66
torin-1	CCC(=O)N1CCN(CC1)c1ccc(cc1C(F)(F)F)-n1c2c(ccc1=O)cnc1ccc(cc21)-c1cnc2ccccc2c1	RARG	No interaction	Interaction	33	0.66
valsartan	CCCCC(=O)N(Cc1ccc(cc1)-c1ccccc1-c1nn[nH]n1)[C@@H](C(C)C)C(O)=O	RARG	No interaction	Interaction	33	0.66
glycopyrrolate	C[N+]1(C)CCC(C1)OC(=O)C(O)(C1CCCC1)c1ccccc1	PDGFRA	No interaction	Interaction	33	0.66
parthenolide-(alternate-stereo)	C\C1=C/CC[C@@]2(C)O[C@@H]2[C@H]2OC(=O)C(=C)[C@@H]2CC1	PDGFRA	No interaction	Interaction	33	0.66
LY-225910	CC(C)Oc1cccc(c1)-n1c(CCc2c[nH]c3ccc(Br)cc23)nc2ccccc2c1=O	PDGFRA	No interaction	Interaction	33	0.66
desmethylclozapine	Clc1ccc2Nc3ccccc3C(=Nc2c1)N1CCNCC1	PDGFRA	No interaction	Interaction	33	0.66
YM-298198	CN(C1CCCCC1)C(=O)c1sc2nc3ccc(N)cc3n2c1C	PDGFRA	No interaction	Interaction	33	0.66
LY-456236	COc1ccc(Nc2ncnc3ccc(OC)cc23)cc1	PDGFRA	No interaction	Interaction	33	0.66
pirarubicin	COc1cccc2C(=O)c3c(O)c4C[C@](O)(C[C@H](O[C@H]5C[C@H](N)[C@H](O[C@@H]6CCCCO6)[C@H](C)O5)c4c(O)c3C(=O)c12)C(=O)CO	PDGFRA	No interaction	Interaction	33	0.66
ZSTK-474	FC(F)c1nc2ccccc2n1-c1nc(nc(n1)N1CCOCC1)N1CCOCC1	PDGFRA	No interaction	Interaction	33	0.66
PD-407824	Oc1ccc2[nH]c3cc(c4C(=O)NC(=O)c4c3c2c1)-c1ccccc1	PDGFRA	No interaction	Interaction	33	0.66
TTNPB	CC(=Cc1ccc(cc1)C(=O)O)c2ccc3c(c2)C(C)(C)CCC3(C)C	PRKCA	No interaction	Interaction	33	0.66
propofol	CC(C)c1cccc(C(C)C)c1O	PRKCA	No interaction	Interaction	33	0.66
nefazodone	CCc1nn(CCCN2CCN(CC2)c2cccc(Cl)c2)c(=O)n1CCOc1ccccc1	PRKCA	No interaction	Interaction	33	0.66
YM-155	COCC[n+]1c(C)n(Cc2cnccn2)c2c1C(=O)c1ccccc1C2=O	PRKCA	No interaction	Interaction	33	0.66
BE-2254	Oc1ccc(CCNCC2CCc3ccccc3C2=O)cc1	PRKCA	No interaction	Interaction	33	0.66
SKI-II	Oc1ccc(Nc2nc(cs2)-c2ccc(Cl)cc2)cc1	PRKCA	No interaction	Interaction	33	0.66
crizotinib	C[C@@H](Oc1cc(cnc1N)-c1cnn(c1)C1CCNCC1)c1c(Cl)ccc(F)c1Cl	FLT1	No interaction	Interaction	33	0.66
aurora-a-inhibitor-i	CCN1CCN(CC1)C(=O)Cc1ccc(Nc2ncc(F)c(Nc3ccc(cc3)C(=O)Nc3ccccc3Cl)n2)cc1	TBXA2R	No interaction	Interaction	33	0.66
SDZ-21009	CC(C)OC(=O)c1cc2c(OCC(O)CNC(C)(C)C)cccc2[nH]1	FGFR3	No interaction	Interaction	33	0.66
SB-590885	CN(C)CCOc1ccc(cc1)-c1nc(c([nH]1)-c1ccc2c(CC\C2=N\O)c1)-c1ccncc1	FGFR3	No interaction	Interaction	33	0.66
dacinostat	OCCN(CCc1c[nH]c2ccccc12)Cc1ccc(\C=C\C(=O)NO)cc1	FGFR3	No interaction	Interaction	33	0.66
BMS-345541	Cc1cnc2c(NCCN)nc3ccc(C)cc3n12	RPS6KB1	No interaction	Interaction	33	0.66
GW-441756	Cn1cc(C=C2C(=O)Nc3cccnc23)c4ccccc14	RPS6KB1	No interaction	Interaction	33	0.66
ZSTK-474	FC(F)c1nc2ccccc2n1-c1nc(nc(n1)N1CCOCC1)N1CCOCC1	RPS6KB1	No interaction	Interaction	33	0.66
melperone	CC1CCN(CCCC(=O)c2ccc(F)cc2)CC1	CDK2	No interaction	Interaction	33	0.66
pseudoephedrine	CN[C@@H](C)[C@@H](O)c1ccccc1	PTAFR	No interaction	Interaction	33	0.66
immepip	C(C1CCNCC1)c1c[nH]cn1	MAPK1	No interaction	Interaction	33	0.66
VU-0418946-1	C(Nc1nc(nnc1-c1ccccc1)-c1ccccn1)c1ccc(cc1)-c1ccccc1	MAPK1	No interaction	Interaction	33	0.66
fenofibrate	CC(C)OC(=O)C(C)(C)Oc1ccc(cc1)C(=O)c1ccc(Cl)cc1	MAPK1	No interaction	Interaction	33	0.66
AT-7519	Clc1cccc(Cl)c1C(=O)Nc1c[nH]nc1C(=O)NC1CCNCC1	MAPK1	No interaction	Interaction	33	0.66
tripelennamine	CN(C)CCN(Cc1ccccc1)c1ccccn1	MAPK1	No interaction	Interaction	33	0.66
SKI-II	Oc1ccc(Nc2nc(cs2)-c2ccc(Cl)cc2)cc1	MAPK1	No interaction	Interaction	33	0.66
roscovitine	CC[C@H](CO)Nc1nc(NCc2ccccc2)c2ncn(C(C)C)c2n1	AKT1	No interaction	Interaction	33	0.66
SB-590885	CN(C)CCOc1ccc(cc1)-c1nc(c([nH]1)-c1ccc2c(CC\C2=N\O)c1)-c1ccncc1	AKT1	No interaction	Interaction	33	0.66
VU-0418946-1	C(Nc1nc(nnc1-c1ccccc1)-c1ccccn1)c1ccc(cc1)-c1ccccc1	ADRA1A	No interaction	Interaction	33	0.66
deoxycholic-acid	C[C@H](CCC(O)=O)[C@H]1CC[C@H]2[C@@H]3CC[C@@H]4C[C@H](O)CC[C@]4(C)[C@H]3C[C@H](O)[C@]12C	PTGS2	No interaction	Interaction	33	0.66
reversine	C1CCC(CC1)Nc2nc(Nc3ccc(cc3)N4CCOCC4)nc5[nH]cnc25	PTGS2	No interaction	Interaction	33	0.66
iloprost	CC#CCC(C)[C@H](O)\C=C\[C@H]1[C@H](O)C[C@@H]2C\C(C[C@H]12)=C/CCCC(O)=O	PTGS2	No interaction	Interaction	33	0.66
spironolactone	CC(=O)S[C@@H]1CC2=CC(=O)CC[C@]2(C)[C@H]2CC[C@@]3(C)[C@@H](CC[C@@]33CCC(=O)O3)[C@H]12	PTGS2	No interaction	Interaction	33	0.66
quizartinib	CC(C)(C)c1cc(NC(=O)Nc2ccc(cc2)-c2cn3c(n2)sc2cc(OCCN4CCOCC4)ccc32)no1	PTGS2	No interaction	Interaction	33	0.66
m-3M3FBS	Cc1cc(C)c(c(C)c1)S(=O)(=O)Nc1cccc(c1)C(F)(F)F	PTGS2	No interaction	Interaction	33	0.66
GP-1a	Cc1ccc-2c(Cc3c(nn(c-23)-c2ccc(Cl)cc2Cl)C(=O)NN2CCCCC2)c1	PTGS2	No interaction	Interaction	33	0.66
torin-1	CCC(=O)N1CCN(CC1)c1ccc(cc1C(F)(F)F)-n1c2c(ccc1=O)cnc1ccc(cc21)-c1cnc2ccccc2c1	PTGS2	No interaction	Interaction	33	0.66
sunitinib	CCN(CC)CCNC(=O)c1c(C)[nH]c(\C=C2/C(=O)Nc3ccc(F)cc23)c1C	PTGS2	No interaction	Interaction	33	0.66
raclopride	CCN1CCC[C@H]1CNC(=O)c1c(O)c(Cl)cc(Cl)c1OC	PTGS2	No interaction	Interaction	33	0.66
CGP-60474	OCCCNc1cc(ccn1)c2ccnc(Nc3cccc(Cl)c3)n2	PTGS2	No interaction	Interaction	33	0.66
GSK-461364	C[C@@H](Oc1cc(sc1C(N)=O)-n1cnc2ccc(CN3CCN(C)CC3)cc12)c1ccccc1C(F)(F)F	AHR	No interaction	Interaction	33	0.66
ZSTK-474	FC(F)c1nc2ccccc2n1-c1nc(nc(n1)N1CCOCC1)N1CCOCC1	AHR	No interaction	Interaction	33	0.66
deoxycholic-acid	C[C@H](CCC(O)=O)[C@H]1CC[C@H]2[C@@H]3CC[C@@H]4C[C@H](O)CC[C@]4(C)[C@H]3C[C@H](O)[C@]12C	FLT4	No interaction	Interaction	33	0.66
glycopyrrolate	C[N+]1(C)CCC(C1)OC(=O)C(O)(C1CCCC1)c1ccccc1	FLT4	No interaction	Interaction	33	0.66
GR-235	C\C=C1/C(=O)C[C@H]2[C@@H]3CCC4=CC(=O)CC[C@]4(C)[C@H]3CC[C@]12C	FLT4	No interaction	Interaction	33	0.66
azithromycin	CC[C@H]1OC(=O)[C@H](C)[C@@H](O[C@H]2C[C@@](C)(OC)[C@@H](O)[C@H](C)O2)[C@H](C)[C@@H](O[C@@H]2O[C@H](C)C[C@@H]([C@H]2O)N(C)C)[C@](C)(O)C[C@@H](C)CN(C)[C@H](C)[C@@H](O)[C@]1(C)O	FLT4	No interaction	Interaction	33	0.66
afatinib	CN(C)C\C=C\C(=O)Nc1cc2c(Nc3ccc(F)c(Cl)c3)ncnc2cc1O[C@H]1CCOC1	FLT4	No interaction	Interaction	33	0.66
pheniramine	CN(C)CCC(c1ccccc1)c1ccccn1	FLT4	No interaction	Interaction	33	0.66
IC-261	COc1cc(OC)c(/C=C\2/C(=O)Nc3ccccc23)c(OC)c1	FLT4	No interaction	Interaction	33	0.66
IKK-16	O=C(N1CCC(CC1)N1CCCC1)c1ccc(Nc2nccc(n2)-c2cc3ccccc3s2)cc1	FLT4	No interaction	Interaction	33	0.66
KU-55933	O=c1cc(oc(c1)-c1cccc2Sc3ccccc3Sc12)N1CCOCC1	FLT4	No interaction	Interaction	33	0.66
T-0901317	OC(c1ccc(cc1)N(CC(F)(F)F)S(=O)(=O)c1ccccc1)(C(F)(F)F)C(F)(F)F	FLT4	No interaction	Interaction	33	0.66
SB-202190	Oc1ccc(cc1)-c1nc(c([nH]1)-c1ccncc1)-c1ccc(F)cc1	FLT4	No interaction	Interaction	33	0.66
pyroxamide	ONC(=O)CCCCCCC(=O)Nc1cccnc1	FLT4	No interaction	Interaction	33	0.66
FR-139317	CC(C)CC(NC(=O)N1CCCCCC1)C(=O)NC(Cc2cn(C)c3ccccc23)C(=O)NC(Cc4ccccn4)C(=O)O	KDR	No interaction	Interaction	33	0.66
canertinib	Fc1ccc(Nc2ncnc3cc(OCCCN4CCOCC4)c(NC(=O)C=C)cc23)cc1Cl	KDR	No interaction	Interaction	33	0.66
BE-2254	Oc1ccc(CCNCC2CCc3ccccc3C2=O)cc1	KDR	No interaction	Interaction	33	0.66
purmorphamine	C1CCC(CC1)n1cnc2c(Nc3ccc(cc3)N3CCOCC3)nc(Oc3cccc4ccccc34)nc12	FLT3	No interaction	Interaction	33	0.66
iloprost	CC#CCC(C)[C@H](O)\C=C\[C@H]1[C@H](O)C[C@@H]2C\C(C[C@H]12)=C/CCCC(O)=O	FLT3	No interaction	Interaction	33	0.66
Y-134	CC(C)N1CCN(CC1)c1ccc(cc1)C(=O)c1c(sc2cc(O)ccc12)-c1ccc(O)cc1	FLT3	No interaction	Interaction	33	0.66
fenofibrate	CC(C)OC(=O)C(C)(C)Oc1ccc(cc1)C(=O)c1ccc(Cl)cc1	FLT3	No interaction	Interaction	33	0.66
oxymetazoline	Cc1cc(c(O)c(C)c1CC1=NCCN1)C(C)(C)C	FLT3	No interaction	Interaction	33	0.66
meclofenamic-acid	Cc1ccc(Cl)c(Nc2ccccc2C(O)=O)c1Cl	FLT3	No interaction	Interaction	33	0.66
nafadotride	CCCCN1CCCC1CNC(=O)c1cc(C#N)c2ccccc2c1OC	FLT3	No interaction	Interaction	33	0.66
NGB-2904	Clc1cccc(N2CCN(CCCCNC(=O)c3ccc-4c(Cc5ccccc-45)c3)CC2)c1Cl	FLT3	No interaction	Interaction	33	0.66
isotretinoin	CC(/C=C/C1=C(C)CCCC1(C)C)=C\C=C\C(C)=C/C(O)=O	OPRD1	No interaction	Interaction	33	0.66
melperone	CC1CCN(CCCC(=O)c2ccc(F)cc2)CC1	OPRD1	No interaction	Interaction	33	0.66
embelin	CCCCCCCCCCCC1C(=O)C(=O)CC(=O)C1=O	OPRD1	No interaction	Interaction	33	0.66
kenpaullone	Brc1ccc2[nH]c-3c(CC(=O)Nc4ccccc-34)c2c1	MTOR	No interaction	Interaction	33	0.66
quizartinib	CC(C)(C)c1cc(NC(=O)Nc2ccc(cc2)-c2cn3c(n2)sc2cc(OCCN4CCOCC4)ccc32)no1	MTOR	No interaction	Interaction	33	0.66
fenofibrate	CC(C)OC(=O)C(C)(C)Oc1ccc(cc1)C(=O)c1ccc(Cl)cc1	MTOR	No interaction	Interaction	33	0.66
PCI-24781	CN(C)Cc1c(oc2ccccc12)C(=O)NCCOc1ccc(cc1)C(=O)NO	MTOR	No interaction	Interaction	33	0.66
CP-724714	COCC(=O)NC\C=C\c1ccc2ncnc(Nc3ccc(Oc4ccc(C)nc4)c(C)c3)c2c1	MTOR	No interaction	Interaction	33	0.66
PHA-793887	CC(C)CC(=O)Nc1n[nH]c2c1CN(C(=O)C1CCN(C)CC1)C2(C)C	MAPK8	No interaction	Interaction	33	0.66
SB-408124	CN(C)c1ccc(NC(=O)Nc2cc(C)nc3c(F)cc(F)cc23)cc1	MAPK8	No interaction	Interaction	33	0.66
tripelennamine	CN(C)CCN(Cc1ccccc1)c1ccccn1	MAPK8	No interaction	Interaction	33	0.66
SKI-II	Oc1ccc(Nc2nc(cs2)-c2ccc(Cl)cc2)cc1	MAPK8	No interaction	Interaction	33	0.66
risperidone	Cc1nc2CCCCn2c(=O)c1CCN1CCC(CC1)c1noc2cc(F)ccc12	GSK3B	No interaction	Interaction	33	0.66
BMS-345541	Cc1cnc2c(NCCN)nc3ccc(C)cc3n12	CDK9	No interaction	Interaction	33	0.66
VU-0418946-1	C(Nc1nc(nnc1-c1ccccc1)-c1ccccn1)c1ccc(cc1)-c1ccccc1	MAPK12	No interaction	Interaction	33	0.66
brimonidine	Brc1c(NC2=NCCN2)ccc2nccnc12	HDAC4	No interaction	Interaction	33	0.66
3,3'-diindolylmethane	C(c1c[nH]c2ccccc12)c1c[nH]c2ccccc12	HDAC4	No interaction	Interaction	33	0.66
lestaurtinib	C[C@]12O[C@H](C[C@]1(O)CO)n1c3ccccc3c3c4C(=O)NCc4c4c5ccccc5n2c4c13	HDAC4	No interaction	Interaction	33	0.66
GANT-61	CN(C)c1ccccc1CN1CCCN(Cc2ccccc2N(C)C)C1c1ccncc1	PKIA	No interaction	Interaction	33	0.66
lestaurtinib	C[C@]12O[C@H](C[C@]1(O)CO)n1c3ccccc3c3c4C(=O)NCc4c4c5ccccc5n2c4c13	CDK6	No interaction	Interaction	33	0.66
BMS-345541	Cc1cnc2c(NCCN)nc3ccc(C)cc3n12	CDK5	No interaction	Interaction	33	0.66
immepip	C(C1CCNCC1)c1c[nH]cn1	MAP2K1	No interaction	Interaction	33	0.66
lestaurtinib	C[C@]12O[C@H](C[C@]1(O)CO)n1c3ccccc3c3c4C(=O)NCc4c4c5ccccc5n2c4c13	MAP2K1	No interaction	Interaction	33	0.66
torin-1	CCC(=O)N1CCN(CC1)c1ccc(cc1C(F)(F)F)-n1c2c(ccc1=O)cnc1ccc(cc21)-c1cnc2ccccc2c1	MAP2K1	No interaction	Interaction	33	0.66
GR-127935	COc1ccc(NC(=O)c2ccc(cc2)-c2ccc(cc2C)-c2noc(C)n2)cc1N1CCN(C)CC1	MAP2K1	No interaction	Interaction	33	0.66
SKI-II	Oc1ccc(Nc2nc(cs2)-c2ccc(Cl)cc2)cc1	MAP2K1	No interaction	Interaction	33	0.66
lestaurtinib	C[C@]12O[C@H](C[C@]1(O)CO)n1c3ccccc3c3c4C(=O)NCc4c4c5ccccc5n2c4c13	PPARD	No interaction	Interaction	33	0.66
PHA-793887	CC(C)CC(=O)Nc1n[nH]c2c1CN(C(=O)C1CCN(C)CC1)C2(C)C	PRKCD	No interaction	Interaction	33	0.66
PHA-793887	CC(C)CC(=O)Nc1n[nH]c2c1CN(C(=O)C1CCN(C)CC1)C2(C)C	MAPK7	No interaction	Interaction	33	0.66
pirarubicin	COc1cccc2C(=O)c3c(O)c4C[C@](O)(C[C@H](O[C@H]5C[C@H](N)[C@H](O[C@@H]6CCCCO6)[C@H](C)O5)c4c(O)c3C(=O)c12)C(=O)CO	MAPK7	No interaction	Interaction	33	0.66
GR-235	C\C=C1/C(=O)C[C@H]2[C@@H]3CCC4=CC(=O)CC[C@]4(C)[C@H]3CC[C@]12C	GRM1	No interaction	Interaction	33	0.66
GANT-61	CN(C)c1ccccc1CN1CCCN(Cc2ccccc2N(C)C)C1c1ccncc1	ROCK1	No interaction	Interaction	33	0.66
GW-441756	Cn1cc(C=C2C(=O)Nc3cccnc23)c4ccccc14	ROCK1	No interaction	Interaction	33	0.66
lestaurtinib	C[C@]12O[C@H](C[C@]1(O)CO)n1c3ccccc3c3c4C(=O)NCc4c4c5ccccc5n2c4c13	HDAC1	No interaction	Interaction	33	0.66
PD-166793	CC(C)C(NS(=O)(=O)c1ccc(cc1)c2ccc(Br)cc2)C(=O)O	HDAC1	No interaction	Interaction	33	0.66
NAN-190	COc1ccccc1N1CCN(CCCCN2C(=O)c3ccccc3C2=O)CC1	ERBB4	No interaction	Interaction	33	0.66
scriptaid	ONC(=O)CCCCCN1C(=O)c2cccc3cccc(C1=O)c23	ERBB4	No interaction	Interaction	33	0.66
purmorphamine	C1CCC(CC1)n1cnc2c(Nc3ccc(cc3)N3CCOCC3)nc(Oc3cccc4ccccc34)nc12	MAPK14	No interaction	Interaction	33	0.66
Y-134	CC(C)N1CCN(CC1)c1ccc(cc1)C(=O)c1c(sc2cc(O)ccc12)-c1ccc(O)cc1	MAPK14	No interaction	Interaction	33	0.66
FIT	CCC(=O)N(C1CCN(CCc2ccc(cc2)N=C=S)CC1)c1ccccc1	MAPK14	No interaction	Interaction	33	0.66
ZD-7155	CCc1cc2N(Cc3ccc(cc3)-c3ccccc3-c3nnn[nH]3)C(=O)CCc2c(CC)n1	MAPK14	No interaction	Interaction	33	0.66
ZK-164015	CCCCCS(=O)(=O)CCCCCCCCCCn1c(c(C)c2cc(O)ccc12)-c1ccc(O)cc1	MAPK14	No interaction	Interaction	33	0.66
lidocaine	CCN(CC)CC(=O)Nc1c(C)cccc1C	MAPK14	No interaction	Interaction	33	0.66
somatostatin	C[C@@H](O)[C@@H]1NC(=O)[C@H](CCCCN)NC(=O)[C@H](Cc2c[nH]c3ccccc23)NC(=O)[C@H](Cc2ccccc2)NC(=O)[C@H](Cc2ccccc2)NC(=O)[C@H](CC(N)=O)NC(=O)[C@H](CCCCN)NC(=O)[C@H](CSSC[C@H](NC(=O)[C@H](CO)NC(=O)[C@@H](NC(=O)[C@H](Cc2ccccc2)NC1=O)[C@@H](C)O)C(O)=O)NC(=O)CNC(=O)[C@H](C)N	HDAC7	No interaction	Interaction	33	0.66
immepip	C(C1CCNCC1)c1c[nH]cn1	HDAC6	No interaction	Interaction	33	0.66
VU-0418946-1	C(Nc1nc(nnc1-c1ccccc1)-c1ccccn1)c1ccc(cc1)-c1ccccc1	HDAC6	No interaction	Interaction	33	0.66
somatostatin	C[C@@H](O)[C@@H]1NC(=O)[C@H](CCCCN)NC(=O)[C@H](Cc2c[nH]c3ccccc23)NC(=O)[C@H](Cc2ccccc2)NC(=O)[C@H](Cc2ccccc2)NC(=O)[C@H](CC(N)=O)NC(=O)[C@H](CCCCN)NC(=O)[C@H](CSSC[C@H](NC(=O)[C@H](CO)NC(=O)[C@@H](NC(=O)[C@H](Cc2ccccc2)NC1=O)[C@@H](C)O)C(O)=O)NC(=O)CNC(=O)[C@H](C)N	HDAC6	No interaction	Interaction	33	0.66
fenofibrate	CC(C)OC(=O)C(C)(C)Oc1ccc(cc1)C(=O)c1ccc(Cl)cc1	HDAC6	No interaction	Interaction	33	0.66
meclofenamic-acid	Cc1ccc(Cl)c(Nc2ccccc2C(O)=O)c1Cl	HDAC6	No interaction	Interaction	33	0.66
melperone	CC1CCN(CCCC(=O)c2ccc(F)cc2)CC1	HDAC6	No interaction	Interaction	33	0.66
TG-101348	Cc1cnc(Nc2ccc(OCCN3CCCC3)cc2)nc1Nc1cccc(c1)S(=O)(=O)NC(C)(C)C	HDAC6	No interaction	Interaction	33	0.66
BMS-345541	Cc1cnc2c(NCCN)nc3ccc(C)cc3n12	HDAC6	No interaction	Interaction	33	0.66
AT-7519	Clc1cccc(Cl)c1C(=O)Nc1c[nH]nc1C(=O)NC1CCNCC1	HDAC6	No interaction	Interaction	33	0.66
tripelennamine	CN(C)CCN(Cc1ccccc1)c1ccccn1	HDAC6	No interaction	Interaction	33	0.66
TG-101348	Cc1cnc(Nc2ccc(OCCN3CCCC3)cc2)nc1Nc1cccc(c1)S(=O)(=O)NC(C)(C)C	ALK	No interaction	Interaction	33	0.66
brimonidine	Brc1c(NC2=NCCN2)ccc2nccnc12	HDAC5	No interaction	Interaction	33	0.66
PD-166793	CC(C)C(NS(=O)(=O)c1ccc(cc1)c2ccc(Br)cc2)C(=O)O	HDAC5	No interaction	Interaction	33	0.66
SDZ-21009	CC(C)OC(=O)c1cc2c(OCC(O)CNC(C)(C)C)cccc2[nH]1	SGK1	No interaction	Interaction	32	0.64
CGP-60474	OCCCNc1cc(ccn1)c2ccnc(Nc3cccc(Cl)c3)n2	SGK1	No interaction	Interaction	32	0.64
BMS-345541	Cc1cnc2c(NCCN)nc3ccc(C)cc3n12	JAK2	No interaction	Interaction	32	0.64
ZSTK-474	FC(F)c1nc2ccccc2n1-c1nc(nc(n1)N1CCOCC1)N1CCOCC1	BRD4	No interaction	Interaction	32	0.64
dacinostat	OCCN(CCc1c[nH]c2ccccc12)Cc1ccc(\C=C\C(=O)NO)cc1	ROCK2	No interaction	Interaction	32	0.64
TG-101348	Cc1cnc(Nc2ccc(OCCN3CCCC3)cc2)nc1Nc1cccc(c1)S(=O)(=O)NC(C)(C)C	NR1I2	No interaction	Interaction	32	0.64
SDZ-21009	CC(C)OC(=O)c1cc2c(OCC(O)CNC(C)(C)C)cccc2[nH]1	ABL1	No interaction	Interaction	32	0.64
TG-101348	Cc1cnc(Nc2ccc(OCCN3CCCC3)cc2)nc1Nc1cccc(c1)S(=O)(=O)NC(C)(C)C	ABL1	No interaction	Interaction	32	0.64
risperidone	Cc1nc2CCCCn2c(=O)c1CCN1CCC(CC1)c1noc2cc(F)ccc12	ABL1	No interaction	Interaction	32	0.64
VU-0418946-1	C(Nc1nc(nnc1-c1ccccc1)-c1ccccn1)c1ccc(cc1)-c1ccccc1	EGFR	No interaction	Interaction	32	0.64
glycopyrrolate	C[N+]1(C)CCC(C1)OC(=O)C(O)(C1CCCC1)c1ccccc1	EGFR	No interaction	Interaction	32	0.64
PHA-793887	CC(C)CC(=O)Nc1n[nH]c2c1CN(C(=O)C1CCN(C)CC1)C2(C)C	EGFR	No interaction	Interaction	32	0.64
Y-134	CC(C)N1CCN(CC1)c1ccc(cc1)C(=O)c1c(sc2cc(O)ccc12)-c1ccc(O)cc1	EGFR	No interaction	Interaction	32	0.64
NVP-TAE684	COc1cc(ccc1Nc1ncc(Cl)c(Nc2ccccc2S(=O)(=O)C(C)C)n1)N1CCC(CC1)N1CCN(C)CC1	EGFR	No interaction	Interaction	32	0.64
CP-724714	COCC(=O)NC\C=C\c1ccc2ncnc(Nc3ccc(Oc4ccc(C)nc4)c(C)c3)c2c1	EGFR	No interaction	Interaction	32	0.64
kenpaullone	Brc1ccc2[nH]c-3c(CC(=O)Nc4ccccc-34)c2c1	TNF	No interaction	Interaction	32	0.64
RS-17053	CC(C)(Cc1c[nH]c2ccc(Cl)cc12)NCCOc1ccccc1OCC1CC1	ERBB2	No interaction	Interaction	32	0.64
valsartan	CCCCC(=O)N(Cc1ccc(cc1)-c1ccccc1-c1nn[nH]n1)[C@@H](C(C)C)C(O)=O	ERBB2	No interaction	Interaction	32	0.64
tripelennamine	CN(C)CCN(Cc1ccccc1)c1ccccn1	ERBB2	No interaction	Interaction	32	0.64
GW-441756	Cn1cc(C=C2C(=O)Nc3cccnc23)c4ccccc14	ERBB2	No interaction	Interaction	32	0.64
NVP-TAE684	COc1cc(ccc1Nc1ncc(Cl)c(Nc2ccccc2S(=O)(=O)C(C)C)n1)N1CCC(CC1)N1CCN(C)CC1	ERBB2	No interaction	Interaction	32	0.64
LY-225910	CC(C)Oc1cccc(c1)-n1c(CCc2c[nH]c3ccc(Br)cc23)nc2ccccc2c1=O	PRKCG	No interaction	Interaction	32	0.64
risperidone	Cc1nc2CCCCn2c(=O)c1CCN1CCC(CC1)c1noc2cc(F)ccc12	PRKCB	No interaction	Interaction	32	0.64
brimonidine	Brc1c(NC2=NCCN2)ccc2nccnc12	LCK	No interaction	Interaction	32	0.64
kenpaullone	Brc1ccc2[nH]c-3c(CC(=O)Nc4ccccc-34)c2c1	LCK	No interaction	Interaction	32	0.64
isotretinoin	CC(/C=C/C1=C(C)CCCC1(C)C)=C\C=C\C(C)=C/C(O)=O	LCK	No interaction	Interaction	32	0.64
quizartinib	CC(C)(C)c1cc(NC(=O)Nc2ccc(cc2)-c2cn3c(n2)sc2cc(OCCN4CCOCC4)ccc32)no1	LCK	No interaction	Interaction	32	0.64
gossypol	CC(C)c1c(O)c(O)c(C=O)c2c(O)c(c(C)cc12)-c1c(C)cc2c(C(C)C)c(O)c(O)c(C=O)c2c1O	LCK	No interaction	Interaction	32	0.64
propofol	CC(C)c1cccc(C(C)C)c1O	LCK	No interaction	Interaction	32	0.64
fenofibrate	CC(C)OC(=O)C(C)(C)Oc1ccc(cc1)C(=O)c1ccc(Cl)cc1	LCK	No interaction	Interaction	32	0.64
torin-1	CCC(=O)N1CCN(CC1)c1ccc(cc1C(F)(F)F)-n1c2c(ccc1=O)cnc1ccc(cc21)-c1cnc2ccccc2c1	LCK	No interaction	Interaction	32	0.64
PD-102807	CCOC(=O)c1c(C)[nH]c2ccc3OC4N(CCc5cc(OC)ccc45)Cc3c12	LCK	No interaction	Interaction	32	0.64
scriptaid	ONC(=O)CCCCCN1C(=O)c2cccc3cccc(C1=O)c23	LCK	No interaction	Interaction	32	0.64
H-89	Brc1ccc(\C=C\CNCCNS(=O)(=O)c2cccc3cnccc23)cc1	CSF1R	No interaction	Interaction	32	0.64
LY-288513	Brc1ccc(NC(=O)N2NC(=O)[C@H]([C@@H]2c2ccccc2)c2ccccc2)cc1	CSF1R	No interaction	Interaction	32	0.64
reversine	C1CCC(CC1)Nc2nc(Nc3ccc(cc3)N4CCOCC4)nc5[nH]cnc25	CSF1R	No interaction	Interaction	32	0.64
iloprost	CC#CCC(C)[C@H](O)\C=C\[C@H]1[C@H](O)C[C@@H]2C\C(C[C@H]12)=C/CCCC(O)=O	CSF1R	No interaction	Interaction	32	0.64
fenofibrate	CC(C)OC(=O)C(C)(C)Oc1ccc(cc1)C(=O)c1ccc(Cl)cc1	CSF1R	No interaction	Interaction	32	0.64
nafadotride	CCCCN1CCCC1CNC(=O)c1cc(C#N)c2ccccc2c1OC	CSF1R	No interaction	Interaction	32	0.64
IRL-2500	CN(C(Cc1ccc(cc1)c2ccccc2)C(=O)NC(Cc3c[nH]c4ccccc34)C(=O)O)C(=O)c5cc(C)cc(C)c5	CSF1R	No interaction	Interaction	32	0.64
YM-298198	CN(C1CCCCC1)C(=O)c1sc2nc3ccc(N)cc3n2c1C	CSF1R	No interaction	Interaction	32	0.64
RS-67506	COc1cc(N)c(Cl)cc1C(=O)CCC1CCN(CCNS(C)(=O)=O)CC1	CSF1R	No interaction	Interaction	32	0.64
picotamide	COc1ccc(cc1C(=O)NCc1cccnc1)C(=O)NCc1cccnc1	CSF1R	No interaction	Interaction	32	0.64
nobiletin	COc1ccc(cc1OC)-c1cc(=O)c2c(OC)c(OC)c(OC)c(OC)c2o1	CSF1R	No interaction	Interaction	32	0.64
nimesulide	CS(=O)(=O)Nc1ccc(cc1Oc1ccccc1)[N+]([O-])=O	CSF1R	No interaction	Interaction	32	0.64
canertinib	Fc1ccc(Nc2ncnc3cc(OCCCN4CCOCC4)c(NC(=O)C=C)cc23)cc1Cl	CSF1R	No interaction	Interaction	32	0.64
3,3'-diindolylmethane	C(c1c[nH]c2ccccc12)c1c[nH]c2ccccc12	ADRB2	No interaction	Interaction	32	0.64
GP-1a	Cc1ccc-2c(Cc3c(nn(c-23)-c2ccc(Cl)cc2Cl)C(=O)NN2CCCCC2)c1	ADRB2	No interaction	Interaction	32	0.64
gossypol	CC(C)c1c(O)c(O)c(C=O)c2c(O)c(c(C)cc12)-c1c(C)cc2c(C(C)C)c(O)c(O)c(C=O)c2c1O	RET	No interaction	Interaction	32	0.64
PHA-793887	CC(C)CC(=O)Nc1n[nH]c2c1CN(C(=O)C1CCN(C)CC1)C2(C)C	RET	No interaction	Interaction	32	0.64
GR-127935	COc1ccc(NC(=O)c2ccc(cc2)-c2ccc(cc2C)-c2noc(C)n2)cc1N1CCN(C)CC1	RET	No interaction	Interaction	32	0.64
SB-202190	Oc1ccc(cc1)-c1nc(c([nH]1)-c1ccncc1)-c1ccc(F)cc1	RET	No interaction	Interaction	32	0.64
dacinostat	OCCN(CCc1c[nH]c2ccccc12)Cc1ccc(\C=C\C(=O)NO)cc1	RET	No interaction	Interaction	32	0.64
crizotinib	C[C@@H](Oc1cc(cnc1N)-c1cnn(c1)C1CCNCC1)c1c(Cl)ccc(F)c1Cl	NR3C2	No interaction	Interaction	32	0.64
propofol	CC(C)c1cccc(C(C)C)c1O	NR3C2	No interaction	Interaction	32	0.64
dacinostat	OCCN(CCc1c[nH]c2ccccc12)Cc1ccc(\C=C\C(=O)NO)cc1	MMP3	No interaction	Interaction	32	0.64
mosapride	CCOc1cc(N)c(Cl)cc1C(=O)NCC1CN(Cc2ccc(F)cc2)CCO1	ITGA2B	No interaction	Interaction	32	0.64
H-89	Brc1ccc(\C=C\CNCCNS(=O)(=O)c2cccc3cnccc23)cc1	ADRB1	No interaction	Interaction	32	0.64
tenovin-1	CC(=O)Nc1ccc(NC(=S)NC(=O)c2ccc(cc2)C(C)(C)C)cc1	ADRB1	No interaction	Interaction	32	0.64
dacinostat	OCCN(CCc1c[nH]c2ccccc12)Cc1ccc(\C=C\C(=O)NO)cc1	ADRB1	No interaction	Interaction	32	0.64
VU-0418946-1	C(Nc1nc(nnc1-c1ccccc1)-c1ccccn1)c1ccc(cc1)-c1ccccc1	HCK	No interaction	Interaction	32	0.64
ZK-164015	CCCCCS(=O)(=O)CCCCCCCCCCn1c(c(C)c2cc(O)ccc12)-c1ccc(O)cc1	HCK	No interaction	Interaction	32	0.64
tripelennamine	CN(C)CCN(Cc1ccccc1)c1ccccn1	HCK	No interaction	Interaction	32	0.64
VU-0418946-1	C(Nc1nc(nnc1-c1ccccc1)-c1ccccn1)c1ccc(cc1)-c1ccccc1	ADRA2A	No interaction	Interaction	32	0.64
dacinostat	OCCN(CCc1c[nH]c2ccccc12)Cc1ccc(\C=C\C(=O)NO)cc1	ADRA2A	No interaction	Interaction	32	0.64
parthenolide-(alternate-stereo)	C\C1=C/CC[C@@]2(C)O[C@@H]2[C@H]2OC(=O)C(=C)[C@@H]2CC1	PDGFRB	No interaction	Interaction	32	0.64
reversine	C1CCC(CC1)Nc2nc(Nc3ccc(cc3)N4CCOCC4)nc5[nH]cnc25	PDGFRB	No interaction	Interaction	32	0.64
acetyl-farnesyl-cysteine	CC(=O)N[C@@H](CSC\C=C(/C)CC\C=C(/C)CCC=C(C)C)C(O)=O	PDGFRB	No interaction	Interaction	32	0.64
fenofibrate	CC(C)OC(=O)C(C)(C)Oc1ccc(cc1)C(=O)c1ccc(Cl)cc1	PDGFRB	No interaction	Interaction	32	0.64
roscovitine	CC[C@H](CO)Nc1nc(NCc2ccccc2)c2ncn(C(C)C)c2n1	PDGFRB	No interaction	Interaction	32	0.64
m-3M3FBS	Cc1cc(C)c(c(C)c1)S(=O)(=O)Nc1cccc(c1)C(F)(F)F	PDGFRB	No interaction	Interaction	32	0.64
GW-0742	Cc1nc(sc1CSc1ccc(OCC(O)=O)c(C)c1)-c1ccc(c(F)c1)C(F)(F)F	PDGFRB	No interaction	Interaction	32	0.64
Ro-10-5824	Cc1ncc(CN2CCC(=CC2)c2ccccc2)c(N)n1	PDGFRB	No interaction	Interaction	32	0.64
RS-504393	Cc1oc(nc1CCN1CCC2(CC1)OC(=O)Nc1ccc(C)cc21)-c1ccccc1	PDGFRB	No interaction	Interaction	32	0.64
nitrocaramiphen	CCN(CC)CCOC(=O)C1(CCCC1)c1ccc(cc1)[N+]([O-])=O	PDGFRB	No interaction	Interaction	32	0.64
raclopride	CCN1CCC[C@H]1CNC(=O)c1c(O)c(Cl)cc(Cl)c1OC	PDGFRB	No interaction	Interaction	32	0.64
WYE-354	COC(=O)Nc1ccc(cc1)-c1nc(N2CCOCC2)c2cnn(C3CCN(CC3)C(=O)OC)c2n1	PDGFRB	No interaction	Interaction	32	0.64
SB-431542	NC(=O)c1ccc(cc1)-c1nc(c([nH]1)-c1ccccn1)-c1ccc2OCOc2c1	PDGFRB	No interaction	Interaction	32	0.64
IKK-16	O=C(N1CCC(CC1)N1CCCC1)c1ccc(Nc2nccc(n2)-c2cc3ccccc3s2)cc1	PDGFRB	No interaction	Interaction	32	0.64
apigenin	Oc1ccc(cc1)-c1cc(=O)c2c(O)cc(O)cc2o1	PDGFRB	No interaction	Interaction	32	0.64
PD-407824	Oc1ccc2[nH]c3cc(c4C(=O)NC(=O)c4c3c2c1)-c1ccccc1	BCL2	No interaction	Interaction	32	0.64
brimonidine	Brc1c(NC2=NCCN2)ccc2nccnc12	KIT	No interaction	Interaction	32	0.64
GSK-461364	C[C@@H](Oc1cc(sc1C(N)=O)-n1cnc2ccc(CN3CCN(C)CC3)cc12)c1ccccc1C(F)(F)F	KIT	No interaction	Interaction	32	0.64
purmorphamine	C1CCC(CC1)n1cnc2c(Nc3ccc(cc3)N3CCOCC3)nc(Oc3cccc4ccccc34)nc12	KIT	No interaction	Interaction	32	0.64
isotretinoin	CC(/C=C/C1=C(C)CCCC1(C)C)=C\C=C\C(C)=C/C(O)=O	KIT	No interaction	Interaction	32	0.64
JTE-013	CC(C)c1cc(NNC(=O)Nc2cc(Cl)nc(Cl)c2)nc2n(C)nc(C)c12	KIT	No interaction	Interaction	32	0.64
melperone	CC1CCN(CCCC(=O)c2ccc(F)cc2)CC1	KIT	No interaction	Interaction	32	0.64
naphazoline	C(C1=NCCN1)c1cccc2ccccc12	RARB	No interaction	Interaction	32	0.64
VU-0418946-1	C(Nc1nc(nnc1-c1ccccc1)-c1ccccn1)c1ccc(cc1)-c1ccccc1	RARB	No interaction	Interaction	32	0.64
gossypol	CC(C)c1c(O)c(O)c(C=O)c2c(O)c(c(C)cc12)-c1c(C)cc2c(C(C)C)c(O)c(O)c(C=O)c2c1O	RARB	No interaction	Interaction	32	0.64
PHA-793887	CC(C)CC(=O)Nc1n[nH]c2c1CN(C(=O)C1CCN(C)CC1)C2(C)C	RARB	No interaction	Interaction	32	0.64
Y-134	CC(C)N1CCN(CC1)c1ccc(cc1)C(=O)c1c(sc2cc(O)ccc12)-c1ccc(O)cc1	RARB	No interaction	Interaction	32	0.64
NGB-2904	Clc1cccc(N2CCN(CCCCNC(=O)c3ccc-4c(Cc5ccccc-45)c3)CC2)c1Cl	RARB	No interaction	Interaction	32	0.64
VU-0418946-1	C(Nc1nc(nnc1-c1ccccc1)-c1ccccn1)c1ccc(cc1)-c1ccccc1	FGFR1	No interaction	Interaction	32	0.64
GSK-461364	C[C@@H](Oc1cc(sc1C(N)=O)-n1cnc2ccc(CN3CCN(C)CC3)cc12)c1ccccc1C(F)(F)F	FGFR1	No interaction	Interaction	32	0.64
BMS-345541	Cc1cnc2c(NCCN)nc3ccc(C)cc3n12	CDK4	No interaction	Interaction	32	0.64
lestaurtinib	C[C@]12O[C@H](C[C@]1(O)CO)n1c3ccccc3c3c4C(=O)NCc4c4c5ccccc5n2c4c13	SRC	No interaction	Interaction	32	0.64
Y-134	CC(C)N1CCN(CC1)c1ccc(cc1)C(=O)c1c(sc2cc(O)ccc12)-c1ccc(O)cc1	SRC	No interaction	Interaction	32	0.64
torin-1	CCC(=O)N1CCN(CC1)c1ccc(cc1C(F)(F)F)-n1c2c(ccc1=O)cnc1ccc(cc21)-c1cnc2ccccc2c1	SRC	No interaction	Interaction	32	0.64
aurora-a-inhibitor-i	CCN1CCN(CC1)C(=O)Cc1ccc(Nc2ncc(F)c(Nc3ccc(cc3)C(=O)Nc3ccccc3Cl)n2)cc1	SRC	No interaction	Interaction	32	0.64
mosapride	CCOc1cc(N)c(Cl)cc1C(=O)NCC1CN(Cc2ccc(F)cc2)CCO1	SRC	No interaction	Interaction	32	0.64
SB-590885	CN(C)CCOc1ccc(cc1)-c1nc(c([nH]1)-c1ccc2c(CC\C2=N\O)c1)-c1ccncc1	SRC	No interaction	Interaction	32	0.64
spironolactone	CC(=O)S[C@@H]1CC2=CC(=O)CC[C@]2(C)[C@H]2CC[C@@]3(C)[C@@H](CC[C@@]33CCC(=O)O3)[C@H]12	RARG	No interaction	Interaction	32	0.64
gossypol	CC(C)c1c(O)c(O)c(C=O)c2c(O)c(c(C)cc12)-c1c(C)cc2c(C(C)C)c(O)c(O)c(C=O)c2c1O	RARG	No interaction	Interaction	32	0.64
PHTPP	Oc1ccc(cc1)-c1c(nn2c(cc(nc12)C(F)(F)F)C(F)(F)F)-c1ccccc1	RARG	No interaction	Interaction	32	0.64
dacinostat	OCCN(CCc1c[nH]c2ccccc12)Cc1ccc(\C=C\C(=O)NO)cc1	CCNB1	No interaction	Interaction	32	0.64
roscovitine	CC[C@H](CO)Nc1nc(NCc2ccccc2)c2ncn(C(C)C)c2n1	PDGFRA	No interaction	Interaction	32	0.64
ziprasidone	Clc1cc2NC(=O)Cc2cc1CCN1CCN(CC1)c1nsc2ccccc12	PDGFRA	No interaction	Interaction	32	0.64
RS-67506	COc1cc(N)c(Cl)cc1C(=O)CCC1CCN(CCNS(C)(=O)=O)CC1	PDGFRA	No interaction	Interaction	32	0.64
RS-102221	COc1cc(OC)c(cc1NS(=O)(=O)c1ccc(cc1)C(F)(F)F)C(=O)CCCCN1CCC2(CC1)NC(=O)NC2=O	PDGFRA	No interaction	Interaction	32	0.64
nimesulide	CS(=O)(=O)Nc1ccc(cc1Oc1ccccc1)[N+]([O-])=O	PDGFRA	No interaction	Interaction	32	0.64
canertinib	Fc1ccc(Nc2ncnc3cc(OCCCN4CCOCC4)c(NC(=O)C=C)cc23)cc1Cl	PDGFRA	No interaction	Interaction	32	0.64
SB-431542	NC(=O)c1ccc(cc1)-c1nc(c([nH]1)-c1ccccn1)-c1ccc2OCOc2c1	PDGFRA	No interaction	Interaction	32	0.64
ICI-162846	NC(=O)CCCCn1ccc(N=C(N)NCC(F)(F)F)n1	PDGFRA	No interaction	Interaction	32	0.64
IKK-16	O=C(N1CCC(CC1)N1CCCC1)c1ccc(Nc2nccc(n2)-c2cc3ccccc3s2)cc1	PDGFRA	No interaction	Interaction	32	0.64
apigenin	Oc1ccc(cc1)-c1cc(=O)c2c(O)cc(O)cc2o1	PDGFRA	No interaction	Interaction	32	0.64
SB-202190	Oc1ccc(cc1)-c1nc(c([nH]1)-c1ccncc1)-c1ccc(F)cc1	PDGFRA	No interaction	Interaction	32	0.64
quizartinib	CC(C)(C)c1cc(NC(=O)Nc2ccc(cc2)-c2cn3c(n2)sc2cc(OCCN4CCOCC4)ccc32)no1	PRKCA	No interaction	Interaction	32	0.64
NPC-15199	CC(C)CC(NC(=O)OCC1c2ccccc2-c3ccccc13)C(=O)O	PRKCA	No interaction	Interaction	32	0.64
melperone	CC1CCN(CCCC(=O)c2ccc(F)cc2)CC1	PRKCA	No interaction	Interaction	32	0.64
fluticasone-propionate	CCC(=O)O[C@@]1([C@H](C)C[C@H]2[C@@H]3C[C@H](F)C4=CC(=O)C=C[C@]4(C)[C@@]3(F)[C@@H](O)C[C@]12C)C(=O)SCF	PRKCA	No interaction	Interaction	32	0.64
aurora-a-inhibitor-i	CCN1CCN(CC1)C(=O)Cc1ccc(Nc2ncc(F)c(Nc3ccc(cc3)C(=O)Nc3ccccc3Cl)n2)cc1	PRKCA	No interaction	Interaction	32	0.64
dihydrexidine	Oc1cc2CC[C@H]3NCc4ccccc4[C@@H]3c2cc1O	PRKCA	No interaction	Interaction	32	0.64
SKF-77434	Oc1cc2CCN(CC=C)CC(c3ccccc3)c2cc1O	PRKCA	No interaction	Interaction	32	0.64
PD-166793	CC(C)C(NS(=O)(=O)c1ccc(cc1)c2ccc(Br)cc2)C(=O)O	FLT1	No interaction	Interaction	32	0.64
GW-441756	Cn1cc(C=C2C(=O)Nc3cccnc23)c4ccccc14	FLT1	No interaction	Interaction	32	0.64
fenofibrate	CC(C)OC(=O)C(C)(C)Oc1ccc(cc1)C(=O)c1ccc(Cl)cc1	TBXA2R	No interaction	Interaction	32	0.64
tripelennamine	CN(C)CCN(Cc1ccccc1)c1ccccn1	TBXA2R	No interaction	Interaction	32	0.64
sunitinib	CCN(CC)CCNC(=O)c1c(C)[nH]c(\C=C2/C(=O)Nc3ccc(F)cc23)c1C	FGFR2	No interaction	Interaction	32	0.64
quizartinib	CC(C)(C)c1cc(NC(=O)Nc2ccc(cc2)-c2cn3c(n2)sc2cc(OCCN4CCOCC4)ccc32)no1	FGFR3	No interaction	Interaction	32	0.64
azithromycin	CC[C@H]1OC(=O)[C@H](C)[C@@H](O[C@H]2C[C@@](C)(OC)[C@@H](O)[C@H](C)O2)[C@H](C)[C@@H](O[C@@H]2O[C@H](C)C[C@@H]([C@H]2O)N(C)C)[C@](C)(O)C[C@@H](C)CN(C)[C@H](C)[C@@H](O)[C@]1(C)O	FGFR3	No interaction	Interaction	32	0.64
GP-1a	Cc1ccc-2c(Cc3c(nn(c-23)-c2ccc(Cl)cc2Cl)C(=O)NN2CCCCC2)c1	FGFR3	No interaction	Interaction	32	0.64
torin-1	CCC(=O)N1CCN(CC1)c1ccc(cc1C(F)(F)F)-n1c2c(ccc1=O)cnc1ccc(cc21)-c1cnc2ccccc2c1	FGFR3	No interaction	Interaction	32	0.64
CGP-60474	OCCCNc1cc(ccn1)c2ccnc(Nc3cccc(Cl)c3)n2	FGFR3	No interaction	Interaction	32	0.64
GP-1a	Cc1ccc-2c(Cc3c(nn(c-23)-c2ccc(Cl)cc2Cl)C(=O)NN2CCCCC2)c1	CDK2	No interaction	Interaction	32	0.64
meclofenamic-acid	Cc1ccc(Cl)c(Nc2ccccc2C(O)=O)c1Cl	CDK2	No interaction	Interaction	32	0.64
torin-1	CCC(=O)N1CCN(CC1)c1ccc(cc1C(F)(F)F)-n1c2c(ccc1=O)cnc1ccc(cc21)-c1cnc2ccccc2c1	CDK2	No interaction	Interaction	32	0.64
scriptaid	ONC(=O)CCCCCN1C(=O)c2cccc3cccc(C1=O)c23	CDK2	No interaction	Interaction	32	0.64
TG-101348	Cc1cnc(Nc2ccc(OCCN3CCCC3)cc2)nc1Nc1cccc(c1)S(=O)(=O)NC(C)(C)C	PTAFR	No interaction	Interaction	32	0.64
JTE-013	CC(C)c1cc(NNC(=O)Nc2cc(Cl)nc(Cl)c2)nc2n(C)nc(C)c12	MAPK1	No interaction	Interaction	32	0.64
PU-H71	CC(C)NCCCn1c(Sc2cc3OCOc3cc2I)nc2c(N)ncnc12	MAPK1	No interaction	Interaction	32	0.64
torin-1	CCC(=O)N1CCN(CC1)c1ccc(cc1C(F)(F)F)-n1c2c(ccc1=O)cnc1ccc(cc21)-c1cnc2ccccc2c1	MAPK1	No interaction	Interaction	32	0.64
GR-127935	COc1ccc(NC(=O)c2ccc(cc2)-c2ccc(cc2C)-c2noc(C)n2)cc1N1CCN(C)CC1	MAPK1	No interaction	Interaction	32	0.64
BE-2254	Oc1ccc(CCNCC2CCc3ccccc3C2=O)cc1	MAPK1	No interaction	Interaction	32	0.64
GSK-461364	C[C@@H](Oc1cc(sc1C(N)=O)-n1cnc2ccc(CN3CCN(C)CC3)cc12)c1ccccc1C(F)(F)F	AKT1	No interaction	Interaction	32	0.64
JTE-013	CC(C)c1cc(NNC(=O)Nc2cc(Cl)nc(Cl)c2)nc2n(C)nc(C)c12	AKT1	No interaction	Interaction	32	0.64
GP-1a	Cc1ccc-2c(Cc3c(nn(c-23)-c2ccc(Cl)cc2Cl)C(=O)NN2CCCCC2)c1	AKT1	No interaction	Interaction	32	0.64
torin-1	CCC(=O)N1CCN(CC1)c1ccc(cc1C(F)(F)F)-n1c2c(ccc1=O)cnc1ccc(cc21)-c1cnc2ccccc2c1	AKT1	No interaction	Interaction	32	0.64
YM-298198	CN(C1CCCCC1)C(=O)c1sc2nc3ccc(N)cc3n2c1C	AKT1	No interaction	Interaction	32	0.64
T-0070907	[O-][N+](=O)c1ccc(Cl)c(c1)C(=O)Nc1ccncc1	PTGS2	No interaction	Interaction	32	0.64
3,3'-diindolylmethane	C(c1c[nH]c2ccccc12)c1c[nH]c2ccccc12	PTGS2	No interaction	Interaction	32	0.64
GSK-461364	C[C@@H](Oc1cc(sc1C(N)=O)-n1cnc2ccc(CN3CCN(C)CC3)cc12)c1ccccc1C(F)(F)F	PTGS2	No interaction	Interaction	32	0.64
isotretinoin	CC(/C=C/C1=C(C)CCCC1(C)C)=C\C=C\C(C)=C/C(O)=O	PTGS2	No interaction	Interaction	32	0.64
L-368899	Cc1ccccc1N1CCN(CC1)S(=O)(=O)CC12CCC(C[C@@H]1NC(=O)[C@@H](N)CCS(C)(=O)=O)C2(C)C	PTGS2	No interaction	Interaction	32	0.64
TG-101348	Cc1cnc(Nc2ccc(OCCN3CCCC3)cc2)nc1Nc1cccc(c1)S(=O)(=O)NC(C)(C)C	PTGS2	No interaction	Interaction	32	0.64
dovitinib	CN1CCN(CC1)c1ccc2nc([nH]c2c1)-c1c(N)c2c(F)cccc2[nH]c1=O	PTGS2	No interaction	Interaction	32	0.64
YM-155	COCC[n+]1c(C)n(Cc2cnccn2)c2c1C(=O)c1ccccc1C2=O	PTGS2	No interaction	Interaction	32	0.64
ZSTK-474	FC(F)c1nc2ccccc2n1-c1nc(nc(n1)N1CCOCC1)N1CCOCC1	PTGS2	No interaction	Interaction	32	0.64
ketanserin	Fc1ccc(cc1)C(=O)C1CCN(CCn2c(=O)[nH]c3ccccc3c2=O)CC1	PTGS2	No interaction	Interaction	32	0.64
SKF-81297	Oc1cc2C(CNCCc2c(Cl)c1O)c1ccccc1	PTGS2	No interaction	Interaction	32	0.64
PD-407824	Oc1ccc2[nH]c3cc(c4C(=O)NC(=O)c4c3c2c1)-c1ccccc1	PTGS2	No interaction	Interaction	32	0.64
meclofenamic-acid	Cc1ccc(Cl)c(Nc2ccccc2C(O)=O)c1Cl	FLT4	No interaction	Interaction	32	0.64
SB-269970	CC1CCN(CC[C@H]2CCCN2S(=O)(=O)c2cccc(O)c2)CC1	FLT4	No interaction	Interaction	32	0.64
oleoylethanolamide	CCCCCCCC\C=C/CCCCCCCC(=O)NCCO	FLT4	No interaction	Interaction	32	0.64
nitrocaramiphen	CCN(CC)CCOC(=O)C1(CCCC1)c1ccc(cc1)[N+]([O-])=O	FLT4	No interaction	Interaction	32	0.64
RS-67506	COc1cc(N)c(Cl)cc1C(=O)CCC1CCN(CCNS(C)(=O)=O)CC1	FLT4	No interaction	Interaction	32	0.64
picotamide	COc1ccc(cc1C(=O)NCc1cccnc1)C(=O)NCc1cccnc1	FLT4	No interaction	Interaction	32	0.64
ZSTK-474	FC(F)c1nc2ccccc2n1-c1nc(nc(n1)N1CCOCC1)N1CCOCC1	FLT4	No interaction	Interaction	32	0.64
AS-703026	OC[C@@H](O)CNC(=O)c1ccncc1Nc1ccc(I)cc1F	FLT4	No interaction	Interaction	32	0.64
TTNPB	CC(=Cc1ccc(cc1)C(=O)O)c2ccc3c(c2)C(C)(C)CCC3(C)C	KDR	No interaction	Interaction	32	0.64
dinoprostone	CCCCC[C@H](O)\C=C\[C@H]1[C@H](O)CC(=O)[C@@H]1C\C=C/CCCC(O)=O	KDR	No interaction	Interaction	32	0.64
phenylbutazone	CCCCC1C(=O)N(N(C1=O)c1ccccc1)c1ccccc1	KDR	No interaction	Interaction	32	0.64
embelin	CCCCCCCCCCCC1C(=O)C(=O)CC(=O)C1=O	KDR	No interaction	Interaction	32	0.64
ziprasidone	Clc1cc2NC(=O)Cc2cc1CCN1CCN(CC1)c1nsc2ccccc12	KDR	No interaction	Interaction	32	0.64
SB-408124	CN(C)c1ccc(NC(=O)Nc2cc(C)nc3c(F)cc(F)cc23)cc1	KDR	No interaction	Interaction	32	0.64
YM-155	COCC[n+]1c(C)n(Cc2cnccn2)c2c1C(=O)c1ccccc1C2=O	KDR	No interaction	Interaction	32	0.64
lypressin	NCCCC[C@H](NC(=O)[C@@H]1CCCN1C(=O)[C@@H]1CSSC[C@H](N)C(=O)N[C@@H](Cc2ccc(O)cc2)C(=O)N[C@@H](Cc2ccccc2)C(=O)N[C@@H](CCC(N)=O)C(=O)N[C@@H](CC(N)=O)C(=O)N1)C(=O)NCC(N)=O	KDR	No interaction	Interaction	32	0.64
nTZDpa	OC(=O)c1n(Cc2ccc(Cl)cc2)c2ccc(Cl)cc2c1Sc1ccccc1	KDR	No interaction	Interaction	32	0.64
dihydrexidine	Oc1cc2CC[C@H]3NCc4ccccc4[C@@H]3c2cc1O	KDR	No interaction	Interaction	32	0.64
PHTPP	Oc1ccc(cc1)-c1c(nn2c(cc(nc12)C(F)(F)F)C(F)(F)F)-c1ccccc1	KDR	No interaction	Interaction	32	0.64
SDZ-21009	CC(C)OC(=O)c1cc2c(OCC(O)CNC(C)(C)C)cccc2[nH]1	MAP2K2	No interaction	Interaction	32	0.64
parthenolide-(alternate-stereo)	C\C1=C/CC[C@@]2(C)O[C@@H]2[C@H]2OC(=O)C(=C)[C@@H]2CC1	FLT3	No interaction	Interaction	32	0.64
motesanib	CC1(C)CNc2cc(NC(=O)c3cccnc3NCc3ccncc3)ccc12	FLT3	No interaction	Interaction	32	0.64
pirfenidone	Cc1ccc(=O)n(c1)-c1ccccc1	FLT3	No interaction	Interaction	32	0.64
GW-0742	Cc1nc(sc1CSc1ccc(OCC(O)=O)c(C)c1)-c1ccc(c(F)c1)C(F)(F)F	FLT3	No interaction	Interaction	32	0.64
ZD-7155	CCc1cc2N(Cc3ccc(cc3)-c3ccccc3-c3nnn[nH]3)C(=O)CCc2c(CC)n1	FLT3	No interaction	Interaction	32	0.64
PD-173074	CCN(CC)CCCCNc1ncc2cc(-c3cc(OC)cc(OC)c3)c(NC(=O)NC(C)(C)C)nc2n1	FLT3	No interaction	Interaction	32	0.64
pseudoephedrine	CN[C@@H](C)[C@@H](O)c1ccccc1	FLT3	No interaction	Interaction	32	0.64
ZSTK-474	FC(F)c1nc2ccccc2n1-c1nc(nc(n1)N1CCOCC1)N1CCOCC1	FLT3	No interaction	Interaction	32	0.64
nTZDpa	OC(=O)c1n(Cc2ccc(Cl)cc2)c2ccc(Cl)cc2c1Sc1ccccc1	FLT3	No interaction	Interaction	32	0.64
SKF-77434	Oc1cc2CCN(CC=C)CC(c3ccccc3)c2cc1O	FLT3	No interaction	Interaction	32	0.64
pyroxamide	ONC(=O)CCCCCCC(=O)Nc1cccnc1	FLT3	No interaction	Interaction	32	0.64
GSK-461364	C[C@@H](Oc1cc(sc1C(N)=O)-n1cnc2ccc(CN3CCN(C)CC3)cc12)c1ccccc1C(F)(F)F	OPRD1	No interaction	Interaction	32	0.64
SDZ-21009	CC(C)OC(=O)c1cc2c(OCC(O)CNC(C)(C)C)cccc2[nH]1	OPRD1	No interaction	Interaction	32	0.64
risperidone	Cc1nc2CCCCn2c(=O)c1CCN1CCC(CC1)c1noc2cc(F)ccc12	OPRD1	No interaction	Interaction	32	0.64
phenylbutazone	CCCCC1C(=O)N(N(C1=O)c1ccccc1)c1ccccc1	OPRD1	No interaction	Interaction	32	0.64
GR-235	C\C=C1/C(=O)C[C@H]2[C@@H]3CCC4=CC(=O)CC[C@]4(C)[C@H]3CC[C@]12C	MTOR	No interaction	Interaction	32	0.64
NPC-15199	CC(C)CC(NC(=O)OCC1c2ccccc2-c3ccccc13)C(=O)O	MTOR	No interaction	Interaction	32	0.64
LY-225910	CC(C)Oc1cccc(c1)-n1c(CCc2c[nH]c3ccc(Br)cc23)nc2ccccc2c1=O	MTOR	No interaction	Interaction	32	0.64
mosapride	CCOc1cc(N)c(Cl)cc1C(=O)NCC1CN(Cc2ccc(F)cc2)CCO1	MTOR	No interaction	Interaction	32	0.64
NAN-190	COc1ccccc1N1CCN(CCCCN2C(=O)c3ccccc3C2=O)CC1	MTOR	No interaction	Interaction	32	0.64
ICI-89406	OC(CNCCNC(=O)Nc1ccccc1)COc1ccccc1C#N	MTOR	No interaction	Interaction	32	0.64
3,3'-diindolylmethane	C(c1c[nH]c2ccccc12)c1c[nH]c2ccccc12	MAPK8	No interaction	Interaction	32	0.64
immepip	C(C1CCNCC1)c1c[nH]cn1	MAPK8	No interaction	Interaction	32	0.64
somatostatin	C[C@@H](O)[C@@H]1NC(=O)[C@H](CCCCN)NC(=O)[C@H](Cc2c[nH]c3ccccc23)NC(=O)[C@H](Cc2ccccc2)NC(=O)[C@H](Cc2ccccc2)NC(=O)[C@H](CC(N)=O)NC(=O)[C@H](CCCCN)NC(=O)[C@H](CSSC[C@H](NC(=O)[C@H](CO)NC(=O)[C@@H](NC(=O)[C@H](Cc2ccccc2)NC1=O)[C@@H](C)O)C(O)=O)NC(=O)CNC(=O)[C@H](C)N	MAPK8	No interaction	Interaction	32	0.64
quizartinib	CC(C)(C)c1cc(NC(=O)Nc2ccc(cc2)-c2cn3c(n2)sc2cc(OCCN4CCOCC4)ccc32)no1	MAPK8	No interaction	Interaction	32	0.64
fenofibrate	CC(C)OC(=O)C(C)(C)Oc1ccc(cc1)C(=O)c1ccc(Cl)cc1	MAPK8	No interaction	Interaction	32	0.64
ZK-164015	CCCCCS(=O)(=O)CCCCCCCCCCn1c(c(C)c2cc(O)ccc12)-c1ccc(O)cc1	MAPK8	No interaction	Interaction	32	0.64
AT-7519	Clc1cccc(Cl)c1C(=O)Nc1c[nH]nc1C(=O)NC1CCNCC1	MAPK8	No interaction	Interaction	32	0.64
lestaurtinib	C[C@]12O[C@H](C[C@]1(O)CO)n1c3ccccc3c3c4C(=O)NCc4c4c5ccccc5n2c4c13	CDK8	No interaction	Interaction	32	0.64
SDZ-21009	CC(C)OC(=O)c1cc2c(OCC(O)CNC(C)(C)C)cccc2[nH]1	GSK3B	No interaction	Interaction	32	0.64
PSB-11	CC[C@@H]1CN2C(=N1)c1[nH]c(nc1N(C)C2=O)-c1ccccc1	GSK3B	No interaction	Interaction	32	0.64
valsartan	CCCCC(=O)N(Cc1ccc(cc1)-c1ccccc1-c1nn[nH]n1)[C@@H](C(C)C)C(O)=O	GSK3B	No interaction	Interaction	32	0.64
BMS-345541	Cc1cnc2c(NCCN)nc3ccc(C)cc3n12	JAK3	No interaction	Interaction	32	0.64
pseudoephedrine	CN[C@@H](C)[C@@H](O)c1ccccc1	JAK3	No interaction	Interaction	32	0.64
SDZ-21009	CC(C)OC(=O)c1cc2c(OCC(O)CNC(C)(C)C)cccc2[nH]1	MAPK12	No interaction	Interaction	32	0.64
valsartan	CCCCC(=O)N(Cc1ccc(cc1)-c1ccccc1-c1nn[nH]n1)[C@@H](C(C)C)C(O)=O	MAPK12	No interaction	Interaction	32	0.64
ZSTK-474	FC(F)c1nc2ccccc2n1-c1nc(nc(n1)N1CCOCC1)N1CCOCC1	MAPK12	No interaction	Interaction	32	0.64
SKI-II	Oc1ccc(Nc2nc(cs2)-c2ccc(Cl)cc2)cc1	MAPK12	No interaction	Interaction	32	0.64
somatostatin	C[C@@H](O)[C@@H]1NC(=O)[C@H](CCCCN)NC(=O)[C@H](Cc2c[nH]c3ccccc23)NC(=O)[C@H](Cc2ccccc2)NC(=O)[C@H](Cc2ccccc2)NC(=O)[C@H](CC(N)=O)NC(=O)[C@H](CCCCN)NC(=O)[C@H](CSSC[C@H](NC(=O)[C@H](CO)NC(=O)[C@@H](NC(=O)[C@H](Cc2ccccc2)NC1=O)[C@@H](C)O)C(O)=O)NC(=O)CNC(=O)[C@H](C)N	PKIA	No interaction	Interaction	32	0.64
isotretinoin	CC(/C=C/C1=C(C)CCCC1(C)C)=C\C=C\C(C)=C/C(O)=O	PKIA	No interaction	Interaction	32	0.64
KN-62	CN(C(Cc1ccc(OS(=O)(=O)c2cccc3cnccc23)cc1)C(=O)N4CCN(CC4)c5ccccc5)S(=O)(=O)c6cccc7cnccc67	PKIA	No interaction	Interaction	32	0.64
embelin	CCCCCCCCCCCC1C(=O)C(=O)CC(=O)C1=O	MAP2K1	No interaction	Interaction	32	0.64
NAN-190	COc1ccccc1N1CCN(CCCCN2C(=O)c3ccccc3C2=O)CC1	MAP2K1	No interaction	Interaction	32	0.64
TG-101348	Cc1cnc(Nc2ccc(OCCN3CCCC3)cc2)nc1Nc1cccc(c1)S(=O)(=O)NC(C)(C)C	PPARD	No interaction	Interaction	32	0.64
neratinib	CCOc1cc2ncc(C#N)c(Nc3ccc(OCc4ccccn4)c(Cl)c3)c2cc1NC(=O)\C=C\CN(C)C	PRKCD	No interaction	Interaction	32	0.64
ZK-164015	CCCCCS(=O)(=O)CCCCCCCCCCn1c(c(C)c2cc(O)ccc12)-c1ccc(O)cc1	MAPK7	No interaction	Interaction	32	0.64
GW-441756	Cn1cc(C=C2C(=O)Nc3cccnc23)c4ccccc14	MAPK7	No interaction	Interaction	32	0.64
zibotentan	COc1nc(C)cnc1NS(=O)(=O)c1cccnc1-c1ccc(cc1)-c1nnco1	GRM1	No interaction	Interaction	32	0.64
fenofibrate	CC(C)OC(=O)C(C)(C)Oc1ccc(cc1)C(=O)c1ccc(Cl)cc1	ROCK1	No interaction	Interaction	32	0.64
SDZ-21009	CC(C)OC(=O)c1cc2c(OCC(O)CNC(C)(C)C)cccc2[nH]1	ROCK1	No interaction	Interaction	32	0.64
sunitinib	CCN(CC)CCNC(=O)c1c(C)[nH]c(\C=C2/C(=O)Nc3ccc(F)cc23)c1C	HDAC1	No interaction	Interaction	32	0.64
torin-1	CCC(=O)N1CCN(CC1)c1ccc(cc1C(F)(F)F)-n1c2c(ccc1=O)cnc1ccc(cc21)-c1cnc2ccccc2c1	MAPK11	No interaction	Interaction	32	0.64
SKI-II	Oc1ccc(Nc2nc(cs2)-c2ccc(Cl)cc2)cc1	MAPK11	No interaction	Interaction	32	0.64
FR-139317	CC(C)CC(NC(=O)N1CCCCCC1)C(=O)NC(Cc2cn(C)c3ccccc23)C(=O)NC(Cc4ccccn4)C(=O)O	MAPK14	No interaction	Interaction	32	0.64
LY-225910	CC(C)Oc1cccc(c1)-n1c(CCc2c[nH]c3ccc(Br)cc23)nc2ccccc2c1=O	MAPK14	No interaction	Interaction	32	0.64
GP-1a	Cc1ccc-2c(Cc3c(nn(c-23)-c2ccc(Cl)cc2Cl)C(=O)NN2CCCCC2)c1	MAPK14	No interaction	Interaction	32	0.64
melperone	CC1CCN(CCCC(=O)c2ccc(F)cc2)CC1	MAPK14	No interaction	Interaction	32	0.64
aurora-a-inhibitor-i	CCN1CCN(CC1)C(=O)Cc1ccc(Nc2ncc(F)c(Nc3ccc(cc3)C(=O)Nc3ccccc3Cl)n2)cc1	MAPK14	No interaction	Interaction	32	0.64
BE-2254	Oc1ccc(CCNCC2CCc3ccccc3C2=O)cc1	MAPK14	No interaction	Interaction	32	0.64
pyroxamide	ONC(=O)CCCCCCC(=O)Nc1cccnc1	MAPK14	No interaction	Interaction	32	0.64
fenofibrate	CC(C)OC(=O)C(C)(C)Oc1ccc(cc1)C(=O)c1ccc(Cl)cc1	HDAC2	No interaction	Interaction	32	0.64
glycopyrrolate	C[N+]1(C)CCC(C1)OC(=O)C(O)(C1CCCC1)c1ccccc1	HDAC6	No interaction	Interaction	32	0.64
LY-225910	CC(C)Oc1cccc(c1)-n1c(CCc2c[nH]c3ccc(Br)cc23)nc2ccccc2c1=O	HDAC6	No interaction	Interaction	32	0.64
torin-1	CCC(=O)N1CCN(CC1)c1ccc(cc1C(F)(F)F)-n1c2c(ccc1=O)cnc1ccc(cc21)-c1cnc2ccccc2c1	HDAC6	No interaction	Interaction	32	0.64
nafadotride	CCCCN1CCCC1CNC(=O)c1cc(C#N)c2ccccc2c1OC	HDAC6	No interaction	Interaction	32	0.64
SB-590885	CN(C)CCOc1ccc(cc1)-c1nc(c([nH]1)-c1ccc2c(CC\C2=N\O)c1)-c1ccncc1	HDAC6	No interaction	Interaction	32	0.64
pirarubicin	COc1cccc2C(=O)c3c(O)c4C[C@](O)(C[C@H](O[C@H]5C[C@H](N)[C@H](O[C@@H]6CCCCO6)[C@H](C)O5)c4c(O)c3C(=O)c12)C(=O)CO	HDAC6	No interaction	Interaction	32	0.64
aurora-a-inhibitor-i	CCN1CCN(CC1)C(=O)Cc1ccc(Nc2ncc(F)c(Nc3ccc(cc3)C(=O)Nc3ccccc3Cl)n2)cc1	ALK	No interaction	Interaction	32	0.64
valsartan	CCCCC(=O)N(Cc1ccc(cc1)-c1ccccc1-c1nn[nH]n1)[C@@H](C(C)C)C(O)=O	HDAC5	No interaction	Interaction	32	0.64
GW-441756	Cn1cc(C=C2C(=O)Nc3cccnc23)c4ccccc14	HDAC5	No interaction	Interaction	32	0.64
PD-166793	CC(C)C(NS(=O)(=O)c1ccc(cc1)c2ccc(Br)cc2)C(=O)O	SGK1	No interaction	Interaction	31	0.62
fenofibrate	CC(C)OC(=O)C(C)(C)Oc1ccc(cc1)C(=O)c1ccc(Cl)cc1	SGK1	No interaction	Interaction	31	0.62
dacinostat	OCCN(CCc1c[nH]c2ccccc12)Cc1ccc(\C=C\C(=O)NO)cc1	SGK1	No interaction	Interaction	31	0.62
crizotinib	C[C@@H](Oc1cc(cnc1N)-c1cnn(c1)C1CCNCC1)c1c(Cl)ccc(F)c1Cl	AURKA	No interaction	Interaction	31	0.62
dacinostat	OCCN(CCc1c[nH]c2ccccc12)Cc1ccc(\C=C\C(=O)NO)cc1	AURKA	No interaction	Interaction	31	0.62
JTE-013	CC(C)c1cc(NNC(=O)Nc2cc(Cl)nc(Cl)c2)nc2n(C)nc(C)c12	HDAC3	No interaction	Interaction	31	0.62
kenpaullone	Brc1ccc2[nH]c-3c(CC(=O)Nc4ccccc-34)c2c1	BRD4	No interaction	Interaction	31	0.62
PU-H71	CC(C)NCCCn1c(Sc2cc3OCOc3cc2I)nc2c(N)ncnc12	BRD4	No interaction	Interaction	31	0.62
PSB-11	CC[C@@H]1CN2C(=N1)c1[nH]c(nc1N(C)C2=O)-c1ccccc1	BRD4	No interaction	Interaction	31	0.62
scriptaid	ONC(=O)CCCCCN1C(=O)c2cccc3cccc(C1=O)c23	BRD4	No interaction	Interaction	31	0.62
naphazoline	C(C1=NCCN1)c1cccc2ccccc12	ROCK2	No interaction	Interaction	31	0.62
scriptaid	ONC(=O)CCCCCN1C(=O)c2cccc3cccc(C1=O)c23	ABL1	No interaction	Interaction	31	0.62
dinoprostone	CCCCC[C@H](O)\C=C\[C@H]1[C@H](O)CC(=O)[C@@H]1C\C=C/CCCC(O)=O	EGFR	No interaction	Interaction	31	0.62
PD-102807	CCOC(=O)c1c(C)[nH]c2ccc3OC4N(CCc5cc(OC)ccc45)Cc3c12	EGFR	No interaction	Interaction	31	0.62
NGB-2904	Clc1cccc(N2CCN(CCCCNC(=O)c3ccc-4c(Cc5ccccc-45)c3)CC2)c1Cl	EGFR	No interaction	Interaction	31	0.62
PCI-24781	CN(C)Cc1c(oc2ccccc12)C(=O)NCCOc1ccc(cc1)C(=O)NO	EGFR	No interaction	Interaction	31	0.62
zibotentan	COc1nc(C)cnc1NS(=O)(=O)c1cccnc1-c1ccc(cc1)-c1nnco1	EGFR	No interaction	Interaction	31	0.62
apigenin	Oc1ccc(cc1)-c1cc(=O)c2c(O)cc(O)cc2o1	EGFR	No interaction	Interaction	31	0.62
PD-407824	Oc1ccc2[nH]c3cc(c4C(=O)NC(=O)c4c3c2c1)-c1ccccc1	EGFR	No interaction	Interaction	31	0.62
isotretinoin	CC(/C=C/C1=C(C)CCCC1(C)C)=C\C=C\C(C)=C/C(O)=O	TNF	No interaction	Interaction	31	0.62
GP-1a	Cc1ccc-2c(Cc3c(nn(c-23)-c2ccc(Cl)cc2Cl)C(=O)NN2CCCCC2)c1	TNF	No interaction	Interaction	31	0.62
risperidone	Cc1nc2CCCCn2c(=O)c1CCN1CCC(CC1)c1noc2cc(F)ccc12	TNF	No interaction	Interaction	31	0.62
PD-166793	CC(C)C(NS(=O)(=O)c1ccc(cc1)c2ccc(Br)cc2)C(=O)O	LTF	No interaction	Interaction	31	0.62
isotretinoin	CC(/C=C/C1=C(C)CCCC1(C)C)=C\C=C\C(C)=C/C(O)=O	ERBB2	No interaction	Interaction	31	0.62
gossypol	CC(C)c1c(O)c(O)c(C=O)c2c(O)c(c(C)cc12)-c1c(C)cc2c(C(C)C)c(O)c(O)c(C=O)c2c1O	ERBB2	No interaction	Interaction	31	0.62
sunitinib	CCN(CC)CCNC(=O)c1c(C)[nH]c(\C=C2/C(=O)Nc3ccc(F)cc23)c1C	ERBB2	No interaction	Interaction	31	0.62
CGP-60474	OCCCNc1cc(ccn1)c2ccnc(Nc3cccc(Cl)c3)n2	ERBB2	No interaction	Interaction	31	0.62
sunitinib	CCN(CC)CCNC(=O)c1c(C)[nH]c(\C=C2/C(=O)Nc3ccc(F)cc23)c1C	PRKCG	No interaction	Interaction	31	0.62
GANT-61	CN(C)c1ccccc1CN1CCCN(Cc2ccccc2N(C)C)C1c1ccncc1	PRKCG	No interaction	Interaction	31	0.62
amonafide	CN(C)CCN1C(=O)c2cccc3cc(N)cc(C1=O)c23	PRKCG	No interaction	Interaction	31	0.62
crizotinib	C[C@@H](Oc1cc(cnc1N)-c1cnn(c1)C1CCNCC1)c1c(Cl)ccc(F)c1Cl	INSR	No interaction	Interaction	31	0.62
3,3'-diindolylmethane	C(c1c[nH]c2ccccc12)c1c[nH]c2ccccc12	LCK	No interaction	Interaction	31	0.62
GSK-461364	C[C@@H](Oc1cc(sc1C(N)=O)-n1cnc2ccc(CN3CCN(C)CC3)cc12)c1ccccc1C(F)(F)F	LCK	No interaction	Interaction	31	0.62
NPC-15199	CC(C)CC(NC(=O)OCC1c2ccccc2-c3ccccc13)C(=O)O	LCK	No interaction	Interaction	31	0.62
AT-7519	Clc1cccc(Cl)c1C(=O)Nc1c[nH]nc1C(=O)NC1CCNCC1	LCK	No interaction	Interaction	31	0.62
zibotentan	COc1nc(C)cnc1NS(=O)(=O)c1cccnc1-c1ccc(cc1)-c1nnco1	LCK	No interaction	Interaction	31	0.62
PHTPP	Oc1ccc(cc1)-c1c(nn2c(cc(nc12)C(F)(F)F)C(F)(F)F)-c1ccccc1	LCK	No interaction	Interaction	31	0.62
BMS-345541	Cc1cnc2c(NCCN)nc3ccc(C)cc3n12	CDK1	No interaction	Interaction	31	0.62
3,3'-diindolylmethane	C(c1c[nH]c2ccccc12)c1c[nH]c2ccccc12	CSF1R	No interaction	Interaction	31	0.62
timolol	CC(C)(C)NC[C@H](O)COc1nsnc1N1CCOCC1	CSF1R	No interaction	Interaction	31	0.62
motesanib	CC1(C)CNc2cc(NC(=O)c3cccnc3NCc3ccncc3)ccc12	CSF1R	No interaction	Interaction	31	0.62
GYKI-52466	CC1=NN=C(c2ccc(N)cc2)c2cc3OCOc3cc2C1	CSF1R	No interaction	Interaction	31	0.62
fluticasone-propionate	CCC(=O)O[C@@]1([C@H](C)C[C@H]2[C@@H]3C[C@H](F)C4=CC(=O)C=C[C@]4(C)[C@@]3(F)[C@@H](O)C[C@]12C)C(=O)SCF	CSF1R	No interaction	Interaction	31	0.62
ZD-7155	CCc1cc2N(Cc3ccc(cc3)-c3ccccc3-c3nnn[nH]3)C(=O)CCc2c(CC)n1	CSF1R	No interaction	Interaction	31	0.62
nitrocaramiphen	CCN(CC)CCOC(=O)C1(CCCC1)c1ccc(cc1)[N+]([O-])=O	CSF1R	No interaction	Interaction	31	0.62
AT-7519	Clc1cccc(Cl)c1C(=O)Nc1c[nH]nc1C(=O)NC1CCNCC1	CSF1R	No interaction	Interaction	31	0.62
KN-62	CN(C(Cc1ccc(OS(=O)(=O)c2cccc3cnccc23)cc1)C(=O)N4CCN(CC4)c5ccccc5)S(=O)(=O)c6cccc7cnccc67	CSF1R	No interaction	Interaction	31	0.62
saracatinib	CN1CCN(CCOc2cc(OC3CCOCC3)c3c(Nc4c5OCOc5ccc4Cl)ncnc3c2)CC1	CSF1R	No interaction	Interaction	31	0.62
SKF-77434	Oc1cc2CCN(CC=C)CC(c3ccccc3)c2cc1O	CSF1R	No interaction	Interaction	31	0.62
H-89	Brc1ccc(\C=C\CNCCNS(=O)(=O)c2cccc3cnccc23)cc1	ADRB2	No interaction	Interaction	31	0.62
somatostatin	C[C@@H](O)[C@@H]1NC(=O)[C@H](CCCCN)NC(=O)[C@H](Cc2c[nH]c3ccccc23)NC(=O)[C@H](Cc2ccccc2)NC(=O)[C@H](Cc2ccccc2)NC(=O)[C@H](CC(N)=O)NC(=O)[C@H](CCCCN)NC(=O)[C@H](CSSC[C@H](NC(=O)[C@H](CO)NC(=O)[C@@H](NC(=O)[C@H](Cc2ccccc2)NC1=O)[C@@H](C)O)C(O)=O)NC(=O)CNC(=O)[C@H](C)N	ADRB2	No interaction	Interaction	31	0.62
crizotinib	C[C@@H](Oc1cc(cnc1N)-c1cnn(c1)C1CCNCC1)c1c(Cl)ccc(F)c1Cl	ADRB2	No interaction	Interaction	31	0.62
glycopyrrolate	C[N+]1(C)CCC(C1)OC(=O)C(O)(C1CCCC1)c1ccccc1	ADRB2	No interaction	Interaction	31	0.62
risperidone	Cc1nc2CCCCn2c(=O)c1CCN1CCC(CC1)c1noc2cc(F)ccc12	ADRB2	No interaction	Interaction	31	0.62
torin-1	CCC(=O)N1CCN(CC1)c1ccc(cc1C(F)(F)F)-n1c2c(ccc1=O)cnc1ccc(cc21)-c1cnc2ccccc2c1	ADRB2	No interaction	Interaction	31	0.62
dinoprostone	CCCCC[C@H](O)\C=C\[C@H]1[C@H](O)CC(=O)[C@@H]1C\C=C/CCCC(O)=O	ADRB2	No interaction	Interaction	31	0.62
GR-127935	COc1ccc(NC(=O)c2ccc(cc2)-c2ccc(cc2C)-c2noc(C)n2)cc1N1CCN(C)CC1	ADRB2	No interaction	Interaction	31	0.62
ZSTK-474	FC(F)c1nc2ccccc2n1-c1nc(nc(n1)N1CCOCC1)N1CCOCC1	ADRB2	No interaction	Interaction	31	0.62
PD-407824	Oc1ccc2[nH]c3cc(c4C(=O)NC(=O)c4c3c2c1)-c1ccccc1	ADRB2	No interaction	Interaction	31	0.62
ZSTK-474	FC(F)c1nc2ccccc2n1-c1nc(nc(n1)N1CCOCC1)N1CCOCC1	YES1	No interaction	Interaction	31	0.62
tenovin-1	CC(=O)Nc1ccc(NC(=S)NC(=O)c2ccc(cc2)C(C)(C)C)cc1	RET	No interaction	Interaction	31	0.62
melperone	CC1CCN(CCCC(=O)c2ccc(F)cc2)CC1	RET	No interaction	Interaction	31	0.62
TG-101348	Cc1cnc(Nc2ccc(OCCN3CCCC3)cc2)nc1Nc1cccc(c1)S(=O)(=O)NC(C)(C)C	RET	No interaction	Interaction	31	0.62
risperidone	Cc1nc2CCCCn2c(=O)c1CCN1CCC(CC1)c1noc2cc(F)ccc12	RET	No interaction	Interaction	31	0.62
mosapride	CCOc1cc(N)c(Cl)cc1C(=O)NCC1CN(Cc2ccc(F)cc2)CCO1	RET	No interaction	Interaction	31	0.62
PHTPP	Oc1ccc(cc1)-c1c(nn2c(cc(nc12)C(F)(F)F)C(F)(F)F)-c1ccccc1	RET	No interaction	Interaction	31	0.62
somatostatin	C[C@@H](O)[C@@H]1NC(=O)[C@H](CCCCN)NC(=O)[C@H](Cc2c[nH]c3ccccc23)NC(=O)[C@H](Cc2ccccc2)NC(=O)[C@H](Cc2ccccc2)NC(=O)[C@H](CC(N)=O)NC(=O)[C@H](CCCCN)NC(=O)[C@H](CSSC[C@H](NC(=O)[C@H](CO)NC(=O)[C@@H](NC(=O)[C@H](Cc2ccccc2)NC1=O)[C@@H](C)O)C(O)=O)NC(=O)CNC(=O)[C@H](C)N	NR3C2	No interaction	Interaction	31	0.62
isotretinoin	CC(/C=C/C1=C(C)CCCC1(C)C)=C\C=C\C(C)=C/C(O)=O	NR3C2	No interaction	Interaction	31	0.62
sunitinib	CCN(CC)CCNC(=O)c1c(C)[nH]c(\C=C2/C(=O)Nc3ccc(F)cc23)c1C	NR3C2	No interaction	Interaction	31	0.62
GW-441756	Cn1cc(C=C2C(=O)Nc3cccnc23)c4ccccc14	NR3C2	No interaction	Interaction	31	0.62
NAN-190	COc1ccccc1N1CCN(CCCCN2C(=O)c3ccccc3C2=O)CC1	MMP2	No interaction	Interaction	31	0.62
torin-1	CCC(=O)N1CCN(CC1)c1ccc(cc1C(F)(F)F)-n1c2c(ccc1=O)cnc1ccc(cc21)-c1cnc2ccccc2c1	ITGA2B	No interaction	Interaction	31	0.62
3,3'-diindolylmethane	C(c1c[nH]c2ccccc12)c1c[nH]c2ccccc12	ADRB1	No interaction	Interaction	31	0.62
mosapride	CCOc1cc(N)c(Cl)cc1C(=O)NCC1CN(Cc2ccc(F)cc2)CCO1	ADRB1	No interaction	Interaction	31	0.62
NVP-TAE684	COc1cc(ccc1Nc1ncc(Cl)c(Nc2ccccc2S(=O)(=O)C(C)C)n1)N1CCC(CC1)N1CCN(C)CC1	ADRB1	No interaction	Interaction	31	0.62
GP-1a	Cc1ccc-2c(Cc3c(nn(c-23)-c2ccc(Cl)cc2Cl)C(=O)NN2CCCCC2)c1	HCK	No interaction	Interaction	31	0.62
GW-441756	Cn1cc(C=C2C(=O)Nc3cccnc23)c4ccccc14	HCK	No interaction	Interaction	31	0.62
NVP-TAE684	COc1cc(ccc1Nc1ncc(Cl)c(Nc2ccccc2S(=O)(=O)C(C)C)n1)N1CCC(CC1)N1CCN(C)CC1	HCK	No interaction	Interaction	31	0.62
scriptaid	ONC(=O)CCCCCN1C(=O)c2cccc3cccc(C1=O)c23	HCK	No interaction	Interaction	31	0.62
lestaurtinib	C[C@]12O[C@H](C[C@]1(O)CO)n1c3ccccc3c3c4C(=O)NCc4c4c5ccccc5n2c4c13	ADRA2A	No interaction	Interaction	31	0.62
buphenine	CC(CCc1ccccc1)NC(C)C(O)c1ccc(O)cc1	PDGFRB	No interaction	Interaction	31	0.62
pifithrin	Cc1ccc(cc1)c2cn3c4CCCCc4sc3n2	PDGFRB	No interaction	Interaction	31	0.62
nortriptyline	CNCCC=C1c2ccccc2CCc2ccccc12	PDGFRB	No interaction	Interaction	31	0.62
obatoclax	COC1=CC(=N\C\1=C/c1[nH]c(C)cc1C)c1cc2ccccc2[nH]1	PDGFRB	No interaction	Interaction	31	0.62
IC-261	COc1cc(OC)c(/C=C\2/C(=O)Nc3ccccc23)c(OC)c1	PDGFRB	No interaction	Interaction	31	0.62
formoterol	COc1ccc(C[C@H](C)NC[C@@H](O)c2ccc(O)c(NC=O)c2)cc1	PDGFRB	No interaction	Interaction	31	0.62
nobiletin	COc1ccc(cc1OC)-c1cc(=O)c2c(OC)c(OC)c(OC)c(OC)c2o1	PDGFRB	No interaction	Interaction	31	0.62
lypressin	NCCCC[C@H](NC(=O)[C@@H]1CCCN1C(=O)[C@@H]1CSSC[C@H](N)C(=O)N[C@@H](Cc2ccc(O)cc2)C(=O)N[C@@H](Cc2ccccc2)C(=O)N[C@@H](CCC(N)=O)C(=O)N[C@@H](CC(N)=O)C(=O)N1)C(=O)NCC(N)=O	PDGFRB	No interaction	Interaction	31	0.62
lestaurtinib	C[C@]12O[C@H](C[C@]1(O)CO)n1c3ccccc3c3c4C(=O)NCc4c4c5ccccc5n2c4c13	FURIN	No interaction	Interaction	31	0.62
lestaurtinib	C[C@]12O[C@H](C[C@]1(O)CO)n1c3ccccc3c3c4C(=O)NCc4c4c5ccccc5n2c4c13	GLI2	No interaction	Interaction	31	0.62
TG-101348	Cc1cnc(Nc2ccc(OCCN3CCCC3)cc2)nc1Nc1cccc(c1)S(=O)(=O)NC(C)(C)C	GLI2	No interaction	Interaction	31	0.62
ZK-164015	CCCCCS(=O)(=O)CCCCCCCCCCn1c(c(C)c2cc(O)ccc12)-c1ccc(O)cc1	BCL2	No interaction	Interaction	31	0.62
GW-441756	Cn1cc(C=C2C(=O)Nc3cccnc23)c4ccccc14	BCL2	No interaction	Interaction	31	0.62
immepip	C(C1CCNCC1)c1c[nH]cn1	KIT	No interaction	Interaction	31	0.62
somatostatin	C[C@@H](O)[C@@H]1NC(=O)[C@H](CCCCN)NC(=O)[C@H](Cc2c[nH]c3ccccc23)NC(=O)[C@H](Cc2ccccc2)NC(=O)[C@H](Cc2ccccc2)NC(=O)[C@H](CC(N)=O)NC(=O)[C@H](CCCCN)NC(=O)[C@H](CSSC[C@H](NC(=O)[C@H](CO)NC(=O)[C@@H](NC(=O)[C@H](Cc2ccccc2)NC1=O)[C@@H](C)O)C(O)=O)NC(=O)CNC(=O)[C@H](C)N	KIT	No interaction	Interaction	31	0.62
YM-155	COCC[n+]1c(C)n(Cc2cnccn2)c2c1C(=O)c1ccccc1C2=O	KIT	No interaction	Interaction	31	0.62
SKI-II	Oc1ccc(Nc2nc(cs2)-c2ccc(Cl)cc2)cc1	KIT	No interaction	Interaction	31	0.62
torin-1	CCC(=O)N1CCN(CC1)c1ccc(cc1C(F)(F)F)-n1c2c(ccc1=O)cnc1ccc(cc21)-c1cnc2ccccc2c1	RARB	No interaction	Interaction	31	0.62
quizartinib	CC(C)(C)c1cc(NC(=O)Nc2ccc(cc2)-c2cn3c(n2)sc2cc(OCCN4CCOCC4)ccc32)no1	FGFR1	No interaction	Interaction	31	0.62
valsartan	CCCCC(=O)N(Cc1ccc(cc1)-c1ccccc1-c1nn[nH]n1)[C@@H](C(C)C)C(O)=O	FGFR1	No interaction	Interaction	31	0.62
PD-102807	CCOC(=O)c1c(C)[nH]c2ccc3OC4N(CCc5cc(OC)ccc45)Cc3c12	FGFR1	No interaction	Interaction	31	0.62
SB-408124	CN(C)c1ccc(NC(=O)Nc2cc(C)nc3c(F)cc(F)cc23)cc1	FGFR1	No interaction	Interaction	31	0.62
tripelennamine	CN(C)CCN(Cc1ccccc1)c1ccccn1	FGFR1	No interaction	Interaction	31	0.62
PHTPP	Oc1ccc(cc1)-c1c(nn2c(cc(nc12)C(F)(F)F)C(F)(F)F)-c1ccccc1	FGFR1	No interaction	Interaction	31	0.62
CGP-60474	OCCCNc1cc(ccn1)c2ccnc(Nc3cccc(Cl)c3)n2	FGFR1	No interaction	Interaction	31	0.62
dacinostat	OCCN(CCc1c[nH]c2ccccc12)Cc1ccc(\C=C\C(=O)NO)cc1	CDK4	No interaction	Interaction	31	0.62
somatostatin	C[C@@H](O)[C@@H]1NC(=O)[C@H](CCCCN)NC(=O)[C@H](Cc2c[nH]c3ccccc23)NC(=O)[C@H](Cc2ccccc2)NC(=O)[C@H](Cc2ccccc2)NC(=O)[C@H](CC(N)=O)NC(=O)[C@H](CCCCN)NC(=O)[C@H](CSSC[C@H](NC(=O)[C@H](CO)NC(=O)[C@@H](NC(=O)[C@H](Cc2ccccc2)NC1=O)[C@@H](C)O)C(O)=O)NC(=O)CNC(=O)[C@H](C)N	SRC	No interaction	Interaction	31	0.62
RS-17053	CC(C)(Cc1c[nH]c2ccc(Cl)cc12)NCCOc1ccccc1OCC1CC1	SRC	No interaction	Interaction	31	0.62
SDZ-21009	CC(C)OC(=O)c1cc2c(OCC(O)CNC(C)(C)C)cccc2[nH]1	SRC	No interaction	Interaction	31	0.62
risperidone	Cc1nc2CCCCn2c(=O)c1CCN1CCC(CC1)c1noc2cc(F)ccc12	SRC	No interaction	Interaction	31	0.62
valsartan	CCCCC(=O)N(Cc1ccc(cc1)-c1ccccc1-c1nn[nH]n1)[C@@H](C(C)C)C(O)=O	SRC	No interaction	Interaction	31	0.62
PD-173074	CCN(CC)CCCCNc1ncc2cc(-c3cc(OC)cc(OC)c3)c(NC(=O)NC(C)(C)C)nc2n1	SRC	No interaction	Interaction	31	0.62
tripelennamine	CN(C)CCN(Cc1ccccc1)c1ccccn1	SRC	No interaction	Interaction	31	0.62
NVP-TAE684	COc1cc(ccc1Nc1ncc(Cl)c(Nc2ccccc2S(=O)(=O)C(C)C)n1)N1CCC(CC1)N1CCN(C)CC1	SRC	No interaction	Interaction	31	0.62
NAN-190	COc1ccccc1N1CCN(CCCCN2C(=O)c3ccccc3C2=O)CC1	SRC	No interaction	Interaction	31	0.62
zibotentan	COc1nc(C)cnc1NS(=O)(=O)c1cccnc1-c1ccc(cc1)-c1nnco1	SRC	No interaction	Interaction	31	0.62
scriptaid	ONC(=O)CCCCCN1C(=O)c2cccc3cccc(C1=O)c23	SRC	No interaction	Interaction	31	0.62
lestaurtinib	C[C@]12O[C@H](C[C@]1(O)CO)n1c3ccccc3c3c4C(=O)NCc4c4c5ccccc5n2c4c13	RARG	No interaction	Interaction	31	0.62
Y-134	CC(C)N1CCN(CC1)c1ccc(cc1)C(=O)c1c(sc2cc(O)ccc12)-c1ccc(O)cc1	RARG	No interaction	Interaction	31	0.62
risperidone	Cc1nc2CCCCn2c(=O)c1CCN1CCC(CC1)c1noc2cc(F)ccc12	RARG	No interaction	Interaction	31	0.62
H-89	Brc1ccc(\C=C\CNCCNS(=O)(=O)c2cccc3cnccc23)cc1	PDGFRA	No interaction	Interaction	31	0.62
meclofenamic-acid	Cc1ccc(Cl)c(Nc2ccccc2C(O)=O)c1Cl	PDGFRA	No interaction	Interaction	31	0.62
raclopride	CCN1CCC[C@H]1CNC(=O)c1c(O)c(Cl)cc(Cl)c1OC	PDGFRA	No interaction	Interaction	31	0.62
remoxipride	CCN1CCC[C@H]1CNC(=O)c1c(OC)ccc(Br)c1OC	PDGFRA	No interaction	Interaction	31	0.62
NGB-2904	Clc1cccc(N2CCN(CCCCNC(=O)c3ccc-4c(Cc5ccccc-45)c3)CC2)c1Cl	PDGFRA	No interaction	Interaction	31	0.62
afatinib	CN(C)C\C=C\C(=O)Nc1cc2c(Nc3ccc(F)c(Cl)c3)ncnc2cc1O[C@H]1CCOC1	PDGFRA	No interaction	Interaction	31	0.62
pheniramine	CN(C)CCC(c1ccccc1)c1ccccn1	PDGFRA	No interaction	Interaction	31	0.62
pseudoephedrine	CN[C@@H](C)[C@@H](O)c1ccccc1	PDGFRA	No interaction	Interaction	31	0.62
saracatinib	CN1CCN(CCOc2cc(OC3CCOCC3)c3c(Nc4c5OCOc5ccc4Cl)ncnc3c2)CC1	PDGFRA	No interaction	Interaction	31	0.62
XMD-1150	COc1cc(ccc1Nc1ncc2N(C)C(=O)c3ccccc3N(C)c2n1)C(=O)N1CCC(CC1)N1CCN(C)CC1	PDGFRA	No interaction	Interaction	31	0.62
picotamide	COc1ccc(cc1C(=O)NCc1cccnc1)C(=O)NCc1cccnc1	PDGFRA	No interaction	Interaction	31	0.62
GDC-0941	CS(=O)(=O)N1CCN(Cc2cc3nc(nc(N4CCOCC4)c3s2)-c2cccc3[nH]ncc23)CC1	PDGFRA	No interaction	Interaction	31	0.62
lypressin	NCCCC[C@H](NC(=O)[C@@H]1CCCN1C(=O)[C@@H]1CSSC[C@H](N)C(=O)N[C@@H](Cc2ccc(O)cc2)C(=O)N[C@@H](Cc2ccccc2)C(=O)N[C@@H](CCC(N)=O)C(=O)N[C@@H](CC(N)=O)C(=O)N1)C(=O)NCC(N)=O	PDGFRA	No interaction	Interaction	31	0.62
H-89	Brc1ccc(\C=C\CNCCNS(=O)(=O)c2cccc3cnccc23)cc1	PRKCA	No interaction	Interaction	31	0.62
parthenolide-(alternate-stereo)	C\C1=C/CC[C@@]2(C)O[C@@H]2[C@H]2OC(=O)C(=C)[C@@H]2CC1	PRKCA	No interaction	Interaction	31	0.62
pheniramine	CN(C)CCC(c1ccccc1)c1ccccn1	PRKCA	No interaction	Interaction	31	0.62
YM-298198	CN(C1CCCCC1)C(=O)c1sc2nc3ccc(N)cc3n2c1C	PRKCA	No interaction	Interaction	31	0.62
pseudoephedrine	CN[C@@H](C)[C@@H](O)c1ccccc1	PRKCA	No interaction	Interaction	31	0.62
NVP-TAE684	COc1cc(ccc1Nc1ncc(Cl)c(Nc2ccccc2S(=O)(=O)C(C)C)n1)N1CCC(CC1)N1CCN(C)CC1	PRKCA	No interaction	Interaction	31	0.62
NAN-190	COc1ccccc1N1CCN(CCCCN2C(=O)c3ccccc3C2=O)CC1	PRKCA	No interaction	Interaction	31	0.62
nTZDpa	OC(=O)c1n(Cc2ccc(Cl)cc2)c2ccc(Cl)cc2c1Sc1ccccc1	PRKCA	No interaction	Interaction	31	0.62
pyroxamide	ONC(=O)CCCCCCC(=O)Nc1cccnc1	PRKCA	No interaction	Interaction	31	0.62
brimonidine	Brc1c(NC2=NCCN2)ccc2nccnc12	FLT1	No interaction	Interaction	31	0.62
Ro-10-5824	Cc1ncc(CN2CCC(=CC2)c2ccccc2)c(N)n1	FLT1	No interaction	Interaction	31	0.62
dinoprostone	CCCCC[C@H](O)\C=C\[C@H]1[C@H](O)CC(=O)[C@@H]1C\C=C/CCCC(O)=O	FLT1	No interaction	Interaction	31	0.62
zibotentan	COc1nc(C)cnc1NS(=O)(=O)c1cccnc1-c1ccc(cc1)-c1nnco1	FLT1	No interaction	Interaction	31	0.62
CGP-60474	OCCCNc1cc(ccn1)c2ccnc(Nc3cccc(Cl)c3)n2	FLT1	No interaction	Interaction	31	0.62
VU-0418946-1	C(Nc1nc(nnc1-c1ccccc1)-c1ccccn1)c1ccc(cc1)-c1ccccc1	TBXA2R	No interaction	Interaction	31	0.62
gossypol	CC(C)c1c(O)c(O)c(C=O)c2c(O)c(c(C)cc12)-c1c(C)cc2c(C(C)C)c(O)c(O)c(C=O)c2c1O	TBXA2R	No interaction	Interaction	31	0.62
azithromycin	CC[C@H]1OC(=O)[C@H](C)[C@@H](O[C@H]2C[C@@](C)(OC)[C@@H](O)[C@H](C)O2)[C@H](C)[C@@H](O[C@@H]2O[C@H](C)C[C@@H]([C@H]2O)N(C)C)[C@](C)(O)C[C@@H](C)CN(C)[C@H](C)[C@@H](O)[C@]1(C)O	TBXA2R	No interaction	Interaction	31	0.62
embelin	CCCCCCCCCCCC1C(=O)C(=O)CC(=O)C1=O	TBXA2R	No interaction	Interaction	31	0.62
gossypol	CC(C)c1c(O)c(O)c(C=O)c2c(O)c(c(C)cc12)-c1c(C)cc2c(C(C)C)c(O)c(O)c(C=O)c2c1O	FGFR3	No interaction	Interaction	31	0.62
propofol	CC(C)c1cccc(C(C)C)c1O	FGFR3	No interaction	Interaction	31	0.62
PU-H71	CC(C)NCCCn1c(Sc2cc3OCOc3cc2I)nc2c(N)ncnc12	FGFR3	No interaction	Interaction	31	0.62
SB-408124	CN(C)c1ccc(NC(=O)Nc2cc(C)nc3c(F)cc(F)cc23)cc1	FGFR3	No interaction	Interaction	31	0.62
risperidone	Cc1nc2CCCCn2c(=O)c1CCN1CCC(CC1)c1noc2cc(F)ccc12	RPS6KB1	No interaction	Interaction	31	0.62
SB-408124	CN(C)c1ccc(NC(=O)Nc2cc(C)nc3c(F)cc(F)cc23)cc1	RPS6KB1	No interaction	Interaction	31	0.62
tripelennamine	CN(C)CCN(Cc1ccccc1)c1ccccn1	RPS6KB1	No interaction	Interaction	31	0.62
PHTPP	Oc1ccc(cc1)-c1c(nn2c(cc(nc12)C(F)(F)F)C(F)(F)F)-c1ccccc1	RPS6KB1	No interaction	Interaction	31	0.62
BMS-345541	Cc1cnc2c(NCCN)nc3ccc(C)cc3n12	JAK1	No interaction	Interaction	31	0.62
tripelennamine	CN(C)CCN(Cc1ccccc1)c1ccccn1	JAK1	No interaction	Interaction	31	0.62
mosapride	CCOc1cc(N)c(Cl)cc1C(=O)NCC1CN(Cc2ccc(F)cc2)CCO1	CDK2	No interaction	Interaction	31	0.62
kenpaullone	Brc1ccc2[nH]c-3c(CC(=O)Nc4ccccc-34)c2c1	MAPK1	No interaction	Interaction	31	0.62
[truncated: 58,553 more rows]

## Sheet: VCAP
drug name	drug	target	Prior knowledge	Inferred	model_counts	frequency
[truncated: 60,347 more rows]

[truncated: 1 more sheets: consensus]
