# Supplementary material for: Inference of drug off-target effects on cellular signaling using interactome-based deep learning
Source: iScience. 2024 Mar 14;27(4):109509. doi: 10.1016/j.isci.2024.109509 (PMC11000001; doi:10.1016/j.isci.2024.109509)
Supplement: Data S2. Off-target effect on TFs in A375, A549, and VCAP cell lines, together with their calculated activity and performance score, related to Figure 3 [file mmc3.xlsx]

## Sheet: A375
index	sample	uniprot_id	activity	delta	mean_r	r	score	TF	drug	pert_iname	pert_idose	pert_itime
1	CPC017_A375_6H:BRD-K43330982-001-01-5:10	P17947	0.876869	-0.423458	0.405834	0.897712	0.651773	SPI1	CC(C)c1cc(NNC(=O)Nc2cc(Cl)nc(Cl)c2)nc2n(C)nc(C)c12	JTE-013	10 ÂµM	6 h
2	CPC017_A375_6H:BRD-K11911061-003-02-8:10	P17947	0.865849	-0.419095	0.405834	0.897712	0.651773	SPI1	COc1ccc(NC(=O)c2ccc(cc2)-c2ccc(cc2C)-c2noc(C)n2)cc1N1CCN(C)CC1	GR-127935	10 ÂµM	6 h
3	CPC017_A375_6H:BRD-K82823804-001-01-7:10	P17947	0.933746	-0.407731	0.405834	0.897712	0.651773	SPI1	Oc1ccc2[nH]c3cc(c4C(=O)NC(=O)c4c3c2c1)-c1ccccc1	PD-407824	10 ÂµM	6 h
4	CPC017_A375_6H:BRD-K35559145-050-03-6:10	P17947	0.863762	-0.39979	0.405834	0.897712	0.651773	SPI1	COc1ccc2Sc3ccccc3N(C[C@H](C)CN(C)C)c2c1	levomepromazine	10 ÂµM	6 h
5	CPC017_A375_6H:BRD-A39522003-001-01-0:10	P17947	0.900717	-0.3937	0.405834	0.897712	0.651773	SPI1	CCCCCCCCC=CCCCCCCCC(=O)NC(CO)Cc1ccc(O)cc1	OMDM-2	10 ÂµM	6 h
6	CPC013_A375_6H:BRD-K24681473-004-01-4:10	P19838	0.980529	-0.388572	0.387557	0.792354	0.589956	NFKB1	COCC[n+]1c(C)n(Cc2cnccn2)c2c1C(=O)c1ccccc1C2=O	YM-155	10 ÂµM	6 h
7	CPC017_A375_6H:BRD-K76840893-003-01-7:10	P17947	0.83523	-0.387037	0.405834	0.897712	0.651773	SPI1	CC(C)(Cc1c[nH]c2ccc(Cl)cc12)NCCOc1ccccc1OCC1CC1	RS-17053	10 ÂµM	6 h
8	CPC017_A375_6H:BRD-A54927599-001-07-8:10	P17947	0.948508	-0.38421	0.405834	0.897712	0.651773	SPI1	COc1ccc(C2CC(=NCCS2)c2c(O)cc(C)oc2=O)c(OC)c1	KF-38789	10 ÂµM	6 h
9	CPC017_A375_6H:BRD-K05151076-001-01-8:10	P17947	0.894665	-0.379935	0.405834	0.897712	0.651773	SPI1	CCCCCS(=O)(=O)CCCCCCCCCCn1c(c(C)c2cc(O)ccc12)-c1ccc(O)cc1	ZK-164015	10 ÂµM	6 h
10	CPC017_A375_6H:BRD-K47639036-003-03-3:10	P17947	0.908709	-0.375218	0.405834	0.897712	0.651773	SPI1	Cc1c(oc2c(cccc2c1=O)C(=O)OCCN1CCCCC1)-c1ccccc1	flavoxate	10 ÂµM	6 h
11	CPC017_A375_6H:BRD-K15791587-003-01-7:10	P17947	0.910558	-0.370646	0.405834	0.897712	0.651773	SPI1	FC(F)(F)c1cc(CO[C@H]2CCCN[C@H]2c2ccccc2)cc(c1)C(F)(F)F	L-733060	10 ÂµM	6 h
12	CPC017_A375_6H:BRD-A15530910-001-01-3:10	P17947	0.850023	-0.369728	0.405834	0.897712	0.651773	SPI1	CC(C)OC(=O)c1cc2c(OCC(O)CNC(C)(C)C)cccc2[nH]1	SDZ-21009	10 ÂµM	6 h
13	CPC017_A375_6H:BRD-A43930669-003-01-0:10	P17947	0.903761	-0.366037	0.405834	0.897712	0.651773	SPI1	Cc1ccccc1N1CCN(CC1)S(=O)(=O)CC12CCC(C[C@@H]1NC(=O)[C@@H](N)CCS(C)(=O)=O)C2(C)C	L-368899	10 ÂµM	6 h
14	CPC017_A375_6H:BRD-A47633927-001-01-8:10	P17947	0.823068	-0.365863	0.405834	0.897712	0.651773	SPI1	CC(C)CC(NC(=O)OCC1c2ccccc2-c3ccccc13)C(=O)O	NPC-15199	10 ÂµM	6 h
15	CPC017_A375_6H:BRD-K67298865-001-03-3:10	P17947	0.865848	-0.363017	0.405834	0.897712	0.651773	SPI1	NC(=O)c1ccc(cc1)-c1nc(c([nH]1)-c1ccccn1)-c1ccc2OCOc2c1	SB-431542	10 ÂµM	6 h
16	CPC017_A375_6H:BRD-K50018155-003-01-3:10	P17947	0.859361	-0.361746	0.405834	0.897712	0.651773	SPI1	COc1cc(N)c(Cl)cc1C(=O)CCC1CCN(CCNS(C)(=O)=O)CC1	RS-67506	10 ÂµM	6 h
17	CPC016_A375_6H:BRD-K22010301-001-01-2:10	P17947	0.856972	-0.350623	0.405834	0.897712	0.651773	SPI1	COc1oc(=O)c2cc(N)ccc2c1Cl	JLK-6	10 ÂµM	6 h
18	CPC017_A375_6H:BRD-K67277431-002-03-0:10	P17947	0.778825	-0.348077	0.405834	0.897712	0.651773	SPI1	COc1ccc(cc1C(=O)NCc1cccnc1)C(=O)NCc1cccnc1	picotamide	10 ÂµM	6 h
19	CPC017_A375_6H:BRD-K51918615-303-01-1:10	P17947	0.853564	-0.34493	0.405834	0.897712	0.651773	SPI1	Ic1ccc(CCNC(=N)SCCCc2c[nH]cn2)cc1	iodophenpropit	10 ÂµM	6 h
20	CPC017_A375_6H:BRD-K04414442-001-03-4:10	P17947	0.847316	-0.343545	0.405834	0.897712	0.651773	SPI1	CC[C@H](NC(=O)c1c(C)c(nc2ccccc12)-c1ccccc1)c1ccccc1	SB-222200	10 ÂµM	6 h
21	CPC016_A375_6H:BRD-K05528470-305-01-4:10	P17947	0.879748	-0.341748	0.405834	0.897712	0.651773	SPI1	Clc1ccc(cc1)N1CCN(Cc2c[nH]c3ncccc23)CC1	L-745870	10 ÂµM	6 h
22	CPC017_A375_6H:BRD-K24201553-003-02-4:10	P17947	0.726434	-0.335436	0.405834	0.897712	0.651773	SPI1	CC1CCN(CC[C@H]2CCCN2S(=O)(=O)c2cccc(O)c2)CC1	SB-269970	10 ÂµM	6 h
23	CPC017_A375_6H:BRD-K59650319-003-01-7:10	P17947	0.819569	-0.332563	0.405834	0.897712	0.651773	SPI1	CN(C1CCCCC1)C(=O)c1sc2nc3ccc(N)cc3n2c1C	YM-298198	10 ÂµM	6 h
24	CPC017_A375_6H:BRD-K12120659-305-01-4:10	P17947	0.778484	-0.331962	0.405834	0.897712	0.651773	SPI1	NC(=N)c1ccc(cc1)N1CCN(CC1)C1CCN(CC(O)=O)CC1	GR-144053	10 ÂµM	6 h
25	CPC017_A375_6H:BRD-K05181084-003-02-9:10	P17947	0.818922	-0.331366	0.405834	0.897712	0.651773	SPI1	Clc1cccc(N2CCN(CCCCNC(=O)c3ccc-4c(Cc5ccccc-45)c3)CC2)c1Cl	NGB-2904	10 ÂµM	6 h
26	CPC017_A375_6H:BRD-K47639036-003-03-3:10	P01106	0.1096	0.331176	0.309443	0.62918	0.469311	MYC	Cc1c(oc2c(cccc2c1=O)C(=O)OCCN1CCCCC1)-c1ccccc1	flavoxate	10 ÂµM	6 h
27	CPC016_A375_6H:BRD-K87696786-003-01-0:10	P17947	0.799539	-0.326563	0.405834	0.897712	0.651773	SPI1	COc1ccc(Nc2ncnc3ccc(OC)cc23)cc1	LY-456236	10 ÂµM	6 h
28	CPC017_A375_6H:BRD-K68246049-001-01-4:10	P17947	0.684838	-0.324263	0.405834	0.897712	0.651773	SPI1	CC(=Cc1ccc(cc1)C(=O)O)c2ccc3c(c2)C(C)(C)CCC3(C)C	TTNPB	10 ÂµM	6 h
29	CPC017_A375_6H:BRD-K17896185-001-01-2:10	P17947	0.780489	-0.323623	0.405834	0.897712	0.651773	SPI1	CCC(=O)N(C1CCN(CCc2ccc(cc2)N=C=S)CC1)c1ccccc1	FIT	10 ÂµM	6 h
30	CPC017_A375_6H:BRD-K26521938-001-04-9:10	P17947	0.871652	-0.320475	0.405834	0.897712	0.651773	SPI1	CCCCC[C@H](O)\C=C\[C@H]1[C@H](O)CC(=O)[C@@H]1C\C=C/CCCC(O)=O	dinoprostone	10 ÂµM	6 h
31	CPC017_A375_6H:BRD-K12867552-001-01-3:10	P17947	0.933988	-0.317478	0.405834	0.897712	0.651773	SPI1	CN(C)Cc1c(oc2ccccc12)C(=O)NCCOc1ccc(cc1)C(=O)NO	PCI-24781	10 ÂµM	6 h
32	CPC017_A375_6H:BRD-A09828896-004-04-5:10	P17947	0.955849	-0.315274	0.405834	0.897712	0.651773	SPI1	Oc1cc2C(CNCCc2c(Cl)c1O)c1ccccc1	SKF-81297	10 ÂµM	6 h
33	CPC016_A375_6H:BRD-K87510569-001-01-0:10	P17947	0.903444	-0.313997	0.405834	0.897712	0.651773	SPI1	Cc1oc(nc1CCN1CCC2(CC1)OC(=O)Nc1ccc(C)cc21)-c1ccccc1	RS-504393	10 ÂµM	6 h
34	CPC017_A375_6H:BRD-K50018155-003-01-3:10	P01106	0.117802	0.313901	0.309443	0.62918	0.469311	MYC	COc1cc(N)c(Cl)cc1C(=O)CCC1CCN(CCNS(C)(=O)=O)CC1	RS-67506	10 ÂµM	6 h
35	CPC017_A375_6H:BRD-K54708045-001-01-3:10	P17947	0.949305	-0.313347	0.405834	0.897712	0.651773	SPI1	OC(=O)c1n(Cc2ccc(Cl)cc2)c2ccc(Cl)cc2c1Sc1ccccc1	nTZDpa	10 ÂµM	6 h
36	CPC020_A375_6H:BRD-K50398167-236-17-7:10	P17947	0.834348	-0.312299	0.405834	0.897712	0.651773	SPI1	Cc1ccc(Cl)c(Nc2ccccc2C(O)=O)c1Cl	meclofenamic-acid	10 ÂµM	6 h
37	CPC009_A375_6H:BRD-A81233518-004-14-6:10	P17947	0.815594	-0.312154	0.405834	0.897712	0.651773	SPI1	C[N+]1(C)CCC(C1)OC(=O)C(O)(C1CCCC1)c1ccccc1	glycopyrrolate	10 ÂµM	6 h
38	CPC017_A375_6H:BRD-K76840893-003-01-7:10	P01106	0.202132	0.309647	0.309443	0.62918	0.469311	MYC	CC(C)(Cc1c[nH]c2ccc(Cl)cc12)NCCOc1ccccc1OCC1CC1	RS-17053	10 ÂµM	6 h
39	CPC017_A375_6H:BRD-K43330982-001-01-5:10	Q99814	0.802865	-0.304526	0.296091	0.819277	0.557684	EPAS1	CC(C)c1cc(NNC(=O)Nc2cc(Cl)nc(Cl)c2)nc2n(C)nc(C)c12	JTE-013	10 ÂµM	6 h
40	CPC017_A375_6H:BRD-K63150726-001-01-3:10	P17947	0.880224	-0.303535	0.405834	0.897712	0.651773	SPI1	CCCCCOc1c(OC)ccc2cc(C(=O)NCc3ccc4OCOc4c3)c(=O)[nH]c12	JTE-907	10 ÂµM	6 h
41	CPC017_A375_6H:BRD-K15791587-003-01-7:10	P01106	0.135517	0.299585	0.309443	0.62918	0.469311	MYC	FC(F)(F)c1cc(CO[C@H]2CCCN[C@H]2c2ccccc2)cc(c1)C(F)(F)F	L-733060	10 ÂµM	6 h
42	CPC017_A375_6H:BRD-K94176593-001-02-9:10	P17947	0.916909	-0.298584	0.405834	0.897712	0.651773	SPI1	Nc1cccc(c1)-c1cc2c(Oc3cccc(O)c3)ncnc2[nH]1	TWS-119	10 ÂµM	6 h
43	CPC017_A375_6H:BRD-K11373525-003-01-3:10	P17947	0.827577	-0.298444	0.405834	0.897712	0.651773	SPI1	CCc1cc2N(Cc3ccc(cc3)-c3ccccc3-c3nnn[nH]3)C(=O)CCc2c(CC)n1	ZD-7155	10 ÂµM	6 h
44	CPC016_A375_6H:BRD-A64227845-004-02-8:10	P17947	0.816766	-0.298363	0.405834	0.897712	0.651773	SPI1	Oc1cc2CCN(CC=C)CC(c3ccccc3)c2cc1O	SKF-77434	10 ÂµM	6 h
45	CPC014_A375_6H:BRD-K85402309-001-01-7:10	P19838	0.982805	-0.298362	0.387557	0.792354	0.589956	NFKB1	CN1CCN(CC1)c1ccc2nc([nH]c2c1)-c1c(N)c2c(F)cccc2[nH]c1=O	dovitinib	10 ÂµM	6 h
46	CPC017_A375_6H:BRD-A24429032-003-01-6:10	P17947	0.715706	-0.296633	0.405834	0.897712	0.651773	SPI1	Oc1ccc(CCNCC2CCc3ccccc3C2=O)cc1	BE-2254	10 ÂµM	6 h
47	CPC013_A375_6H:BRD-K15600710-066-01-7:10	P19838	0.91351	-0.294678	0.387557	0.792354	0.589956	NFKB1	COC1=CC(=N\C\1=C/c1[nH]c(C)cc1C)c1cc2ccccc2[nH]1	obatoclax	10 ÂµM	6 h
48	CPC017_A375_6H:BRD-K13646352-001-01-2:10	P17947	0.702227	-0.29449	0.405834	0.897712	0.651773	SPI1	CO[C@@H]1[C@@H](C[C@H]2O[C@]1(C)n1c3ccccc3c3c4CNC(=O)c4c4c5ccccc5n2c4c13)N(C)C(=O)c1ccccc1	midostaurin	10 ÂµM	6 h
49	CPC016_A375_6H:BRD-K87048468-003-01-9:10	P17947	0.793726	-0.293926	0.405834	0.897712	0.651773	SPI1	COc1cc(OC)c(cc1NS(=O)(=O)c1ccc(cc1)C(F)(F)F)C(=O)CCCCN1CCC2(CC1)NC(=O)NC2=O	RS-102221	10 ÂµM	6 h
50	CPC016_A375_6H:BRD-K54094468-003-05-3:10	P17947	0.820564	-0.292911	0.405834	0.897712	0.651773	SPI1	CCN1CCC[C@H]1CNC(=O)c1c(OC)ccc(Br)c1OC	remoxipride	10 ÂµM	6 h
51	CPC017_A375_6H:BRD-K81225797-001-01-5:10	P17947	0.846943	-0.292274	0.405834	0.897712	0.651773	SPI1	Nc1nc2n(CCc3ccccc3)ncc2c2nc(nn12)-c1ccco1	SCH-58261	10 ÂµM	6 h
52	CPC016_A375_6H:BRD-K37618799-001-01-4:10	P17947	0.887393	-0.291363	0.405834	0.897712	0.651773	SPI1	Clc1ccc2nc(NC(=O)Cc3ccccc3)n3nc(nc3c2c1)-c1ccco1	MRS-1220	10 ÂµM	6 h
53	CPC016_A375_6H:BRD-K53913732-001-01-8:10	P17947	0.741168	-0.290279	0.405834	0.897712	0.651773	SPI1	CN(C)c1ccc(NC(=O)Nc2cc(C)nc3c(F)cc(F)cc23)cc1	SB-408124	10 ÂµM	6 h
54	CPC017_A375_6H:BRD-K15086322-103-01-0:10	P17947	0.696207	-0.289334	0.405834	0.897712	0.651773	SPI1	CN1CCN(CC1)C(=O)c1nc2ccc(Cl)cc2[nH]1	JNJ-10191584	10 ÂµM	6 h
55	CPC017_A375_6H:BRD-K05151076-001-01-8:10	Q99814	0.817746	-0.287651	0.296091	0.819277	0.557684	EPAS1	CCCCCS(=O)(=O)CCCCCCCCCCn1c(c(C)c2cc(O)ccc12)-c1ccc(O)cc1	ZK-164015	10 ÂµM	6 h
56	CPC017_A375_6H:BRD-K62310379-001-03-0:10	P17947	0.778549	-0.287115	0.405834	0.897712	0.651773	SPI1	CCC(=O)O[C@@]1([C@H](C)C[C@H]2[C@@H]3C[C@H](F)C4=CC(=O)C=C[C@]4(C)[C@@]3(F)[C@@H](O)C[C@]12C)C(=O)SCF	fluticasone-propionate	10 ÂµM	6 h
57	CPC016_A375_6H:BRD-K10042277-001-04-3:10	P17947	0.75507	-0.284684	0.405834	0.897712	0.651773	SPI1	Clc1ccc2Nc3ccccc3C(=Nc2c1)N1CCNCC1	desmethylclozapine	10 ÂµM	6 h
58	CPC016_A375_6H:BRD-A82590476-001-01-1:10	P17947	0.805852	-0.284569	0.405834	0.897712	0.651773	SPI1	CN(Cc1ccccc1)C(=O)C(Cc2ccc3ccccc3c2)NC(=O)C4CCCN4C(=O)Nc5ccccc5[N+](=O)[O-]	SDZ-NKT-343	10 ÂµM	6 h
59	CPC017_A375_6H:BRD-K61097567-001-03-6:10	P17947	0.731127	-0.282012	0.405834	0.897712	0.651773	SPI1	COC(=O)[C@H](NC(=O)c1cc(nc2ccccc12)-c1ccccc1)c1ccccc1	SB-218795	10 ÂµM	6 h
60	CPC017_A375_6H:BRD-K10177585-003-01-6:10	P17947	0.699072	-0.281093	0.405834	0.897712	0.651773	SPI1	CC[C@@H]1CN2C(=N1)c1[nH]c(nc1N(C)C2=O)-c1ccccc1	PSB-11	10 ÂµM	6 h
61	CPC017_A375_6H:BRD-K76568384-001-01-4:10	P17947	0.908196	-0.280969	0.405834	0.897712	0.651773	SPI1	Oc1ccc(cc1)-c1c(nn2c(cc(nc12)C(F)(F)F)C(F)(F)F)-c1ccccc1	PHTPP	10 ÂµM	6 h
62	CPC016_A375_6H:BRD-M00539986-051-01-1:10	P17947	0.819906	-0.280744	0.405834	0.897712	0.651773	SPI1	COc1ccc(C[C@H](C)NC[C@@H](O)c2ccc(O)c(NC=O)c2)cc1	formoterol	10 ÂµM	6 h
63	CPC017_A375_6H:BRD-K09638361-001-01-4:10	P17947	0.91899	-0.280318	0.405834	0.897712	0.651773	SPI1	COc1cc(OC)c(/C=C\2/C(=O)Nc3ccccc23)c(OC)c1	IC-261	10 ÂµM	6 h
64	CPC017_A375_6H:BRD-A39747742-001-03-5:10	P17947	0.837982	-0.279976	0.405834	0.897712	0.651773	SPI1	CCCCC(=O)O[C@H]1CCC2C3CCc4cc(O)ccc4C3CC[C@]12C	estradiol-valerate	10 ÂµM	6 h
65	CPC018_A375_6H:BRD-A29289453-001-03-9:10	P52630	0.0739994	0.279559	0.427314	0.814031	0.620673	STAT2	COC(=O)C1=C(C)NC(C)=C(C1C)C(=O)OCCSc1ccccc1	PCA-4248	10 ÂµM	6 h
66	CPC017_A375_6H:BRD-K14618467-003-01-8:10	P17947	0.869208	-0.278614	0.405834	0.897712	0.651773	SPI1	O=C(N1CCC(CC1)N1CCCC1)c1ccc(Nc2nccc(n2)-c2cc3ccccc3s2)cc1	IKK-16	10 ÂµM	6 h
67	CPC016_A375_6H:BRD-K96862998-001-03-1:10	P17947	0.762904	-0.277391	0.405834	0.897712	0.651773	SPI1	Cc1ccc(=O)n(c1)-c1ccccc1	pirfenidone	10 ÂµM	6 h
68	CPC017_A375_6H:BRD-A09828896-004-04-5:10	P01106	0.126854	0.277336	0.309443	0.62918	0.469311	MYC	Oc1cc2C(CNCCc2c(Cl)c1O)c1ccccc1	SKF-81297	10 ÂµM	6 h
69	CPC017_A375_6H:BRD-A38898897-003-01-0:10	P17947	0.773717	-0.275384	0.405834	0.897712	0.651773	SPI1	CC(C)C1[C@H]2[C@@H](CCN2C(=O)/C=C/CN3CCCCC3)N(C1=O)S(=O)(=O)C	GW-311616	10 ÂµM	6 h
70	CPC013_A375_6H:BRD-K56334280-001-01-0:10	P19838	0.973866	-0.275071	0.387557	0.792354	0.589956	NFKB1	CN(C)CCN1C(=O)c2cccc3cc(N)cc(C1=O)c23	amonafide	10 ÂµM	6 h
71	CPC016_A375_6H:BRD-K94832621-001-01-5:10	P17947	0.817876	-0.273769	0.405834	0.897712	0.651773	SPI1	CC(C)N1CCN(CC1)c1ccc(cc1)C(=O)c1c(sc2cc(O)ccc12)-c1ccc(O)cc1	Y-134	10 ÂµM	6 h
72	CPC017_A375_6H:BRD-K67298865-001-03-3:10	Q99814	0.727519	-0.268361	0.296091	0.819277	0.557684	EPAS1	NC(=O)c1ccc(cc1)-c1nc(c([nH]1)-c1ccccn1)-c1ccc2OCOc2c1	SB-431542	10 ÂµM	6 h
73	CPC013_A375_6H:BRD-K24681473-004-01-4:10	Q04206	0.988982	-0.267508	0.357541	0.723964	0.540752	RELA	COCC[n+]1c(C)n(Cc2cnccn2)c2c1C(=O)c1ccccc1C2=O	YM-155	10 ÂµM	6 h
74	CPC016_A375_6H:BRD-K05528470-305-01-4:10	Q99814	0.76523	-0.266825	0.296091	0.819277	0.557684	EPAS1	Clc1ccc(cc1)N1CCN(Cc2c[nH]c3ncccc23)CC1	L-745870	10 ÂµM	6 h
75	CPC017_A375_6H:BRD-K67277431-002-03-0:10	Q99814	0.685419	-0.264169	0.296091	0.819277	0.557684	EPAS1	COc1ccc(cc1C(=O)NCc1cccnc1)C(=O)NCc1cccnc1	picotamide	10 ÂµM	6 h
76	CPC018_A375_6H:BRD-K31843556-001-01-7:10	P52630	0.0413772	0.263635	0.427314	0.814031	0.620673	STAT2	[O-][N+](=O)c1ccc(Cl)c(c1)C(=O)Nc1ccncc1	T-0070907	10 ÂµM	6 h
77	CPC017_A375_6H:BRD-A39522003-001-01-0:10	P01106	0.241545	0.263314	0.309443	0.62918	0.469311	MYC	CCCCCCCCC=CCCCCCCCC(=O)NC(CO)Cc1ccc(O)cc1	OMDM-2	10 ÂµM	6 h
78	CPC020_A375_6H:BRD-K08806317-001-02-1:10	P17947	0.763484	-0.262381	0.405834	0.897712	0.651773	SPI1	CC(C)(C)NC[C@H](O)COc1nsnc1N1CCOCC1	timolol	10 ÂµM	6 h
79	CPC017_A375_6H:BRD-A43930669-003-01-0:10	Q99814	0.726354	-0.26055	0.296091	0.819277	0.557684	EPAS1	Cc1ccccc1N1CCN(CC1)S(=O)(=O)CC12CCC(C[C@@H]1NC(=O)[C@@H](N)CCS(C)(=O)=O)C2(C)C	L-368899	10 ÂµM	6 h
80	CPC017_A375_6H:BRD-K11911061-003-02-8:10	Q99814	0.679719	-0.258483	0.296091	0.819277	0.557684	EPAS1	COc1ccc(NC(=O)c2ccc(cc2)-c2ccc(cc2C)-c2noc(C)n2)cc1N1CCN(C)CC1	GR-127935	10 ÂµM	6 h
81	CPC016_A375_6H:BRD-K79684402-300-01-0:10	P17947	0.651571	-0.258109	0.405834	0.897712	0.651773	SPI1	Cc1ncc(CN2CCC(=CC2)c2ccccc2)c(N)n1	Ro-10-5824	10 ÂµM	6 h
82	CPC018_A375_6H:BRD-K31843556-001-01-7:10	P42224	0.208334	0.256897	0.499958	0.788496	0.644227	STAT1	[O-][N+](=O)c1ccc(Cl)c(c1)C(=O)Nc1ccncc1	T-0070907	10 ÂµM	6 h
83	CPC013_A375_6H:BRD-K24681473-004-01-4:10	P17676	0.84187	-0.255357	0.463405	0.74742	0.605413	CEBPB	COCC[n+]1c(C)n(Cc2cnccn2)c2c1C(=O)c1ccccc1C2=O	YM-155	10 ÂµM	6 h
84	CPC017_A375_6H:BRD-A54927599-001-07-8:10	Q99814	0.713189	-0.255202	0.296091	0.819277	0.557684	EPAS1	COc1ccc(C2CC(=NCCS2)c2c(O)cc(C)oc2=O)c(OC)c1	KF-38789	10 ÂµM	6 h
85	CPC017_A375_6H:BRD-A03359064-001-01-5:10	P17947	0.788133	-0.254527	0.405834	0.897712	0.651773	SPI1	OC(CNCCNC(=O)Nc1ccccc1)COc1ccccc1C#N	ICI-89406	10 ÂµM	6 h
86	CPC014_A375_6H:BRD-K99616396-001-01-0:10	P17947	0.159514	0.253936	0.405834	0.897712	0.651773	SPI1	CC1(C)CNc2cc(NC(=O)c3cccnc3NCc3ccncc3)ccc12	motesanib	10 ÂµM	6 h
87	CPC017_A375_6H:BRD-K11911061-003-02-8:10	Q9Y261	0.795956	-0.251309	0.237647	0.831388	0.534517	FOXA2	COc1ccc(NC(=O)c2ccc(cc2)-c2ccc(cc2C)-c2noc(C)n2)cc1N1CCN(C)CC1	GR-127935	10 ÂµM	6 h
88	CPC011_A375_6H:BRD-K90789829-003-10-8:10	P42224	0.190445	0.250483	0.499958	0.788496	0.644227	STAT1	CCc1nn(CCCN2CCN(CC2)c2cccc(Cl)c2)c(=O)n1CCOc1ccccc1	nefazodone	10 ÂµM	6 h
89	CPC017_A375_6H:BRD-K76840893-003-01-7:10	Q9Y261	0.838795	-0.25048	0.237647	0.831388	0.534517	FOXA2	CC(C)(Cc1c[nH]c2ccc(Cl)cc12)NCCOc1ccccc1OCC1CC1	RS-17053	10 ÂµM	6 h
90	CPC017_A375_6H:BRD-K94176593-001-02-9:10	Q99814	0.819807	-0.250196	0.296091	0.819277	0.557684	EPAS1	Nc1cccc(c1)-c1cc2c(Oc3cccc(O)c3)ncnc2[nH]1	TWS-119	10 ÂµM	6 h
91	CPC018_A375_6H:BRD-K69195780-001-01-5:10	P42224	0.260909	0.249104	0.499958	0.788496	0.644227	STAT1	COc1ccccc1N1CCN(CCCCN2C(=O)c3ccccc3C2=O)CC1	NAN-190	10 ÂµM	6 h
92	CPC017_A375_6H:BRD-K82823804-001-01-7:10	Q99814	0.690956	-0.248824	0.296091	0.819277	0.557684	EPAS1	Oc1ccc2[nH]c3cc(c4C(=O)NC(=O)c4c3c2c1)-c1ccccc1	PD-407824	10 ÂµM	6 h
93	CPC018_A375_6H:BRD-A29289453-001-03-9:10	Q00978	0.0966317	0.248744	0.481361	0.793278	0.637319	IRF9	COC(=O)C1=C(C)NC(C)=C(C1C)C(=O)OCCSc1ccccc1	PCA-4248	10 ÂµM	6 h
94	CPC017_A375_6H:BRD-K43330982-001-01-5:10	Q9Y261	0.620007	-0.248386	0.237647	0.831388	0.534517	FOXA2	CC(C)c1cc(NNC(=O)Nc2cc(Cl)nc(Cl)c2)nc2n(C)nc(C)c12	JTE-013	10 ÂµM	6 h
95	CPC013_A375_6H:BRD-K24681473-004-01-4:10	P58012	0.991778	-0.24809	0.376345	0.775048	0.575696	FOXL2	COCC[n+]1c(C)n(Cc2cnccn2)c2c1C(=O)c1ccccc1C2=O	YM-155	10 ÂµM	6 h
96	CPC017_A375_6H:BRD-K14618467-003-01-8:10	P01106	0.127509	0.247807	0.309443	0.62918	0.469311	MYC	O=C(N1CCC(CC1)N1CCCC1)c1ccc(Nc2nccc(n2)-c2cc3ccccc3s2)cc1	IKK-16	10 ÂµM	6 h
97	CPC013_A375_6H:BRD-K24681473-004-01-4:10	O43524	0.959309	-0.247687	0.521626	0.77441	0.648018	FOXO3	COCC[n+]1c(C)n(Cc2cnccn2)c2c1C(=O)c1ccccc1C2=O	YM-155	10 ÂµM	6 h
98	CPC018_A375_6H:BRD-K10705233-001-01-4:10	P52630	0.118574	0.247611	0.427314	0.814031	0.620673	STAT2	COc1ccc2n(C(=O)c3cccc(Cl)c3Cl)c(C)c(CCN3CCOCC3)c2c1	GW-405833	10 ÂµM	6 h
99	CPC017_A375_6H:BRD-K13646352-001-01-2:10	Q99814	0.685636	-0.246004	0.296091	0.819277	0.557684	EPAS1	CO[C@@H]1[C@@H](C[C@H]2O[C@]1(C)n1c3ccccc3c3c4CNC(=O)c4c4c5ccccc5n2c4c13)N(C)C(=O)c1ccccc1	midostaurin	10 ÂµM	6 h
100	CPC014_A375_6H:BRD-K23192422-001-01-1:10	Q08050	0.197029	0.245721	0.53889	0.87384	0.706365	FOXM1	C[C@]12O[C@H](C[C@]1(O)CO)n1c3ccccc3c3c4C(=O)NCc4c4c5ccccc5n2c4c13	lestaurtinib	10 ÂµM	6 h
101	CPC013_A375_6H:BRD-K15600710-066-01-7:10	Q04206	0.949736	-0.245701	0.357541	0.723964	0.540752	RELA	COC1=CC(=N\C\1=C/c1[nH]c(C)cc1C)c1cc2ccccc2[nH]1	obatoclax	10 ÂµM	6 h
102	CPC017_A375_6H:BRD-K73397362-001-01-7:10	P17947	0.737295	-0.245672	0.405834	0.897712	0.651773	SPI1	C1CCC(CC1)n1cnc2c(Nc3ccc(cc3)N3CCOCC3)nc(Oc3cccc4ccccc34)nc12	purmorphamine	10 ÂµM	6 h
103	CPC018_A375_6H:BRD-K33864865-001-01-7:10	P52630	0.0776248	0.242104	0.427314	0.814031	0.620673	STAT2	CC(C)Oc1cccc(c1)-n1c(CCc2c[nH]c3ccc(Br)cc23)nc2ccccc2c1=O	LY-225910	10 ÂµM	6 h
104	CPC013_A375_6H:BRD-K24681473-004-01-4:10	Q14209	0.142912	0.241454	0.546936	0.73274	0.639838	E2F2	COCC[n+]1c(C)n(Cc2cnccn2)c2c1C(=O)c1ccccc1C2=O	YM-155	10 ÂµM	6 h
105	CPC018_A375_6H:BRD-K77641333-003-15-6:10	P52630	0.159928	0.240743	0.427314	0.814031	0.620673	STAT2	C(C1=NCCN1)c1cccc2ccccc12	naphazoline	10 ÂµM	6 h
106	CPC017_A375_6H:BRD-A43930669-003-01-0:10	P01106	0.323093	0.240645	0.309443	0.62918	0.469311	MYC	Cc1ccccc1N1CCN(CC1)S(=O)(=O)CC12CCC(C[C@@H]1NC(=O)[C@@H](N)CCS(C)(=O)=O)C2(C)C	L-368899	10 ÂµM	6 h
107	CPC014_A375_6H:BRD-K95901403-001-01-1:10	P52630	0.887423	-0.24043	0.427314	0.814031	0.620673	STAT2	Cc1ccc(cc1)S(=O)(=O)Nc1nc2ccccc2nc1Nc1ccc2nsnc2c1	XL-147	10 ÂµM	6 h
108	CPC016_A375_6H:BRD-K80970344-201-02-9:10	P17947	0.899081	-0.240191	0.405834	0.897712	0.651773	SPI1	SC(=S)N1CCCC1	pyrrolidine-dithiocarbamate	10 ÂµM	6 h
109	CPC018_A375_6H:BRD-K69195780-001-01-5:10	P52630	0.0757125	0.240083	0.427314	0.814031	0.620673	STAT2	COc1ccccc1N1CCN(CCCCN2C(=O)c3ccccc3C2=O)CC1	NAN-190	10 ÂµM	6 h
110	CPC018_A375_6H:BRD-K75641298-001-01-5:10	P52630	0.122026	0.239988	0.427314	0.814031	0.620673	STAT2	CCN(CC)CCNC(=O)c1cc(Cl)c(N)cc1OC	metoclopramide	10 ÂµM	6 h
111	CPC018_A375_6H:BRD-K10843433-001-12-8:10	P52630	0.0670957	0.239654	0.427314	0.814031	0.620673	STAT2	CCCCC1C(=O)N(N(C1=O)c1ccccc1)c1ccccc1	phenylbutazone	10 ÂµM	6 h
112	CPC016_A375_6H:BRD-K86727142-001-06-6:10	P17947	0.670093	-0.237949	0.405834	0.897712	0.651773	SPI1	CCCCCCCCCCCC1C(=O)C(=O)CC(=O)C1=O	embelin	10 ÂµM	6 h
113	CPC018_A375_6H:BRD-K31843556-001-01-7:10	Q00978	0.0444105	0.237026	0.481361	0.793278	0.637319	IRF9	[O-][N+](=O)c1ccc(Cl)c(c1)C(=O)Nc1ccncc1	T-0070907	10 ÂµM	6 h
114	CPC014_A375_6H:BRD-K86930074-001-01-9:10	P17947	0.130456	0.236893	0.405834	0.897712	0.651773	SPI1	COc1cc2c(Oc3ccc4[nH]c(C)cc4c3F)ncnc2cc1OCCCN1CCCC1	cediranib	10 ÂµM	6 h
115	CPC017_A375_6H:BRD-K17896185-001-01-2:10	Q9Y261	0.758891	-0.236581	0.237647	0.831388	0.534517	FOXA2	CCC(=O)N(C1CCN(CCc2ccc(cc2)N=C=S)CC1)c1ccccc1	FIT	10 ÂµM	6 h
116	CPC016_A375_6H:BRD-K21283037-003-06-2:10	P17947	0.767751	-0.236352	0.405834	0.897712	0.651773	SPI1	Nc1nc2ccc(OC(F)(F)F)cc2s1	riluzole	10 ÂµM	6 h
117	CPC018_A375_6H:BRD-K18816859-001-01-4:10	P52630	0.101215	0.234779	0.427314	0.814031	0.620673	STAT2	CS(=O)(=O)Nc1ccc(Cc2noc(n2)-c2ccc3[nH]cc(CCN)c3c2)cc1	L-694247	10 ÂµM	6 h
118	CPC014_A375_6H:BRD-K82091397-001-01-4:10	Q08050	0.196578	0.234101	0.53889	0.87384	0.706365	FOXM1	COc1nccc(n1)-c1c(ncn1[C@H]1CC[C@H](O)CC1)-c1ccc(F)cc1	SB-239063	10 ÂµM	6 h
119	CPC016_A375_6H:BRD-K83637872-001-01-7:10	P17947	0.838349	-0.234062	0.405834	0.897712	0.651773	SPI1	Cc1nn(c(C)c1C=NN2CCN(Cc3ccccc3)CC2)c4ccccc4	SANT-1	10 ÂµM	6 h
120	CPC017_A375_6H:BRD-A43930669-003-01-0:10	Q9Y261	0.752533	-0.233891	0.237647	0.831388	0.534517	FOXA2	Cc1ccccc1N1CCN(CC1)S(=O)(=O)CC12CCC(C[C@@H]1NC(=O)[C@@H](N)CCS(C)(=O)=O)C2(C)C	L-368899	10 ÂµM	6 h
121	CPC016_A375_6H:BRD-K67537649-001-01-1:10	P17947	0.698225	-0.23267	0.405834	0.897712	0.651773	SPI1	COc1ccc(Cl)cc1NC(=O)Nc1cc(C)nc2ccccc12	PQ-401	10 ÂµM	6 h
122	CPC018_A375_6H:BRD-K25906698-303-01-9:10	P52630	0.150565	0.231677	0.427314	0.814031	0.620673	STAT2	C(C1CCNCC1)c1c[nH]cn1	immepip	10 ÂµM	6 h
123	CPC017_A375_6H:BRD-K78637815-001-01-4:10	P17947	0.748575	-0.231367	0.405834	0.897712	0.651773	SPI1	COc1ccc(cc1)-c1oc2cc(OC)ccc2c1C(=O)c1ccc(cc1)C#N	LY-320135	10 ÂµM	6 h
124	CPC018_A375_6H:BRD-K77641333-003-15-6:10	P42224	0.283382	0.231254	0.499958	0.788496	0.644227	STAT1	C(C1=NCCN1)c1cccc2ccccc12	naphazoline	10 ÂµM	6 h
125	CPC014_A375_6H:BRD-K68174511-001-01-7:10	P19838	0.891425	-0.230995	0.387557	0.792354	0.589956	NFKB1	Nc1ccc(cn1)-c1ccc2ncc3ccc(=O)n(-c4cccc(c4)C(F)(F)F)c3c2c1	torin-2	10 ÂµM	6 h
126	CPC018_A375_6H:BRD-A89337244-001-01-1:10	P52630	0.147958	0.2307	0.427314	0.814031	0.620673	STAT2	CCOC(=O)c1c(C)[nH]c2ccc3OC4N(CCc5cc(OC)ccc45)Cc3c12	PD-102807	10 ÂµM	6 h
127	CPC014_A375_6H:BRD-K50140147-001-01-0:10	Q08050	0.256612	0.22917	0.53889	0.87384	0.706365	FOXM1	COc1cc(ccc1Nc1ncc(Cl)c(Nc2ccccc2S(=O)(=O)C(C)C)n1)N1CCC(CC1)N1CCN(C)CC1	NVP-TAE684	10 ÂµM	6 h
128	CPC018_A375_6H:BRD-K22385716-001-01-7:10	P52630	0.14892	0.229013	0.427314	0.814031	0.620673	STAT2	O=c1cc(oc2c(cccc12)-c1ccccc1)N1CCNCC1	LY-303511	10 ÂµM	6 h
129	CPC017_A375_6H:BRD-A54927599-001-07-8:10	Q9Y261	0.598415	-0.228301	0.237647	0.831388	0.534517	FOXA2	COc1ccc(C2CC(=NCCS2)c2c(O)cc(C)oc2=O)c(OC)c1	KF-38789	10 ÂµM	6 h
130	CPC017_A375_6H:BRD-K11373525-003-01-3:10	P01106	0.276377	0.228184	0.309443	0.62918	0.469311	MYC	CCc1cc2N(Cc3ccc(cc3)-c3ccccc3-c3nnn[nH]3)C(=O)CCc2c(CC)n1	ZD-7155	10 ÂµM	6 h
131	CPC018_A375_6H:BRD-K39339537-001-03-8:10	P52630	0.156556	0.227763	0.427314	0.814031	0.620673	STAT2	COc1cc(C)nn1-c1nc(C)cc(OC)n1	epirizole	10 ÂµM	6 h
132	CPC018_A375_6H:BRD-K19284129-001-01-8:10	P52630	0.182139	0.227319	0.427314	0.814031	0.620673	STAT2	COC(=O)[C@@H]1C[C@H](OC(C)=O)C(=O)[C@H]2[C@@]1(C)CC[C@H]1C(=O)O[C@@H](C[C@]21C)c1ccoc1	salvinorin-a	10 ÂµM	6 h
133	CPC008_A375_6H:BRD-K44432556-001-03-0:10	P19838	0.775132	-0.226795	0.387557	0.792354	0.589956	NFKB1	C(Nc1nc(nnc1-c1ccccc1)-c1ccccn1)c1ccc(cc1)-c1ccccc1	VU-0418946-1	10 ÂµM	6 h
134	CPC018_A375_6H:BRD-K34608650-001-01-6:10	P52630	0.153972	0.2266	0.427314	0.814031	0.620673	STAT2	Cc1ccc-2c(Cc3c(nn(c-23)-c2ccc(Cl)cc2Cl)C(=O)NC2CCCCC2)c1	GP-2a	10 ÂµM	6 h
135	CPC018_A375_6H:BRD-K69195780-001-01-5:10	Q00978	0.0676629	0.226231	0.481361	0.793278	0.637319	IRF9	COc1ccccc1N1CCN(CCCCN2C(=O)c3ccccc3C2=O)CC1	NAN-190	10 ÂµM	6 h
136	CPC017_A375_6H:BRD-K60298136-001-01-7:10	Q99814	0.753142	-0.226215	0.296091	0.819277	0.557684	EPAS1	COC(=O)c1csc(n1)C(=O)c2c[nH]c3ccccc23	ITE	10 ÂµM	6 h
137	CPC018_A375_6H:BRD-K50388907-001-15-5:10	P52630	0.162106	0.226183	0.427314	0.814031	0.620673	STAT2	CC(C)OC(=O)C(C)(C)Oc1ccc(cc1)C(=O)c1ccc(Cl)cc1	fenofibrate	10 ÂµM	6 h
138	CPC017_A375_6H:BRD-K15791587-003-01-7:10	Q9Y261	0.697241	-0.226118	0.237647	0.831388	0.534517	FOXA2	FC(F)(F)c1cc(CO[C@H]2CCCN[C@H]2c2ccccc2)cc(c1)C(F)(F)F	L-733060	10 ÂµM	6 h
139	CPC014_A375_6H:BRD-K13514097-001-01-2:10	P52630	0.919242	-0.225894	0.427314	0.814031	0.620673	STAT2	CO[C@@H]1C[C@H](C[C@@H](C)[C@@H]2CC(=O)[C@H](C)\C=C(C)\[C@@H](O)[C@@H](OC)C(=O)[C@H](C)C[C@H](C)\C=C\C=C\C=C(C)\[C@H](C[C@@H]3CC[C@@H](C)[C@@](O)(O3)C(=O)C(=O)N3CCCC[C@H]3C(=O)O2)OC)CC[C@H]1OCCO	everolimus	10 ÂµM	6 h
140	CPC017_A375_6H:BRD-K35559145-050-03-6:10	Q9Y261	0.590035	-0.225815	0.237647	0.831388	0.534517	FOXA2	COc1ccc2Sc3ccccc3N(C[C@H](C)CN(C)C)c2c1	levomepromazine	10 ÂµM	6 h
141	CPC018_A375_6H:BRD-K16195444-001-01-7:10	P52630	0.0960674	0.225428	0.427314	0.814031	0.620673	STAT2	Cc1cc(c(O)c(C)c1CC1=NCCN1)C(C)(C)C	oxymetazoline	10 ÂµM	6 h
142	CPC014_A375_6H:BRD-K83794624-001-01-7:10	P04150	0.901946	-0.225347	0.421061	0.829983	0.625522	NR3C1	COc1cccc2C(=O)c3c(O)c4C[C@](O)(C[C@H](O[C@H]5C[C@H](N)[C@H](O[C@@H]6CCCCO6)[C@H](C)O5)c4c(O)c3C(=O)c12)C(=O)CO	pirarubicin	10 ÂµM	6 h
143	CPC014_A375_6H:BRD-K05804044-001-01-1:10	P52630	0.957856	-0.225136	0.427314	0.814031	0.620673	STAT2	Cc1ccc(NC(=O)c2cccc(c2)C(C)(C)C#N)cc1Nc1ccc2ncn(C)c(=O)c2c1	AZ-628	10 ÂµM	6 h
144	CPC014_A375_6H:BRD-K05804044-001-01-1:10	Q00978	0.9624	-0.224842	0.481361	0.793278	0.637319	IRF9	Cc1ccc(NC(=O)c2cccc(c2)C(C)(C)C#N)cc1Nc1ccc2ncn(C)c(=O)c2c1	AZ-628	10 ÂµM	6 h
145	CPC017_A375_6H:BRD-A39522003-001-01-0:10	Q9Y261	0.492544	-0.224759	0.237647	0.831388	0.534517	FOXA2	CCCCCCCCC=CCCCCCCCC(=O)NC(CO)Cc1ccc(O)cc1	OMDM-2	10 ÂµM	6 h
146	CPC017_A375_6H:BRD-K12120659-305-01-4:10	Q99814	0.613	-0.223592	0.296091	0.819277	0.557684	EPAS1	NC(=N)c1ccc(cc1)N1CCN(CC1)C1CCN(CC(O)=O)CC1	GR-144053	10 ÂµM	6 h
147	CPC018_A375_6H:BRD-K19605405-001-01-9:10	P52630	0.175054	0.223547	0.427314	0.814031	0.620673	STAT2	Nc1nc(NCCc2ccc(O)cc2)nc2nc(nn12)-c1ccco1	ZM-241385	10 ÂµM	6 h
148	CPC016_A375_6H:BRD-K28453807-003-05-4:10	P17947	0.712487	-0.22351	0.405834	0.897712	0.651773	SPI1	CCN(CC)CCOC(=O)C1(CCCC1)c1ccc(cc1)[N+]([O-])=O	nitrocaramiphen	10 ÂµM	6 h
149	CPC018_A375_6H:BRD-K33864865-001-01-7:10	Q00978	0.0905665	0.223354	0.481361	0.793278	0.637319	IRF9	CC(C)Oc1cccc(c1)-n1c(CCc2c[nH]c3ccc(Br)cc23)nc2ccccc2c1=O	LY-225910	10 ÂµM	6 h
150	CPC011_A375_6H:BRD-K06753942-001-11-1:10	P42224	0.127897	0.22318	0.499958	0.788496	0.644227	STAT1	COc1ccc(cc1OC)-c1cc(=O)c2c(OC)c(OC)c(OC)c(OC)c2o1	nobiletin	10 ÂµM	6 h
151	CPC018_A375_6H:BRD-K10705233-001-01-4:10	Q00978	0.0645905	0.223087	0.481361	0.793278	0.637319	IRF9	COc1ccc2n(C(=O)c3cccc(Cl)c3Cl)c(C)c(CCN3CCOCC3)c2c1	GW-405833	10 ÂµM	6 h
152	CPC017_A375_6H:BRD-A47633927-001-01-8:10	P01106	0.35392	0.223025	0.309443	0.62918	0.469311	MYC	CC(C)CC(NC(=O)OCC1c2ccccc2-c3ccccc13)C(=O)O	NPC-15199	10 ÂµM	6 h
153	CPC018_A375_6H:BRD-A29289453-001-03-9:10	P42224	0.333165	0.22302	0.499958	0.788496	0.644227	STAT1	COC(=O)C1=C(C)NC(C)=C(C1C)C(=O)OCCSc1ccccc1	PCA-4248	10 ÂµM	6 h
154	CPC018_A375_6H:BRD-K24240364-003-02-1:10	P52630	0.16118	0.221865	0.427314	0.814031	0.620673	STAT2	CC1=NN=C(c2ccc(N)cc2)c2cc3OCOc3cc2C1	GYKI-52466	10 ÂµM	6 h
155	CPC018_A375_6H:BRD-K82983861-001-01-9:10	P52630	0.227078	0.221731	0.427314	0.814031	0.620673	STAT2	Cc1nc(sc1CSc1ccc(OCC(O)=O)c(C)c1)-c1ccc(c(F)c1)C(F)(F)F	GW-0742	10 ÂµM	6 h
156	CPC018_A375_6H:BRD-K10843433-001-12-8:10	Q00978	0.0555828	0.221216	0.481361	0.793278	0.637319	IRF9	CCCCC1C(=O)N(N(C1=O)c1ccccc1)c1ccccc1	phenylbutazone	10 ÂµM	6 h
157	CPC017_A375_6H:BRD-K00486786-001-01-4:10	P17947	0.870341	-0.221122	0.405834	0.897712	0.651773	SPI1	Cc1cc2nc3c(nc(=O)[nH]c3=O)n(C)c2cc1C=O	Ro-08-2750	10 ÂµM	6 h
158	CPC011_A375_6H:BRD-K90789829-003-10-8:10	P10914	0.202794	0.221059	0.430018	0.825972	0.627995	IRF1	CCc1nn(CCCN2CCN(CC2)c2cccc(Cl)c2)c(=O)n1CCOc1ccccc1	nefazodone	10 ÂµM	6 h
159	CPC014_A375_6H:BRD-K99964838-001-03-6:10	P10070	0.202556	0.220909	0.244159	0.743592	0.493875	GLI2	COc1cc(Nc2c(cnc3cc(OCCCN4CCN(C)CC4)c(OC)cc23)C#N)c(Cl)cc1Cl	bosutinib	10 ÂµM	6 h
160	CPC018_A375_6H:BRD-K77641333-003-15-6:10	Q00978	0.0615778	0.220863	0.481361	0.793278	0.637319	IRF9	C(C1=NCCN1)c1cccc2ccccc12	naphazoline	10 ÂµM	6 h
161	CPC013_A375_6H:BRD-K24681473-004-01-4:10	P01100	0.846676	-0.22076	0.341411	0.616492	0.478951	FOS	COCC[n+]1c(C)n(Cc2cnccn2)c2c1C(=O)c1ccccc1C2=O	YM-155	10 ÂµM	6 h
162	CPC014_A375_6H:BRD-K85402309-001-01-7:10	Q04206	0.987249	-0.220601	0.357541	0.723964	0.540752	RELA	CN1CCN(CC1)c1ccc2nc([nH]c2c1)-c1c(N)c2c(F)cccc2[nH]c1=O	dovitinib	10 ÂµM	6 h
163	CPC017_A375_6H:BRD-K05151076-001-01-8:10	Q9Y261	0.60167	-0.219959	0.237647	0.831388	0.534517	FOXA2	CCCCCS(=O)(=O)CCCCCCCCCCn1c(c(C)c2cc(O)ccc12)-c1ccc(O)cc1	ZK-164015	10 ÂµM	6 h
164	CPC017_A375_6H:BRD-K12867552-001-01-3:10	Q9Y261	0.799073	-0.219566	0.237647	0.831388	0.534517	FOXA2	CN(C)Cc1c(oc2ccccc12)C(=O)NCCOc1ccc(cc1)C(=O)NO	PCI-24781	10 ÂµM	6 h
165	CPC009_A375_6H:BRD-A81233518-004-14-6:10	Q99814	0.653231	-0.219457	0.296091	0.819277	0.557684	EPAS1	C[N+]1(C)CCC(C1)OC(=O)C(O)(C1CCCC1)c1ccccc1	glycopyrrolate	10 ÂµM	6 h
166	CPC020_A375_6H:BRD-K50398167-236-17-7:10	Q99814	0.62594	-0.219315	0.296091	0.819277	0.557684	EPAS1	Cc1ccc(Cl)c(Nc2ccccc2C(O)=O)c1Cl	meclofenamic-acid	10 ÂµM	6 h
167	CPC020_A375_6H:BRD-K08806317-001-02-1:10	Q99814	0.731675	-0.219113	0.296091	0.819277	0.557684	EPAS1	CC(C)(C)NC[C@H](O)COc1nsnc1N1CCOCC1	timolol	10 ÂµM	6 h
168	CPC006_A375_6H:BRD-K19295594-001-08-5:11.1	P19838	0.767018	-0.219059	0.387557	0.792354	0.589956	NFKB1	CC(C)c1c(O)c(O)c(C=O)c2c(O)c(c(C)cc12)-c1c(C)cc2c(C(C)C)c(O)c(O)c(C=O)c2c1O	gossypol	10 ÂµM	6 h
169	CPC018_A375_6H:BRD-K22385716-001-01-7:10	Q00978	0.0947224	0.218719	0.481361	0.793278	0.637319	IRF9	O=c1cc(oc2c(cccc12)-c1ccccc1)N1CCNCC1	LY-303511	10 ÂµM	6 h
170	CPC017_A375_6H:BRD-K82823804-001-01-7:10	Q9Y261	0.585545	-0.218599	0.237647	0.831388	0.534517	FOXA2	Oc1ccc2[nH]c3cc(c4C(=O)NC(=O)c4c3c2c1)-c1ccccc1	PD-407824	10 ÂµM	6 h
171	CPC017_A375_6H:BRD-K67298865-001-03-3:10	Q9Y261	0.589178	-0.218007	0.237647	0.831388	0.534517	FOXA2	NC(=O)c1ccc(cc1)-c1nc(c([nH]1)-c1ccccn1)-c1ccc2OCOc2c1	SB-431542	10 ÂµM	6 h
172	CPC018_A375_6H:BRD-K18816859-001-01-4:10	Q00978	0.0698123	0.217822	0.481361	0.793278	0.637319	IRF9	CS(=O)(=O)Nc1ccc(Cc2noc(n2)-c2ccc3[nH]cc(CCN)c3c2)cc1	L-694247	10 ÂµM	6 h
173	CPC017_A375_6H:BRD-K43330982-001-01-5:10	P01106	0.456059	0.217679	0.309443	0.62918	0.469311	MYC	CC(C)c1cc(NNC(=O)Nc2cc(Cl)nc(Cl)c2)nc2n(C)nc(C)c12	JTE-013	10 ÂµM	6 h
174	CPC014_A375_6H:BRD-K50140147-001-01-0:10	P15336	0.119833	0.217511	0.427445	0.720966	0.574206	ATF2	COc1cc(ccc1Nc1ncc(Cl)c(Nc2ccccc2S(=O)(=O)C(C)C)n1)N1CCC(CC1)N1CCN(C)CC1	NVP-TAE684	10 ÂµM	6 h
175	CPC017_A375_6H:BRD-K67277431-002-03-0:10	Q9Y261	0.590707	-0.2172	0.237647	0.831388	0.534517	FOXA2	COc1ccc(cc1C(=O)NCc1cccnc1)C(=O)NCc1cccnc1	picotamide	10 ÂµM	6 h
176	CPC017_A375_6H:BRD-A47633927-001-01-8:10	Q9Y261	0.721813	-0.216605	0.237647	0.831388	0.534517	FOXA2	CC(C)CC(NC(=O)OCC1c2ccccc2-c3ccccc13)C(=O)O	NPC-15199	10 ÂµM	6 h
177	CPC018_A375_6H:BRD-K76617868-003-03-6:10	P52630	0.049962	0.216411	0.427314	0.814031	0.620673	STAT2	O=S(=O)(N1CCCNCC1)c1cccc2cnccc12	fasudil	10 ÂµM	6 h
178	CPC017_A375_6H:BRD-K12120659-305-01-4:10	Q9Y261	0.690095	-0.21625	0.237647	0.831388	0.534517	FOXA2	NC(=N)c1ccc(cc1)N1CCN(CC1)C1CCN(CC(O)=O)CC1	GR-144053	10 ÂµM	6 h
179	CPC017_A375_6H:BRD-K76840893-003-01-7:10	P23769	0.729429	-0.216007	0.304433	0.811158	0.557795	GATA2	CC(C)(Cc1c[nH]c2ccc(Cl)cc12)NCCOc1ccccc1OCC1CC1	RS-17053	10 ÂµM	6 h
180	CPC017_A375_6H:BRD-K11911061-003-02-8:10	P23769	0.779742	-0.215986	0.304433	0.811158	0.557795	GATA2	COc1ccc(NC(=O)c2ccc(cc2)-c2ccc(cc2C)-c2noc(C)n2)cc1N1CCN(C)CC1	GR-127935	10 ÂµM	6 h
181	CPC017_A375_6H:BRD-K61097567-001-03-6:10	Q9Y261	0.582429	-0.215329	0.237647	0.831388	0.534517	FOXA2	COC(=O)[C@H](NC(=O)c1cc(nc2ccccc12)-c1ccccc1)c1ccccc1	SB-218795	10 ÂµM	6 h
182	CPC017_A375_6H:BRD-K05181084-003-02-9:10	Q99814	0.60608	-0.214908	0.296091	0.819277	0.557684	EPAS1	Clc1cccc(N2CCN(CCCCNC(=O)c3ccc-4c(Cc5ccccc-45)c3)CC2)c1Cl	NGB-2904	10 ÂµM	6 h
183	CPC013_A375_6H:BRD-K24681473-004-01-4:10	P40763	0.967427	-0.214898	0.335783	0.819004	0.577393	STAT3	COCC[n+]1c(C)n(Cc2cnccn2)c2c1C(=O)c1ccccc1C2=O	YM-155	10 ÂµM	6 h
184	CPC020_A375_6H:BRD-K50398167-236-17-7:10	Q9Y261	0.707409	-0.214684	0.237647	0.831388	0.534517	FOXA2	Cc1ccc(Cl)c(Nc2ccccc2C(O)=O)c1Cl	meclofenamic-acid	10 ÂµM	6 h
185	CPC017_A375_6H:BRD-K20287671-001-03-6:10	P17947	0.684195	-0.213857	0.405834	0.897712	0.651773	SPI1	CN(C)c1ccc(cc1)\C=C1/C(=O)Nc2ccccc12	SU-4312	10 ÂµM	6 h
186	CPC016_A375_6H:BRD-K49671696-045-03-6:10	P17947	0.5589	-0.213753	0.405834	0.897712	0.651773	SPI1	Fc1ccc(cc1)C(=O)C1CCN(CCn2c(=O)[nH]c3ccccc3c2=O)CC1	ketanserin	10 ÂµM	6 h
187	CPC013_A375_6H:BRD-K24681473-004-01-4:10	P05412	0.953934	-0.212967	0.202406	0.813121	0.507764	JUN	COCC[n+]1c(C)n(Cc2cnccn2)c2c1C(=O)c1ccccc1C2=O	YM-155	10 ÂµM	6 h
188	CPC014_A375_6H:BRD-K01253243-001-01-4:10	P52630	0.772339	-0.21288	0.427314	0.814031	0.620673	STAT2	CN(C)CCOc1ccc(cc1)-c1nc(c([nH]1)-c1ccc2c(CC\C2=N\O)c1)-c1ccncc1	SB-590885	10 ÂµM	6 h
189	CPC018_A375_6H:BRD-K20755323-001-01-8:10	P52630	0.10125	0.212623	0.427314	0.814031	0.620673	STAT2	Oc1ccc(Nc2nc(cs2)-c2ccc(Cl)cc2)cc1	SKI-II	10 ÂµM	6 h
190	CPC019_A375_6H:BRD-K92817986-001-01-7:10	P42224	0.267525	0.21212	0.499958	0.788496	0.644227	STAT1	Clc1ccc(Cl)c(SCC(=O)N\N=C\c2ccc[nH]2)c1	BIX-02188	10 ÂµM	6 h
191	CPC014_A375_6H:BRD-K13514097-001-01-2:10	Q00978	0.879307	-0.211688	0.481361	0.793278	0.637319	IRF9	CO[C@@H]1C[C@H](C[C@@H](C)[C@@H]2CC(=O)[C@H](C)\C=C(C)\[C@@H](O)[C@@H](OC)C(=O)[C@H](C)C[C@H](C)\C=C\C=C\C=C(C)\[C@H](C[C@@H]3CC[C@@H](C)[C@@](O)(O3)C(=O)C(=O)N3CCCC[C@H]3C(=O)O2)OC)CC[C@H]1OCCO	everolimus	10 ÂµM	6 h
192	CPC018_A375_6H:BRD-K75641298-001-01-5:10	Q00978	0.0747771	0.210891	0.481361	0.793278	0.637319	IRF9	CCN(CC)CCNC(=O)c1cc(Cl)c(N)cc1OC	metoclopramide	10 ÂµM	6 h
193	CPC018_A375_6H:BRD-K16195444-001-01-7:10	Q00978	0.0767016	0.210656	0.481361	0.793278	0.637319	IRF9	Cc1cc(c(O)c(C)c1CC1=NCCN1)C(C)(C)C	oxymetazoline	10 ÂµM	6 h
194	CPC017_A375_6H:BRD-K51918615-303-01-1:10	P01106	0.341555	0.210649	0.309443	0.62918	0.469311	MYC	Ic1ccc(CCNC(=N)SCCCc2c[nH]cn2)cc1	iodophenpropit	10 ÂµM	6 h
195	CPC018_A375_6H:BRD-K65285700-001-01-5:10	P52630	0.17872	0.210592	0.427314	0.814031	0.620673	STAT2	Cc1ccc-2c(Cc3c(nn(c-23)-c2ccc(Cl)cc2Cl)C(=O)NN2CCCCC2)c1	GP-1a	10 ÂµM	6 h
196	CPC013_A375_6H:BRD-K15600710-066-01-7:10	O43524	0.916078	-0.210466	0.521626	0.77441	0.648018	FOXO3	COC1=CC(=N\C\1=C/c1[nH]c(C)cc1C)c1cc2ccccc2[nH]1	obatoclax	10 ÂµM	6 h
197	CPC020_A375_6H:BRD-K50398167-236-17-7:10	P04150	0.819272	-0.210355	0.421061	0.829983	0.625522	NR3C1	Cc1ccc(Cl)c(Nc2ccccc2C(O)=O)c1Cl	meclofenamic-acid	10 ÂµM	6 h
198	CPC014_A375_6H:BRD-K04923131-001-06-3:10	P19838	0.873876	-0.210151	0.387557	0.792354	0.589956	NFKB1	O\N=C1/C(Nc2ccccc12)=C1/C(=O)Nc2cc(Br)ccc12	GSK-3-inhibitor-IX	10 ÂµM	6 h
199	CPC018_A375_6H:BRD-K82983861-001-01-9:10	Q00978	0.0779627	0.209901	0.481361	0.793278	0.637319	IRF9	Cc1nc(sc1CSc1ccc(OCC(O)=O)c(C)c1)-c1ccc(c(F)c1)C(F)(F)F	GW-0742	10 ÂµM	6 h
200	CPC017_A375_6H:BRD-K50018155-003-01-3:10	Q9Y261	0.641547	-0.20966	0.237647	0.831388	0.534517	FOXA2	COc1cc(N)c(Cl)cc1C(=O)CCC1CCN(CCNS(C)(=O)=O)CC1	RS-67506	10 ÂµM	6 h
201	CPC014_A375_6H:BRD-K23192422-001-01-1:10	P52630	0.894903	-0.20962	0.427314	0.814031	0.620673	STAT2	C[C@]12O[C@H](C[C@]1(O)CO)n1c3ccccc3c3c4C(=O)NCc4c4c5ccccc5n2c4c13	lestaurtinib	10 ÂµM	6 h
202	CPC018_A375_6H:BRD-A36267905-003-12-7:10	P52630	0.0291301	0.20939	0.427314	0.814031	0.620673	STAT2	CC(CCc1ccccc1)NC(C)C(O)c1ccc(O)cc1	buphenine	10 ÂµM	6 h
203	CPC017_A375_6H:BRD-K13646352-001-01-2:10	Q9Y261	0.675692	-0.208731	0.237647	0.831388	0.534517	FOXA2	CO[C@@H]1[C@@H](C[C@H]2O[C@]1(C)n1c3ccccc3c3c4CNC(=O)c4c4c5ccccc5n2c4c13)N(C)C(=O)c1ccccc1	midostaurin	10 ÂµM	6 h
204	CPC017_A375_6H:BRD-A54927599-001-07-8:10	P01106	0.421505	0.208365	0.309443	0.62918	0.469311	MYC	COc1ccc(C2CC(=NCCS2)c2c(O)cc(C)oc2=O)c(OC)c1	KF-38789	10 ÂµM	6 h
205	CPC017_A375_6H:BRD-K60298136-001-01-7:10	P01106	0.298273	0.208363	0.309443	0.62918	0.469311	MYC	COC(=O)c1csc(n1)C(=O)c2c[nH]c3ccccc23	ITE	10 ÂµM	6 h
206	CPC017_A375_6H:BRD-A15530910-001-01-3:10	Q9Y261	0.622519	-0.208047	0.237647	0.831388	0.534517	FOXA2	CC(C)OC(=O)c1cc2c(OCC(O)CNC(C)(C)C)cccc2[nH]1	SDZ-21009	10 ÂµM	6 h
207	CPC017_A375_6H:BRD-A47633927-001-01-8:10	Q99814	0.586859	-0.207882	0.296091	0.819277	0.557684	EPAS1	CC(C)CC(NC(=O)OCC1c2ccccc2-c3ccccc13)C(=O)O	NPC-15199	10 ÂµM	6 h
208	CPC014_A375_6H:BRD-K95901403-001-01-1:10	Q00978	0.819095	-0.207608	0.481361	0.793278	0.637319	IRF9	Cc1ccc(cc1)S(=O)(=O)Nc1nc2ccccc2nc1Nc1ccc2nsnc2c1	XL-147	10 ÂµM	6 h
209	CPC017_A375_6H:BRD-K35559145-050-03-6:10	Q99814	0.56764	-0.206893	0.296091	0.819277	0.557684	EPAS1	COc1ccc2Sc3ccccc3N(C[C@H](C)CN(C)C)c2c1	levomepromazine	10 ÂµM	6 h
210	CPC018_A375_6H:BRD-K50388907-001-15-5:10	Q00978	0.0789874	0.206594	0.481361	0.793278	0.637319	IRF9	CC(C)OC(=O)C(C)(C)Oc1ccc(cc1)C(=O)c1ccc(Cl)cc1	fenofibrate	10 ÂµM	6 h
211	CPC018_A375_6H:BRD-K82983861-001-01-9:10	P42224	0.350233	0.205649	0.499958	0.788496	0.644227	STAT1	Cc1nc(sc1CSc1ccc(OCC(O)=O)c(C)c1)-c1ccc(c(F)c1)C(F)(F)F	GW-0742	10 ÂµM	6 h
212	CPC017_A375_6H:BRD-K12867552-001-01-3:10	Q9NQB0	0.22958	0.20475	0.394001	0.815583	0.604792	TCF7L2	CN(C)Cc1c(oc2ccccc12)C(=O)NCCOc1ccc(cc1)C(=O)NO	PCI-24781	10 ÂµM	6 h
213	CPC014_A375_6H:BRD-K51313569-001-02-9:10	P17947	0.845682	-0.204527	0.405834	0.897712	0.651773	SPI1	CC(=O)c1c(C)c2cnc(Nc3ccc(cn3)N3CCNCC3)nc2n(C2CCCC2)c1=O	palbociclib	10 ÂµM	6 h
214	CPC018_A375_6H:BRD-K10843433-001-12-8:10	P42224	0.326167	0.204374	0.499958	0.788496	0.644227	STAT1	CCCCC1C(=O)N(N(C1=O)c1ccccc1)c1ccccc1	phenylbutazone	10 ÂµM	6 h
215	CPC017_A375_6H:BRD-K59650319-003-01-7:10	Q9Y261	0.588673	-0.204245	0.237647	0.831388	0.534517	FOXA2	CN(C1CCCCC1)C(=O)c1sc2nc3ccc(N)cc3n2c1C	YM-298198	10 ÂµM	6 h
216	CPC014_A375_6H:BRD-K97764662-001-09-0:10	P17947	0.134126	0.203767	0.405834	0.897712	0.651773	SPI1	CCN(CC)CCCCNc1ncc2cc(-c3cc(OC)cc(OC)c3)c(NC(=O)NC(C)(C)C)nc2n1	PD-173074	10 ÂµM	6 h
217	CPC018_A375_6H:BRD-K25906698-303-01-9:10	Q00978	0.0564634	0.202992	0.481361	0.793278	0.637319	IRF9	C(C1CCNCC1)c1c[nH]cn1	immepip	10 ÂµM	6 h
218	CPC014_A375_6H:BRD-K01253243-001-01-4:10	Q08050	0.370379	0.202938	0.53889	0.87384	0.706365	FOXM1	CN(C)CCOc1ccc(cc1)-c1nc(c([nH]1)-c1ccc2c(CC\C2=N\O)c1)-c1ccncc1	SB-590885	10 ÂµM	6 h
219	CPC018_A375_6H:BRD-A89337244-001-01-1:10	Q00978	0.131628	0.202873	0.481361	0.793278	0.637319	IRF9	CCOC(=O)c1c(C)[nH]c2ccc3OC4N(CCc5cc(OC)ccc45)Cc3c12	PD-102807	10 ÂµM	6 h
220	CPC017_A375_6H:BRD-K26521938-001-04-9:10	Q9Y261	0.600736	-0.202825	0.237647	0.831388	0.534517	FOXA2	CCCCC[C@H](O)\C=C\[C@H]1[C@H](O)CC(=O)[C@@H]1C\C=C/CCCC(O)=O	dinoprostone	10 ÂµM	6 h
221	CPC018_A375_6H:BRD-K76617868-003-03-6:10	Q00978	0.0345012	0.2026	0.481361	0.793278	0.637319	IRF9	O=S(=O)(N1CCCNCC1)c1cccc2cnccc12	fasudil	10 ÂµM	6 h
222	CPC017_A375_6H:BRD-K82823804-001-01-7:10	P04150	0.695509	-0.202509	0.421061	0.829983	0.625522	NR3C1	Oc1ccc2[nH]c3cc(c4C(=O)NC(=O)c4c3c2c1)-c1ccccc1	PD-407824	10 ÂµM	6 h
223	CPC017_A375_6H:BRD-K11911061-003-02-8:10	P42224	0.914915	-0.202261	0.499958	0.788496	0.644227	STAT1	COc1ccc(NC(=O)c2ccc(cc2)-c2ccc(cc2C)-c2noc(C)n2)cc1N1CCN(C)CC1	GR-127935	10 ÂµM	6 h
224	CPC008_A375_6H:BRD-K44432556-001-03-0:10	P18848	0.99636	-0.202156	0.547389	0.87605	0.71172	ATF4	C(Nc1nc(nnc1-c1ccccc1)-c1ccccn1)c1ccc(cc1)-c1ccccc1	VU-0418946-1	10 ÂµM	6 h
225	CPC018_A375_6H:BRD-K76617868-003-03-6:10	P42224	0.292753	0.202017	0.499958	0.788496	0.644227	STAT1	O=S(=O)(N1CCCNCC1)c1cccc2cnccc12	fasudil	10 ÂµM	6 h
226	CPC018_A375_6H:BRD-K24240364-003-02-1:10	Q00978	0.0748129	0.201937	0.481361	0.793278	0.637319	IRF9	CC1=NN=C(c2ccc(N)cc2)c2cc3OCOc3cc2C1	GYKI-52466	10 ÂµM	6 h
227	CPC014_A375_6H:BRD-K18135438-001-08-4:10	Q08050	0.180627	0.201751	0.53889	0.87384	0.706365	FOXM1	C[C@H](CCC(O)=O)[C@H]1CC[C@H]2[C@@H]3[C@H](O)C[C@@H]4C[C@H](O)CC[C@]4(C)[C@H]3CC[C@]12C	chenodeoxycholic-acid	10 ÂµM	6 h
228	CPC019_A375_6H:BRD-K92817986-001-01-7:10	P52630	0.172801	0.201543	0.427314	0.814031	0.620673	STAT2	Clc1ccc(Cl)c(SCC(=O)N\N=C\c2ccc[nH]2)c1	BIX-02188	10 ÂµM	6 h
229	CPC018_A375_6H:BRD-K39339537-001-03-8:10	Q00978	0.0564038	0.201488	0.481361	0.793278	0.637319	IRF9	COc1cc(C)nn1-c1nc(C)cc(OC)n1	epirizole	10 ÂµM	6 h
230	CPC016_A375_6H:BRD-A80641450-001-01-4:10	P17947	0.645617	-0.201221	0.405834	0.897712	0.651773	SPI1	CC(C)CC(NC(=O)N1CCCCCC1)C(=O)NC(Cc2cn(C)c3ccccc23)C(=O)NC(Cc4ccccn4)C(=O)O	FR-139317	10 ÂµM	6 h
231	CPC014_A375_6H:BRD-K23192422-001-01-1:10	P19838	0.807216	-0.201177	0.387557	0.792354	0.589956	NFKB1	C[C@]12O[C@H](C[C@]1(O)CO)n1c3ccccc3c3c4C(=O)NCc4c4c5ccccc5n2c4c13	lestaurtinib	10 ÂµM	6 h
232	CPC017_A375_6H:BRD-K10177585-003-01-6:10	Q9Y261	0.560027	-0.200916	0.237647	0.831388	0.534517	FOXA2	CC[C@@H]1CN2C(=N1)c1[nH]c(nc1N(C)C2=O)-c1ccccc1	PSB-11	10 ÂµM	6 h
233	CPC017_A375_6H:BRD-K68246049-001-01-4:10	Q9Y261	0.655738	-0.20073	0.237647	0.831388	0.534517	FOXA2	CC(=Cc1ccc(cc1)C(=O)O)c2ccc3c(c2)C(C)(C)CCC3(C)C	TTNPB	10 ÂµM	6 h
234	CPC013_A375_6H:BRD-K15600710-066-01-7:10	P17676	0.626136	-0.200563	0.463405	0.74742	0.605413	CEBPB	COC1=CC(=N\C\1=C/c1[nH]c(C)cc1C)c1cc2ccccc2[nH]1	obatoclax	10 ÂµM	6 h
235	CPC018_A375_6H:BRD-K19605405-001-01-9:10	Q00978	0.123484	0.200004	0.481361	0.793278	0.637319	IRF9	Nc1nc(NCCc2ccc(O)cc2)nc2nc(nn12)-c1ccco1	ZM-241385	10 ÂµM	6 h
236	CPC017_A375_6H:BRD-K67298865-001-03-3:10	Q06710	0.892077	-0.199775	0.1616	0.795377	0.478488	PAX8	NC(=O)c1ccc(cc1)-c1nc(c([nH]1)-c1ccccn1)-c1ccc2OCOc2c1	SB-431542	10 ÂµM	6 h
237	CPC016_A375_6H:BRD-K96862998-001-03-1:10	Q9Y261	0.706707	-0.199709	0.237647	0.831388	0.534517	FOXA2	Cc1ccc(=O)n(c1)-c1ccccc1	pirfenidone	10 ÂµM	6 h
238	CPC017_A375_6H:BRD-K05181084-003-02-9:10	Q9Y261	0.539778	-0.19963	0.237647	0.831388	0.534517	FOXA2	Clc1cccc(N2CCN(CCCCNC(=O)c3ccc-4c(Cc5ccccc-45)c3)CC2)c1Cl	NGB-2904	10 ÂµM	6 h
239	CPC018_A375_6H:BRD-K75641298-001-01-5:10	P42224	0.371066	0.199601	0.499958	0.788496	0.644227	STAT1	CCN(CC)CCNC(=O)c1cc(Cl)c(N)cc1OC	metoclopramide	10 ÂµM	6 h
240	CPC013_A375_6H:BRD-K56334280-001-01-0:10	Q04206	0.979637	-0.199527	0.357541	0.723964	0.540752	RELA	CN(C)CCN1C(=O)c2cccc3cc(N)cc(C1=O)c23	amonafide	10 ÂµM	6 h
241	CPC017_A375_6H:BRD-K24201553-003-02-4:10	Q9Y261	0.518216	-0.199299	0.237647	0.831388	0.534517	FOXA2	CC1CCN(CC[C@H]2CCCN2S(=O)(=O)c2cccc(O)c2)CC1	SB-269970	10 ÂµM	6 h
242	CPC017_A375_6H:BRD-K43330982-001-01-5:10	Q9NQB0	0.165075	0.199247	0.394001	0.815583	0.604792	TCF7L2	CC(C)c1cc(NNC(=O)Nc2cc(Cl)nc(Cl)c2)nc2n(C)nc(C)c12	JTE-013	10 ÂµM	6 h
243	CPC010_A375_6H:BRD-A71262238-001-06-8:10	P42224	0.303578	0.199212	0.499958	0.788496	0.644227	STAT1	CCCCN1CCCC1CNC(=O)c1cc(C#N)c2ccccc2c1OC	nafadotride	10 ÂµM	6 h
244	CPC019_A375_6H:BRD-K92817986-001-01-7:10	P10914	0.265795	0.199016	0.430018	0.825972	0.627995	IRF1	Clc1ccc(Cl)c(SCC(=O)N\N=C\c2ccc[nH]2)c1	BIX-02188	10 ÂµM	6 h
245	CPC018_A375_6H:BRD-K12244279-001-02-5:10	P42224	0.273004	0.19892	0.499958	0.788496	0.644227	STAT1	N\C(Sc1ccc(N)cc1)=C(\C#N)c1ccccc1C(F)(F)F	MEK1-2-inhibitor	10 ÂµM	6 h
246	CPC018_A375_6H:BRD-K19284129-001-01-8:10	Q00978	0.107169	0.198822	0.481361	0.793278	0.637319	IRF9	COC(=O)[C@@H]1C[C@H](OC(C)=O)C(=O)[C@H]2[C@@]1(C)CC[C@H]1C(=O)O[C@@H](C[C@]21C)c1ccoc1	salvinorin-a	10 ÂµM	6 h
247	CPC013_A375_6H:BRD-K24681473-004-01-4:10	P18848	0.985845	-0.198418	0.547389	0.87605	0.71172	ATF4	COCC[n+]1c(C)n(Cc2cnccn2)c2c1C(=O)c1ccccc1C2=O	YM-155	10 ÂµM	6 h
248	CPC018_A375_6H:BRD-K34608650-001-01-6:10	Q00978	0.0952623	0.19826	0.481361	0.793278	0.637319	IRF9	Cc1ccc-2c(Cc3c(nn(c-23)-c2ccc(Cl)cc2Cl)C(=O)NC2CCCCC2)c1	GP-2a	10 ÂµM	6 h
249	CPC017_A375_6H:BRD-K09635314-001-01-8:10	P17947	0.781961	-0.198254	0.405834	0.897712	0.651773	SPI1	Cc1cc(C)c(c(C)c1)S(=O)(=O)Nc1cccc(c1)C(F)(F)F	m-3M3FBS	10 ÂµM	6 h
250	CPC017_A375_6H:BRD-K82823804-001-01-7:10	P23769	0.689295	-0.197786	0.304433	0.811158	0.557795	GATA2	Oc1ccc2[nH]c3cc(c4C(=O)NC(=O)c4c3c2c1)-c1ccccc1	PD-407824	10 ÂµM	6 h
251	CPC019_A375_6H:BRD-K92817986-001-01-7:10	Q00978	0.124596	0.19774	0.481361	0.793278	0.637319	IRF9	Clc1ccc(Cl)c(SCC(=O)N\N=C\c2ccc[nH]2)c1	BIX-02188	10 ÂµM	6 h
252	CPC017_A375_6H:BRD-K04414442-001-03-4:10	Q99814	0.554489	-0.197581	0.296091	0.819277	0.557684	EPAS1	CC[C@H](NC(=O)c1c(C)c(nc2ccccc12)-c1ccccc1)c1ccccc1	SB-222200	10 ÂµM	6 h
253	CPC013_A375_6H:BRD-K24681473-004-01-4:10	Q04864	0.692354	-0.197269	0.390582	0.687137	0.53886	REL	COCC[n+]1c(C)n(Cc2cnccn2)c2c1C(=O)c1ccccc1C2=O	YM-155	10 ÂµM	6 h
254	CPC018_A375_6H:BRD-K12244279-001-02-5:10	P52630	0.112794	0.197264	0.427314	0.814031	0.620673	STAT2	N\C(Sc1ccc(N)cc1)=C(\C#N)c1ccccc1C(F)(F)F	MEK1-2-inhibitor	10 ÂµM	6 h
255	CPC016_A375_6H:BRD-K87696786-003-01-0:10	Q99814	0.604273	-0.196924	0.296091	0.819277	0.557684	EPAS1	COc1ccc(Nc2ncnc3ccc(OC)cc23)cc1	LY-456236	10 ÂµM	6 h
256	CPC014_A375_6H:BRD-K53561341-001-02-6:10	O43524	0.893224	-0.196873	0.521626	0.77441	0.648018	FOXO3	CCN1CCN(CC1)C(=O)Cc1ccc(Nc2ncc(F)c(Nc3ccc(cc3)C(=O)Nc3ccccc3Cl)n2)cc1	aurora-a-inhibitor-i	10 ÂµM	6 h
257	CPC013_A375_6H:BRD-K24681473-004-01-4:10	P42226	0.809262	-0.196656	0.268293	0.783429	0.525861	STAT6	COCC[n+]1c(C)n(Cc2cnccn2)c2c1C(=O)c1ccccc1C2=O	YM-155	10 ÂµM	6 h
258	CPC015_A375_6H:BRD-K22503835-001-06-0:10	P17947	0.500636	-0.196618	0.405834	0.897712	0.651773	SPI1	ONC(=O)CCCCCN1C(=O)c2cccc3cccc(C1=O)c23	scriptaid	10 ÂµM	6 h
259	CPC017_A375_6H:BRD-A39522003-001-01-0:10	P26367	0.825445	-0.196468	0.168309	0.821706	0.495008	PAX6	CCCCCCCCC=CCCCCCCCC(=O)NC(CO)Cc1ccc(O)cc1	OMDM-2	10 ÂµM	6 h
260	CPC017_A375_6H:BRD-K94176593-001-02-9:10	Q9Y261	0.726389	-0.195896	0.237647	0.831388	0.534517	FOXA2	Nc1cccc(c1)-c1cc2c(Oc3cccc(O)c3)ncnc2[nH]1	TWS-119	10 ÂµM	6 h
261	CPC017_A375_6H:BRD-K43330982-001-01-5:10	P04150	0.697211	-0.19587	0.421061	0.829983	0.625522	NR3C1	CC(C)c1cc(NNC(=O)Nc2cc(Cl)nc(Cl)c2)nc2n(C)nc(C)c12	JTE-013	10 ÂµM	6 h
262	CPC017_A375_6H:BRD-K82823804-001-01-7:10	P01106	0.463766	0.195855	0.309443	0.62918	0.469311	MYC	Oc1ccc2[nH]c3cc(c4C(=O)NC(=O)c4c3c2c1)-c1ccccc1	PD-407824	10 ÂµM	6 h
263	CPC018_A375_6H:BRD-K22385716-001-01-7:10	P42224	0.333924	0.195751	0.499958	0.788496	0.644227	STAT1	O=c1cc(oc2c(cccc12)-c1ccccc1)N1CCNCC1	LY-303511	10 ÂµM	6 h
264	CPC018_A375_6H:BRD-K20755323-001-01-8:10	Q00978	0.0551449	0.195433	0.481361	0.793278	0.637319	IRF9	Oc1ccc(Nc2nc(cs2)-c2ccc(Cl)cc2)cc1	SKI-II	10 ÂµM	6 h
265	CPC020_A375_6H:BRD-K50398167-236-17-7:10	P01106	0.367559	0.195372	0.309443	0.62918	0.469311	MYC	Cc1ccc(Cl)c(Nc2ccccc2C(O)=O)c1Cl	meclofenamic-acid	10 ÂµM	6 h
266	CPC017_A375_6H:BRD-K43330982-001-01-5:10	P26367	0.90869	-0.194729	0.168309	0.821706	0.495008	PAX6	CC(C)c1cc(NNC(=O)Nc2cc(Cl)nc(Cl)c2)nc2n(C)nc(C)c12	JTE-013	10 ÂµM	6 h
267	CPC017_A375_6H:BRD-K60298136-001-01-7:10	P17947	0.670662	-0.194217	0.405834	0.897712	0.651773	SPI1	COC(=O)c1csc(n1)C(=O)c2c[nH]c3ccccc23	ITE	10 ÂµM	6 h
268	CPC016_A375_6H:BRD-K79684402-300-01-0:10	Q9Y261	0.559127	-0.194124	0.237647	0.831388	0.534517	FOXA2	Cc1ncc(CN2CCC(=CC2)c2ccccc2)c(N)n1	Ro-10-5824	10 ÂµM	6 h
269	CPC017_A375_6H:BRD-K66782112-001-01-2:10	P17947	0.621016	-0.1938	0.405834	0.897712	0.651773	SPI1	NC(=O)CCCCn1ccc(N=C(N)NCC(F)(F)F)n1	ICI-162846	10 ÂµM	6 h
270	CPC018_A375_6H:BRD-K10705233-001-01-4:10	P42224	0.375691	0.193773	0.499958	0.788496	0.644227	STAT1	COc1ccc2n(C(=O)c3cccc(Cl)c3Cl)c(C)c(CCN3CCOCC3)c2c1	GW-405833	10 ÂµM	6 h
271	CPC014_A375_6H:BRD-K16485616-001-03-0:10	Q08050	0.354732	0.193559	0.53889	0.87384	0.706365	FOXM1	Nc1ccccc1NC(=O)c1ccc(CNc2nccc(n2)-c2cccnc2)cc1	mocetinostat	10 ÂµM	6 h
272	CPC014_A375_6H:BRD-K83794624-001-01-7:10	P52630	0.948517	-0.193328	0.427314	0.814031	0.620673	STAT2	COc1cccc2C(=O)c3c(O)c4C[C@](O)(C[C@H](O[C@H]5C[C@H](N)[C@H](O[C@@H]6CCCCO6)[C@H](C)O5)c4c(O)c3C(=O)c12)C(=O)CO	pirarubicin	10 ÂµM	6 h
273	CPC018_A375_6H:BRD-K43887077-001-02-8:10	P52630	0.137766	0.193323	0.427314	0.814031	0.620673	STAT2	NCCc1ccc(O)c(O)c1	dopamine	10 ÂµM	6 h
274	CPC017_A375_6H:BRD-A43930669-003-01-0:10	P23769	0.658787	-0.192928	0.304433	0.811158	0.557795	GATA2	Cc1ccccc1N1CCN(CC1)S(=O)(=O)CC12CCC(C[C@@H]1NC(=O)[C@@H](N)CCS(C)(=O)=O)C2(C)C	L-368899	10 ÂµM	6 h
275	CPC017_A375_6H:BRD-A54927599-001-07-8:10	P23769	0.825923	-0.192632	0.304433	0.811158	0.557795	GATA2	COc1ccc(C2CC(=NCCS2)c2c(O)cc(C)oc2=O)c(OC)c1	KF-38789	10 ÂµM	6 h
276	CPC014_A375_6H:BRD-K18135438-001-08-4:10	P18848	0.0522245	0.192519	0.547389	0.87605	0.71172	ATF4	C[C@H](CCC(O)=O)[C@H]1CC[C@H]2[C@@H]3[C@H](O)C[C@@H]4C[C@H](O)CC[C@]4(C)[C@H]3CC[C@]12C	chenodeoxycholic-acid	10 ÂµM	6 h
277	CPC016_A375_6H:BRD-K22010301-001-01-2:10	P18848	0.929225	-0.192336	0.547389	0.87605	0.71172	ATF4	COc1oc(=O)c2cc(N)ccc2c1Cl	JLK-6	10 ÂµM	6 h
278	CPC013_A375_6H:BRD-K56334280-001-01-0:10	P52630	0.929524	-0.192321	0.427314	0.814031	0.620673	STAT2	CN(C)CCN1C(=O)c2cccc3cc(N)cc(C1=O)c23	amonafide	10 ÂµM	6 h
279	CPC016_A375_6H:BRD-K22010301-001-01-2:10	P49715	0.734757	-0.192144	0.159147	0.776762	0.467955	CEBPA	COc1oc(=O)c2cc(N)ccc2c1Cl	JLK-6	10 ÂµM	6 h
280	CPC017_A375_6H:BRD-K82823804-001-01-7:10	P10914	0.674014	-0.192101	0.430018	0.825972	0.627995	IRF1	Oc1ccc2[nH]c3cc(c4C(=O)NC(=O)c4c3c2c1)-c1ccccc1	PD-407824	10 ÂµM	6 h
281	CPC014_A375_6H:BRD-K72420232-001-02-4:10	P41235	0.805339	-0.191892	0.187347	0.852414	0.51988	HNF4A	COc1cc(ccc1Nc1ncc(Cl)c(Oc2cccc(NC(=O)C=C)c2)n1)N1CCN(C)CC1	WZ-4002	10 ÂµM	6 h
282	CPC018_A375_6H:BRD-K31843556-001-01-7:10	P10914	0.33175	0.191808	0.430018	0.825972	0.627995	IRF1	[O-][N+](=O)c1ccc(Cl)c(c1)C(=O)Nc1ccncc1	T-0070907	10 ÂµM	6 h
283	CPC017_A375_6H:BRD-A24429032-003-01-6:10	Q9Y261	0.592564	-0.191686	0.237647	0.831388	0.534517	FOXA2	Oc1ccc(CCNCC2CCc3ccccc3C2=O)cc1	BE-2254	10 ÂµM	6 h
284	CPC017_A375_6H:BRD-K17896185-001-01-2:10	Q06710	0.851977	-0.191589	0.1616	0.795377	0.478488	PAX8	CCC(=O)N(C1CCN(CCc2ccc(cc2)N=C=S)CC1)c1ccccc1	FIT	10 ÂµM	6 h
285	CPC014_A375_6H:BRD-K05804044-001-01-1:10	Q08050	0.350556	0.191515	0.53889	0.87384	0.706365	FOXM1	Cc1ccc(NC(=O)c2cccc(c2)C(C)(C)C#N)cc1Nc1ccc2ncn(C)c(=O)c2c1	AZ-628	10 ÂµM	6 h
286	CPC017_A375_6H:BRD-K43330982-001-01-5:10	P23769	0.690865	-0.191496	0.304433	0.811158	0.557795	GATA2	CC(C)c1cc(NNC(=O)Nc2cc(Cl)nc(Cl)c2)nc2n(C)nc(C)c12	JTE-013	10 ÂµM	6 h
287	CPC017_A375_6H:BRD-A54927599-001-07-8:10	P26367	0.885142	-0.191436	0.168309	0.821706	0.495008	PAX6	COc1ccc(C2CC(=NCCS2)c2c(O)cc(C)oc2=O)c(OC)c1	KF-38789	10 ÂµM	6 h
288	CPC013_A375_6H:BRD-K15600710-066-01-7:10	Q01543	0.767853	-0.191281	0.332554	0.895269	0.613911	FLI1	COC1=CC(=N\C\1=C/c1[nH]c(C)cc1C)c1cc2ccccc2[nH]1	obatoclax	10 ÂµM	6 h
289	CPC017_A375_6H:BRD-K76840893-003-01-7:10	P26367	0.912906	-0.191061	0.168309	0.821706	0.495008	PAX6	CC(C)(Cc1c[nH]c2ccc(Cl)cc12)NCCOc1ccccc1OCC1CC1	RS-17053	10 ÂµM	6 h
290	CPC017_A375_6H:BRD-K43330982-001-01-5:10	Q06710	0.791986	-0.190987	0.1616	0.795377	0.478488	PAX8	CC(C)c1cc(NNC(=O)Nc2cc(Cl)nc(Cl)c2)nc2n(C)nc(C)c12	JTE-013	10 ÂµM	6 h
291	CPC017_A375_6H:BRD-K50018155-003-01-3:10	P26367	0.899848	-0.190933	0.168309	0.821706	0.495008	PAX6	COc1cc(N)c(Cl)cc1C(=O)CCC1CCN(CCNS(C)(=O)=O)CC1	RS-67506	10 ÂµM	6 h
292	CPC017_A375_6H:BRD-A15530910-001-01-3:10	P01106	0.433265	0.190834	0.309443	0.62918	0.469311	MYC	CC(C)OC(=O)c1cc2c(OCC(O)CNC(C)(C)C)cccc2[nH]1	SDZ-21009	10 ÂµM	6 h
293	CPC017_A375_6H:BRD-K94176593-001-02-9:10	P04150	0.783335	-0.190794	0.421061	0.829983	0.625522	NR3C1	Nc1cccc(c1)-c1cc2c(Oc3cccc(O)c3)ncnc2[nH]1	TWS-119	10 ÂµM	6 h
294	CPC017_A375_6H:BRD-K15086322-103-01-0:10	Q99814	0.556199	-0.190336	0.296091	0.819277	0.557684	EPAS1	CN1CCN(CC1)C(=O)c1nc2ccc(Cl)cc2[nH]1	JNJ-10191584	10 ÂµM	6 h
295	CPC017_A375_6H:BRD-A24429032-003-01-6:10	P01106	0.404449	0.190325	0.309443	0.62918	0.469311	MYC	Oc1ccc(CCNCC2CCc3ccccc3C2=O)cc1	BE-2254	10 ÂµM	6 h
296	CPC018_A375_6H:BRD-K69195780-001-01-5:10	P10914	0.340852	0.190306	0.430018	0.825972	0.627995	IRF1	COc1ccccc1N1CCN(CCCCN2C(=O)c3ccccc3C2=O)CC1	NAN-190	10 ÂµM	6 h
297	CPC016_A375_6H:BRD-K05528470-305-01-4:10	Q9Y261	0.503121	-0.190224	0.237647	0.831388	0.534517	FOXA2	Clc1ccc(cc1)N1CCN(Cc2c[nH]c3ncccc23)CC1	L-745870	10 ÂµM	6 h
298	CPC016_A375_6H:BRD-K05528470-305-01-4:10	P10914	0.903575	-0.190081	0.430018	0.825972	0.627995	IRF1	Clc1ccc(cc1)N1CCN(Cc2c[nH]c3ncccc23)CC1	L-745870	10 ÂµM	6 h
299	CPC016_A375_6H:BRD-K22010301-001-01-2:10	P19838	0.807851	-0.190032	0.387557	0.792354	0.589956	NFKB1	COc1oc(=O)c2cc(N)ccc2c1Cl	JLK-6	10 ÂµM	6 h
300	CPC009_A375_6H:BRD-A81233518-004-14-6:10	P49715	0.715242	-0.189982	0.159147	0.776762	0.467955	CEBPA	C[N+]1(C)CCC(C1)OC(=O)C(O)(C1CCCC1)c1ccccc1	glycopyrrolate	10 ÂµM	6 h
301	CPC014_A375_6H:BRD-K83794624-001-01-7:10	Q00978	0.886282	-0.189774	0.481361	0.793278	0.637319	IRF9	COc1cccc2C(=O)c3c(O)c4C[C@](O)(C[C@H](O[C@H]5C[C@H](N)[C@H](O[C@@H]6CCCCO6)[C@H](C)O5)c4c(O)c3C(=O)c12)C(=O)CO	pirarubicin	10 ÂµM	6 h
302	CPC017_A375_6H:BRD-K15086322-103-01-0:10	Q9Y261	0.500505	-0.189606	0.237647	0.831388	0.534517	FOXA2	CN1CCN(CC1)C(=O)c1nc2ccc(Cl)cc2[nH]1	JNJ-10191584	10 ÂµM	6 h
303	CPC017_A375_6H:BRD-K59650319-003-01-7:10	P26367	0.825658	-0.189391	0.168309	0.821706	0.495008	PAX6	CN(C1CCCCC1)C(=O)c1sc2nc3ccc(N)cc3n2c1C	YM-298198	10 ÂµM	6 h
304	CPC018_A375_6H:BRD-K24240364-003-02-1:10	P42224	0.318546	0.189147	0.499958	0.788496	0.644227	STAT1	CC1=NN=C(c2ccc(N)cc2)c2cc3OCOc3cc2C1	GYKI-52466	10 ÂµM	6 h
305	CPC017_A375_6H:BRD-K04414442-001-03-4:10	Q9Y261	0.411176	-0.189093	0.237647	0.831388	0.534517	FOXA2	CC[C@H](NC(=O)c1c(C)c(nc2ccccc12)-c1ccccc1)c1ccccc1	SB-222200	10 ÂµM	6 h
306	CPC016_A375_6H:BRD-K10042277-001-04-3:10	Q9Y261	0.584532	-0.187821	0.237647	0.831388	0.534517	FOXA2	Clc1ccc2Nc3ccccc3C(=Nc2c1)N1CCNCC1	desmethylclozapine	10 ÂµM	6 h
307	CPC014_A375_6H:BRD-K51313569-001-02-9:10	P01106	0.298383	0.187252	0.309443	0.62918	0.469311	MYC	CC(=O)c1c(C)c2cnc(Nc3ccc(cn3)N3CCNCC3)nc2n(C2CCCC2)c1=O	palbociclib	10 ÂµM	6 h
308	CPC014_A375_6H:BRD-K01436366-001-02-4:10	O43524	0.877175	-0.187103	0.521626	0.77441	0.648018	FOXO3	COc1cc(ccc1Nc1ncc2N(C)C(=O)c3ccccc3N(C)c2n1)C(=O)N1CCC(CC1)N1CCN(C)CC1	XMD-1150	10 ÂµM	6 h
309	CPC017_A375_6H:BRD-K76840893-003-01-7:10	P49715	0.646706	-0.187017	0.159147	0.776762	0.467955	CEBPA	CC(C)(Cc1c[nH]c2ccc(Cl)cc12)NCCOc1ccccc1OCC1CC1	RS-17053	10 ÂµM	6 h
310	CPC017_A375_6H:BRD-K94176593-001-02-9:10	Q13485	0.0509033	0.18695	0.481222	0.81115	0.646186	SMAD4	Nc1cccc(c1)-c1cc2c(Oc3cccc(O)c3)ncnc2[nH]1	TWS-119	10 ÂµM	6 h
311	CPC014_A375_6H:BRD-K68174511-001-01-7:10	Q04206	0.930435	-0.186941	0.357541	0.723964	0.540752	RELA	Nc1ccc(cn1)-c1ccc2ncc3ccc(=O)n(-c4cccc(c4)C(F)(F)F)c3c2c1	torin-2	10 ÂµM	6 h
312	CPC017_A375_6H:BRD-K43330982-001-01-5:10	P49715	0.704858	-0.18679	0.159147	0.776762	0.467955	CEBPA	CC(C)c1cc(NNC(=O)Nc2cc(Cl)nc(Cl)c2)nc2n(C)nc(C)c12	JTE-013	10 ÂµM	6 h
313	CPC017_A375_6H:BRD-A39522003-001-01-0:10	Q06710	0.931554	-0.186703	0.1616	0.795377	0.478488	PAX8	CCCCCCCCC=CCCCCCCCC(=O)NC(CO)Cc1ccc(O)cc1	OMDM-2	10 ÂµM	6 h
314	CPC017_A375_6H:BRD-K54708045-001-01-3:10	Q9Y261	0.624404	-0.186695	0.237647	0.831388	0.534517	FOXA2	OC(=O)c1n(Cc2ccc(Cl)cc2)c2ccc(Cl)cc2c1Sc1ccccc1	nTZDpa	10 ÂµM	6 h
315	CPC008_A375_6H:BRD-K44432556-001-03-0:10	O43524	0.882188	-0.186489	0.521626	0.77441	0.648018	FOXO3	C(Nc1nc(nnc1-c1ccccc1)-c1ccccn1)c1ccc(cc1)-c1ccccc1	VU-0418946-1	10 ÂµM	6 h
316	CPC018_A375_6H:BRD-K12244279-001-02-5:10	Q00978	0.0752309	0.186111	0.481361	0.793278	0.637319	IRF9	N\C(Sc1ccc(N)cc1)=C(\C#N)c1ccccc1C(F)(F)F	MEK1-2-inhibitor	10 ÂµM	6 h
317	CPC014_A375_6H:BRD-K64857848-001-02-3:10	Q00978	0.874773	-0.186025	0.481361	0.793278	0.637319	IRF9	COc1cc(ccc1Nc1ncc2N(C)C(=O)c3ccccc3N(C)c2n1)N1CCN(C)CC1	XMD-885	10 ÂµM	6 h
318	CPC013_A375_6H:BRD-K09485525-001-01-3:10	Q04206	0.85027	-0.185862	0.357541	0.723964	0.540752	RELA	CN(C)c1ccccc1CN1CCCN(Cc2ccccc2N(C)C)C1c1ccncc1	GANT-61	10 ÂµM	6 h
319	CPC017_A375_6H:BRD-K17896185-001-01-2:10	P26367	0.859261	-0.185833	0.168309	0.821706	0.495008	PAX6	CCC(=O)N(C1CCN(CCc2ccc(cc2)N=C=S)CC1)c1ccccc1	FIT	10 ÂµM	6 h
320	CPC016_A375_6H:BRD-A64227845-004-02-8:10	Q9Y261	0.591168	-0.185416	0.237647	0.831388	0.534517	FOXA2	Oc1cc2CCN(CC=C)CC(c3ccccc3)c2cc1O	SKF-77434	10 ÂµM	6 h
321	CPC017_A375_6H:BRD-A43930669-003-01-0:10	Q13485	0.0899296	0.185324	0.481222	0.81115	0.646186	SMAD4	Cc1ccccc1N1CCN(CC1)S(=O)(=O)CC12CCC(C[C@@H]1NC(=O)[C@@H](N)CCS(C)(=O)=O)C2(C)C	L-368899	10 ÂµM	6 h
322	CPC013_A375_6H:BRD-K66175015-001-01-7:10	P52630	0.72674	-0.185297	0.427314	0.814031	0.620673	STAT2	CN(C)C\C=C\C(=O)Nc1cc2c(Nc3ccc(F)c(Cl)c3)ncnc2cc1O[C@H]1CCOC1	afatinib	10 ÂµM	6 h
323	CPC014_A375_6H:BRD-K77008974-001-01-6:10	P19838	0.875079	-0.185254	0.387557	0.792354	0.589956	NFKB1	COC(=O)Nc1ccc(cc1)-c1nc(N2CCOCC2)c2cnn(C3CCN(CC3)C(=O)OC)c2n1	WYE-354	10 ÂµM	6 h
324	CPC017_A375_6H:BRD-K82823804-001-01-7:10	P18848	0.966775	-0.185101	0.547389	0.87605	0.71172	ATF4	Oc1ccc2[nH]c3cc(c4C(=O)NC(=O)c4c3c2c1)-c1ccccc1	PD-407824	10 ÂµM	6 h
325	CPC017_A375_6H:BRD-K11911061-003-02-8:10	P10914	0.77998	-0.185046	0.430018	0.825972	0.627995	IRF1	COc1ccc(NC(=O)c2ccc(cc2)-c2ccc(cc2C)-c2noc(C)n2)cc1N1CCN(C)CC1	GR-127935	10 ÂµM	6 h
326	CPC017_A375_6H:BRD-K11911061-003-02-8:10	P01106	0.573098	0.185008	0.309443	0.62918	0.469311	MYC	COc1ccc(NC(=O)c2ccc(cc2)-c2ccc(cc2C)-c2noc(C)n2)cc1N1CCN(C)CC1	GR-127935	10 ÂµM	6 h
327	CPC017_A375_6H:BRD-A39522003-001-01-0:10	Q99814	0.499204	-0.184889	0.296091	0.819277	0.557684	EPAS1	CCCCCCCCC=CCCCCCCCC(=O)NC(CO)Cc1ccc(O)cc1	OMDM-2	10 ÂµM	6 h
328	CPC014_A375_6H:BRD-K05804044-001-01-1:10	P15336	0.162391	0.184767	0.427445	0.720966	0.574206	ATF2	Cc1ccc(NC(=O)c2cccc(c2)C(C)(C)C#N)cc1Nc1ccc2ncn(C)c(=O)c2c1	AZ-628	10 ÂµM	6 h
329	CPC017_A375_6H:BRD-K78692225-001-11-2:10	Q99814	0.665403	-0.184587	0.296091	0.819277	0.557684	EPAS1	Cc1oncc1C(=O)Nc1ccc(cc1)C(F)(F)F	leflunomide	10 ÂµM	6 h
330	CPC006_A375_6H:BRD-K19295594-001-08-5:11.1	P17676	0.762483	-0.184359	0.463405	0.74742	0.605413	CEBPB	CC(C)c1c(O)c(O)c(C=O)c2c(O)c(c(C)cc12)-c1c(C)cc2c(C(C)C)c(O)c(O)c(C=O)c2c1O	gossypol	10 ÂµM	6 h
331	CPC013_A375_6H:BRD-K24681473-004-01-4:10	P10276	0.815665	-0.184178	0.25858	0.624933	0.441757	RARA	COCC[n+]1c(C)n(Cc2cnccn2)c2c1C(=O)c1ccccc1C2=O	YM-155	10 ÂµM	6 h
332	CPC017_A375_6H:BRD-K10177585-003-01-6:10	P10914	0.950784	-0.18391	0.430018	0.825972	0.627995	IRF1	CC[C@@H]1CN2C(=N1)c1[nH]c(nc1N(C)C2=O)-c1ccccc1	PSB-11	10 ÂµM	6 h
333	CPC017_A375_6H:BRD-K35559145-050-03-6:10	P26367	0.864817	-0.183892	0.168309	0.821706	0.495008	PAX6	COc1ccc2Sc3ccccc3N(C[C@H](C)CN(C)C)c2c1	levomepromazine	10 ÂµM	6 h
334	CPC017_A375_6H:BRD-A39522003-001-01-0:10	P23769	0.788726	-0.183707	0.304433	0.811158	0.557795	GATA2	CCCCCCCCC=CCCCCCCCC(=O)NC(CO)Cc1ccc(O)cc1	OMDM-2	10 ÂµM	6 h
335	CPC018_A375_6H:BRD-K18816859-001-01-4:10	P42224	0.413046	0.183504	0.499958	0.788496	0.644227	STAT1	CS(=O)(=O)Nc1ccc(Cc2noc(n2)-c2ccc3[nH]cc(CCN)c3c2)cc1	L-694247	10 ÂµM	6 h
336	CPC018_A375_6H:BRD-K18816859-001-01-4:10	P10914	0.308179	0.183431	0.430018	0.825972	0.627995	IRF1	CS(=O)(=O)Nc1ccc(Cc2noc(n2)-c2ccc3[nH]cc(CCN)c3c2)cc1	L-694247	10 ÂµM	6 h
337	CPC006_A375_6H:BRD-K85606544-001-01-8:10	P18848	0.98848	-0.183403	0.547389	0.87605	0.71172	ATF4	CCOc1cc2ncc(C#N)c(Nc3ccc(OCc4ccccn4)c(Cl)c3)c2cc1NC(=O)\C=C\CN(C)C	neratinib	10 ÂµM	6 h
338	CPC014_A375_6H:BRD-K43164539-001-05-7:10	P52630	0.782686	-0.183343	0.427314	0.814031	0.620673	STAT2	C[C@H](CCC(O)=O)[C@H]1CC[C@H]2[C@@H]3[C@H](O)C[C@@H]4C[C@H](O)CC[C@]4(C)[C@H]3C[C@H](O)[C@]12C	cholic-acid	10 ÂµM	6 h
339	CPC017_A375_6H:BRD-K15791587-003-01-7:10	P26367	0.854031	-0.183315	0.168309	0.821706	0.495008	PAX6	FC(F)(F)c1cc(CO[C@H]2CCCN[C@H]2c2ccccc2)cc(c1)C(F)(F)F	L-733060	10 ÂµM	6 h
340	CPC017_A375_6H:BRD-K05181084-003-02-9:10	P26367	0.914818	-0.183225	0.168309	0.821706	0.495008	PAX6	Clc1cccc(N2CCN(CCCCNC(=O)c3ccc-4c(Cc5ccccc-45)c3)CC2)c1Cl	NGB-2904	10 ÂµM	6 h
341	CPC013_A375_6H:BRD-K24681473-004-01-4:10	P15336	0.977287	-0.183205	0.427445	0.720966	0.574206	ATF2	COCC[n+]1c(C)n(Cc2cnccn2)c2c1C(=O)c1ccccc1C2=O	YM-155	10 ÂµM	6 h
342	CPC018_A375_6H:BRD-K65285700-001-01-5:10	Q00978	0.215218	0.183146	0.481361	0.793278	0.637319	IRF9	Cc1ccc-2c(Cc3c(nn(c-23)-c2ccc(Cl)cc2Cl)C(=O)NN2CCCCC2)c1	GP-1a	10 ÂµM	6 h
343	CPC014_A375_6H:BRD-K91900765-001-01-9:10	Q16236	0.895522	-0.182891	0.470041	0.895656	0.682848	NFE2L2	Fc1ccc(Sc2ccc3c(-c4c(Cl)cccc4Cl)c(=O)ncn3n2)c(F)c1	VX-745	10 ÂµM	6 h
344	CPC017_A375_6H:BRD-K76840893-003-01-7:10	Q99814	0.484774	-0.182836	0.296091	0.819277	0.557684	EPAS1	CC(C)(Cc1c[nH]c2ccc(Cl)cc12)NCCOc1ccccc1OCC1CC1	RS-17053	10 ÂµM	6 h
345	CPC014_A375_6H:BRD-K29582115-311-02-0:10	P15336	0.113442	0.182719	0.427445	0.720966	0.574206	ATF2	Clc1cc2NC(=O)Cc2cc1CCN1CCN(CC1)c1nsc2ccccc12	ziprasidone	10 ÂµM	6 h
346	CPC013_A375_6H:BRD-K24681473-004-01-4:10	Q16236	0.934625	-0.182696	0.470041	0.895656	0.682848	NFE2L2	COCC[n+]1c(C)n(Cc2cnccn2)c2c1C(=O)c1ccccc1C2=O	YM-155	10 ÂµM	6 h
347	CPC016_A375_6H:BRD-K87048468-003-01-9:10	Q9Y261	0.531679	-0.182617	0.237647	0.831388	0.534517	FOXA2	COc1cc(OC)c(cc1NS(=O)(=O)c1ccc(cc1)C(F)(F)F)C(=O)CCCCN1CCC2(CC1)NC(=O)NC2=O	RS-102221	10 ÂµM	6 h
348	CPC013_A375_6H:BRD-K09485525-001-01-3:10	P19838	0.82084	-0.182591	0.387557	0.792354	0.589956	NFKB1	CN(C)c1ccccc1CN1CCCN(Cc2ccccc2N(C)C)C1c1ccncc1	GANT-61	10 ÂµM	6 h
349	CPC017_A375_6H:BRD-A43930669-003-01-0:10	Q06710	0.872284	-0.182516	0.1616	0.795377	0.478488	PAX8	Cc1ccccc1N1CCN(CC1)S(=O)(=O)CC12CCC(C[C@@H]1NC(=O)[C@@H](N)CCS(C)(=O)=O)C2(C)C	L-368899	10 ÂµM	6 h
350	CPC017_A375_6H:BRD-K27737647-300-01-4:10	P17947	0.856847	-0.182497	0.405834	0.897712	0.651773	SPI1	Brc1ccc(\C=C\CNCCNS(=O)(=O)c2cccc3cnccc23)cc1	H-89	10 ÂµM	6 h
351	CPC017_A375_6H:BRD-K14618467-003-01-8:10	Q9Y261	0.640551	-0.182494	0.237647	0.831388	0.534517	FOXA2	O=C(N1CCC(CC1)N1CCCC1)c1ccc(Nc2nccc(n2)-c2cc3ccccc3s2)cc1	IKK-16	10 ÂµM	6 h
352	CPC017_A375_6H:BRD-K76840893-003-01-7:10	P04150	0.696907	-0.182264	0.421061	0.829983	0.625522	NR3C1	CC(C)(Cc1c[nH]c2ccc(Cl)cc12)NCCOc1ccccc1OCC1CC1	RS-17053	10 ÂµM	6 h
353	CPC015_A375_6H:BRD-K22503835-001-06-0:10	P40763	0.893857	-0.182194	0.335783	0.819004	0.577393	STAT3	ONC(=O)CCCCCN1C(=O)c2cccc3cccc(C1=O)c23	scriptaid	10 ÂµM	6 h
354	CPC017_A375_6H:BRD-A15530910-001-01-3:10	Q13485	0.0769244	0.182103	0.481222	0.81115	0.646186	SMAD4	CC(C)OC(=O)c1cc2c(OCC(O)CNC(C)(C)C)cccc2[nH]1	SDZ-21009	10 ÂµM	6 h
355	CPC017_A375_6H:BRD-K76840893-003-01-7:10	P18848	0.91691	-0.182034	0.547389	0.87605	0.71172	ATF4	CC(C)(Cc1c[nH]c2ccc(Cl)cc12)NCCOc1ccccc1OCC1CC1	RS-17053	10 ÂµM	6 h
356	CPC017_A375_6H:BRD-K11911061-003-02-8:10	P14859	0.851046	-0.18194	0.256612	0.80515	0.530881	POU2F1	COc1ccc(NC(=O)c2ccc(cc2)-c2ccc(cc2C)-c2noc(C)n2)cc1N1CCN(C)CC1	GR-127935	10 ÂµM	6 h
357	CPC013_A375_6H:BRD-K24681473-004-01-4:10	Q13485	0.929439	-0.181771	0.481222	0.81115	0.646186	SMAD4	COCC[n+]1c(C)n(Cc2cnccn2)c2c1C(=O)c1ccccc1C2=O	YM-155	10 ÂµM	6 h
358	CPC013_A375_6H:BRD-K56334280-001-01-0:10	P04637	0.897718	-0.181739	0.255712	0.693644	0.474678	TP53	CN(C)CCN1C(=O)c2cccc3cc(N)cc(C1=O)c23	amonafide	10 ÂµM	6 h
359	CPC017_A375_6H:BRD-K82823804-001-01-7:10	P14859	0.859576	-0.181699	0.256612	0.80515	0.530881	POU2F1	Oc1ccc2[nH]c3cc(c4C(=O)NC(=O)c4c3c2c1)-c1ccccc1	PD-407824	10 ÂµM	6 h
360	CPC016_A375_6H:BRD-A75478957-001-01-6:10	P17947	0.601055	-0.18169	0.405834	0.897712	0.651773	SPI1	CC(C)C(NS(=O)(=O)c1ccc(cc1)c2ccc(Br)cc2)C(=O)O	PD-166793	10 ÂµM	6 h
361	CPC014_A375_6H:BRD-K95901403-001-01-1:10	P19838	0.74008	-0.181623	0.387557	0.792354	0.589956	NFKB1	Cc1ccc(cc1)S(=O)(=O)Nc1nc2ccccc2nc1Nc1ccc2nsnc2c1	XL-147	10 ÂµM	6 h
362	CPC017_A375_6H:BRD-K76840893-003-01-7:10	Q9NQB0	0.105558	0.18158	0.394001	0.815583	0.604792	TCF7L2	CC(C)(Cc1c[nH]c2ccc(Cl)cc12)NCCOc1ccccc1OCC1CC1	RS-17053	10 ÂµM	6 h
363	CPC017_A375_6H:BRD-A54927599-001-07-8:10	Q06710	0.851154	-0.181498	0.1616	0.795377	0.478488	PAX8	COc1ccc(C2CC(=NCCS2)c2c(O)cc(C)oc2=O)c(OC)c1	KF-38789	10 ÂµM	6 h
364	CPC013_A375_6H:BRD-K66175015-001-01-7:10	P42224	0.922609	-0.181403	0.499958	0.788496	0.644227	STAT1	CN(C)C\C=C\C(=O)Nc1cc2c(Nc3ccc(F)c(Cl)c3)ncnc2cc1O[C@H]1CCOC1	afatinib	10 ÂµM	6 h
365	CPC016_A375_6H:BRD-K22010301-001-01-2:10	P40763	0.877351	-0.181374	0.335783	0.819004	0.577393	STAT3	COc1oc(=O)c2cc(N)ccc2c1Cl	JLK-6	10 ÂµM	6 h
366	CPC014_A375_6H:BRD-K85402309-001-01-7:10	Q08050	0.184043	0.18137	0.53889	0.87384	0.706365	FOXM1	CN1CCN(CC1)c1ccc2nc([nH]c2c1)-c1c(N)c2c(F)cccc2[nH]c1=O	dovitinib	10 ÂµM	6 h
367	CPC013_A375_6H:BRD-K66175015-001-01-7:10	P15976	0.729031	-0.181312	0.465183	0.838827	0.652005	GATA1	CN(C)C\C=C\C(=O)Nc1cc2c(Nc3ccc(F)c(Cl)c3)ncnc2cc1O[C@H]1CCOC1	afatinib	10 ÂµM	6 h
368	CPC014_A375_6H:BRD-K01253243-001-01-4:10	Q01543	0.80816	-0.180978	0.332554	0.895269	0.613911	FLI1	CN(C)CCOc1ccc(cc1)-c1nc(c([nH]1)-c1ccc2c(CC\C2=N\O)c1)-c1ccncc1	SB-590885	10 ÂµM	6 h
369	CPC020_A375_6H:BRD-K50398167-236-17-7:10	P52630	0.137453	0.18092	0.427314	0.814031	0.620673	STAT2	Cc1ccc(Cl)c(Nc2ccccc2C(O)=O)c1Cl	meclofenamic-acid	10 ÂµM	6 h
370	CPC016_A375_6H:BRD-K87510569-001-01-0:10	Q9Y261	0.650374	-0.180881	0.237647	0.831388	0.534517	FOXA2	Cc1oc(nc1CCN1CCC2(CC1)OC(=O)Nc1ccc(C)cc21)-c1ccccc1	RS-504393	10 ÂµM	6 h
371	CPC014_A375_6H:BRD-K01436366-001-02-4:10	Q01543	0.892724	-0.180791	0.332554	0.895269	0.613911	FLI1	COc1cc(ccc1Nc1ncc2N(C)C(=O)c3ccccc3N(C)c2n1)C(=O)N1CCC(CC1)N1CCN(C)CC1	XMD-1150	10 ÂµM	6 h
372	CPC016_A375_6H:BRD-K49671696-045-03-6:10	P10914	0.874198	-0.180512	0.430018	0.825972	0.627995	IRF1	Fc1ccc(cc1)C(=O)C1CCN(CCn2c(=O)[nH]c3ccccc3c2=O)CC1	ketanserin	10 ÂµM	6 h
373	CPC017_A375_6H:BRD-K82823804-001-01-7:10	Q9NQB0	0.24286	0.180477	0.394001	0.815583	0.604792	TCF7L2	Oc1ccc2[nH]c3cc(c4C(=O)NC(=O)c4c3c2c1)-c1ccccc1	PD-407824	10 ÂµM	6 h
374	CPC013_A375_6H:BRD-K31553034-001-01-4:10	P52630	0.870299	-0.180112	0.427314	0.814031	0.620673	STAT2	COc1nc(C)cnc1NS(=O)(=O)c1cccnc1-c1ccc(cc1)-c1nnco1	zibotentan	10 ÂµM	6 h
375	CPC013_A375_6H:BRD-K66175015-001-01-7:10	Q08050	0.270113	0.179968	0.53889	0.87384	0.706365	FOXM1	CN(C)C\C=C\C(=O)Nc1cc2c(Nc3ccc(F)c(Cl)c3)ncnc2cc1O[C@H]1CCOC1	afatinib	10 ÂµM	6 h
376	CPC013_A375_6H:BRD-K56334280-001-01-0:10	Q04864	0.947455	-0.179965	0.390582	0.687137	0.53886	REL	CN(C)CCN1C(=O)c2cccc3cc(N)cc(C1=O)c23	amonafide	10 ÂµM	6 h
377	CPC014_A375_6H:BRD-K64857848-001-02-3:10	P52630	0.817723	-0.179921	0.427314	0.814031	0.620673	STAT2	COc1cc(ccc1Nc1ncc2N(C)C(=O)c3ccccc3N(C)c2n1)N1CCN(C)CC1	XMD-885	10 ÂµM	6 h
378	CPC013_A375_6H:BRD-K24681473-004-01-4:10	Q07869	0.901569	-0.17983	0.111844	0.543656	0.32775	PPARA	COCC[n+]1c(C)n(Cc2cnccn2)c2c1C(=O)c1ccccc1C2=O	YM-155	10 ÂµM	6 h
379	CPC017_A375_6H:BRD-K82823804-001-01-7:10	P49715	0.574225	-0.179647	0.159147	0.776762	0.467955	CEBPA	Oc1ccc2[nH]c3cc(c4C(=O)NC(=O)c4c3c2c1)-c1ccccc1	PD-407824	10 ÂµM	6 h
380	CPC017_A375_6H:BRD-K50018155-003-01-3:10	P23769	0.609571	-0.179618	0.304433	0.811158	0.557795	GATA2	COc1cc(N)c(Cl)cc1C(=O)CCC1CCN(CCNS(C)(=O)=O)CC1	RS-67506	10 ÂµM	6 h
381	CPC014_A375_6H:BRD-K95901403-001-01-1:10	O43524	0.802174	-0.17951	0.521626	0.77441	0.648018	FOXO3	Cc1ccc(cc1)S(=O)(=O)Nc1nc2ccccc2nc1Nc1ccc2nsnc2c1	XL-147	10 ÂµM	6 h
382	CPC017_A375_6H:BRD-K09638361-001-01-4:10	P01106	0.297448	0.179492	0.309443	0.62918	0.469311	MYC	COc1cc(OC)c(/C=C\2/C(=O)Nc3ccccc23)c(OC)c1	IC-261	10 ÂµM	6 h
383	CPC014_A375_6H:BRD-K66956375-001-05-5:10	Q08050	0.203439	0.17942	0.53889	0.87384	0.706365	FOXM1	CCCCCCCC\C=C/CCCCCCCC(=O)NCCO	oleoylethanolamide	10 ÂµM	6 h
384	CPC017_A375_6H:BRD-K17896185-001-01-2:10	Q9NQB0	0.270089	0.179319	0.394001	0.815583	0.604792	TCF7L2	CCC(=O)N(C1CCN(CCc2ccc(cc2)N=C=S)CC1)c1ccccc1	FIT	10 ÂµM	6 h
385	CPC006_A375_6H:BRD-K19295594-001-08-5:11.1	P18848	0.989511	-0.17908	0.547389	0.87605	0.71172	ATF4	CC(C)c1c(O)c(O)c(C=O)c2c(O)c(c(C)cc12)-c1c(C)cc2c(C(C)C)c(O)c(O)c(C=O)c2c1O	gossypol	10 ÂµM	6 h
386	CPC017_A375_6H:BRD-K51918615-303-01-1:10	Q9Y261	0.590531	-0.179045	0.237647	0.831388	0.534517	FOXA2	Ic1ccc(CCNC(=N)SCCCc2c[nH]cn2)cc1	iodophenpropit	10 ÂµM	6 h
387	CPC017_A375_6H:BRD-K82823804-001-01-7:10	P42224	0.958119	-0.179001	0.499958	0.788496	0.644227	STAT1	Oc1ccc2[nH]c3cc(c4C(=O)NC(=O)c4c3c2c1)-c1ccccc1	PD-407824	10 ÂµM	6 h
388	CPC011_A375_6H:BRD-K06753942-001-11-1:10	P10914	0.174165	0.178951	0.430018	0.825972	0.627995	IRF1	COc1ccc(cc1OC)-c1cc(=O)c2c(OC)c(OC)c(OC)c(OC)c2o1	nobiletin	10 ÂµM	6 h
389	CPC018_A375_6H:BRD-A36267905-003-12-7:10	Q00978	0.0349038	0.178704	0.481361	0.793278	0.637319	IRF9	CC(CCc1ccccc1)NC(C)C(O)c1ccc(O)cc1	buphenine	10 ÂµM	6 h
390	CPC014_A375_6H:BRD-K13514097-001-01-2:10	Q08050	0.27479	0.178671	0.53889	0.87384	0.706365	FOXM1	CO[C@@H]1C[C@H](C[C@@H](C)[C@@H]2CC(=O)[C@H](C)\C=C(C)\[C@@H](O)[C@@H](OC)C(=O)[C@H](C)C[C@H](C)\C=C\C=C\C=C(C)\[C@H](C[C@@H]3CC[C@@H](C)[C@@](O)(O3)C(=O)C(=O)N3CCCC[C@H]3C(=O)O2)OC)CC[C@H]1OCCO	everolimus	10 ÂµM	6 h
391	CPC018_A375_6H:BRD-K77641333-003-15-6:10	P10914	0.386975	0.178521	0.430018	0.825972	0.627995	IRF1	C(C1=NCCN1)c1cccc2ccccc12	naphazoline	10 ÂµM	6 h
392	CPC017_A375_6H:BRD-K47639036-003-03-3:10	Q9Y261	0.498586	-0.178348	0.237647	0.831388	0.534517	FOXA2	Cc1c(oc2c(cccc2c1=O)C(=O)OCCN1CCCCC1)-c1ccccc1	flavoxate	10 ÂµM	6 h
393	CPC018_A375_6H:BRD-A36267905-003-12-7:10	P42224	0.347558	0.178077	0.499958	0.788496	0.644227	STAT1	CC(CCc1ccccc1)NC(C)C(O)c1ccc(O)cc1	buphenine	10 ÂµM	6 h
394	CPC020_A375_6H:BRD-K50398167-236-17-7:10	P49715	0.649497	-0.177867	0.159147	0.776762	0.467955	CEBPA	Cc1ccc(Cl)c(Nc2ccccc2C(O)=O)c1Cl	meclofenamic-acid	10 ÂµM	6 h
395	CPC014_A375_6H:BRD-K93331255-001-01-2:10	P52630	0.838982	-0.177311	0.427314	0.814031	0.620673	STAT2	NCCCC[C@H](NC(=O)[C@@H]1CCCN1C(=O)[C@@H]1CSSC[C@H](N)C(=O)N[C@@H](Cc2ccc(O)cc2)C(=O)N[C@@H](Cc2ccccc2)C(=O)N[C@@H](CCC(N)=O)C(=O)N[C@@H](CC(N)=O)C(=O)N1)C(=O)NCC(N)=O	lypressin	10 ÂµM	6 h
396	CPC014_A375_6H:BRD-K26674531-001-01-3:10	Q16236	0.930186	-0.177296	0.470041	0.895656	0.682848	NFE2L2	C\C=C1/C(=O)C[C@H]2[C@@H]3CCC4=CC(=O)CC[C@]4(C)[C@H]3CC[C@]12C	GR-235	10 ÂµM	6 h
397	CPC013_A375_6H:BRD-K56334280-001-01-0:10	Q08050	0.127747	0.177245	0.53889	0.87384	0.706365	FOXM1	CN(C)CCN1C(=O)c2cccc3cc(N)cc(C1=O)c23	amonafide	10 ÂµM	6 h
398	CPC018_A375_6H:BRD-K16195444-001-01-7:10	P42224	0.401687	0.177174	0.499958	0.788496	0.644227	STAT1	Cc1cc(c(O)c(C)c1CC1=NCCN1)C(C)(C)C	oxymetazoline	10 ÂµM	6 h
399	CPC017_A375_6H:BRD-K11911061-003-02-8:10	P18848	0.941453	-0.177086	0.547389	0.87605	0.71172	ATF4	COc1ccc(NC(=O)c2ccc(cc2)-c2ccc(cc2C)-c2noc(C)n2)cc1N1CCN(C)CC1	GR-127935	10 ÂµM	6 h
400	CPC016_A375_6H:BRD-K79684402-300-01-0:10	Q99814	0.520821	-0.17693	0.296091	0.819277	0.557684	EPAS1	Cc1ncc(CN2CCC(=CC2)c2ccccc2)c(N)n1	Ro-10-5824	10 ÂµM	6 h
401	CPC014_A375_6H:BRD-K64800655-001-01-7:10	P18848	0.185299	0.176637	0.547389	0.87605	0.71172	ATF4	CC(C)CC(=O)Nc1n[nH]c2c1CN(C(=O)C1CCN(C)CC1)C2(C)C	PHA-793887	10 ÂµM	6 h
402	CPC017_A375_6H:BRD-K66782112-001-01-2:10	Q13485	0.104212	0.176585	0.481222	0.81115	0.646186	SMAD4	NC(=O)CCCCn1ccc(N=C(N)NCC(F)(F)F)n1	ICI-162846	10 ÂµM	6 h
403	CPC014_A375_6H:BRD-K53561341-001-02-6:10	Q01543	0.866345	-0.176554	0.332554	0.895269	0.613911	FLI1	CCN1CCN(CC1)C(=O)Cc1ccc(Nc2ncc(F)c(Nc3ccc(cc3)C(=O)Nc3ccccc3Cl)n2)cc1	aurora-a-inhibitor-i	10 ÂµM	6 h
404	CPC008_A375_6H:BRD-K44432556-001-03-0:10	P10276	0.75742	-0.176302	0.25858	0.624933	0.441757	RARA	C(Nc1nc(nnc1-c1ccccc1)-c1ccccn1)c1ccc(cc1)-c1ccccc1	VU-0418946-1	10 ÂµM	6 h
405	CPC013_A375_6H:BRD-K66175015-001-01-7:10	O43524	0.806168	-0.176282	0.521626	0.77441	0.648018	FOXO3	CN(C)C\C=C\C(=O)Nc1cc2c(Nc3ccc(F)c(Cl)c3)ncnc2cc1O[C@H]1CCOC1	afatinib	10 ÂµM	6 h
406	CPC017_A375_6H:BRD-K12867552-001-01-3:10	P23769	0.712404	-0.176151	0.304433	0.811158	0.557795	GATA2	CN(C)Cc1c(oc2ccccc12)C(=O)NCCOc1ccc(cc1)C(=O)NO	PCI-24781	10 ÂµM	6 h
407	CPC014_A375_6H:BRD-K01253243-001-01-4:10	O43524	0.853924	-0.17615	0.521626	0.77441	0.648018	FOXO3	CN(C)CCOc1ccc(cc1)-c1nc(c([nH]1)-c1ccc2c(CC\C2=N\O)c1)-c1ccncc1	SB-590885	10 ÂµM	6 h
408	CPC014_A375_6H:BRD-K18135438-001-08-4:10	P52630	0.702502	-0.175904	0.427314	0.814031	0.620673	STAT2	C[C@H](CCC(O)=O)[C@H]1CC[C@H]2[C@@H]3[C@H](O)C[C@@H]4C[C@H](O)CC[C@]4(C)[C@H]3CC[C@]12C	chenodeoxycholic-acid	10 ÂµM	6 h
409	CPC014_A375_6H:BRD-K82091397-001-01-4:10	P15976	0.740121	-0.175617	0.465183	0.838827	0.652005	GATA1	COc1nccc(n1)-c1c(ncn1[C@H]1CC[C@H](O)CC1)-c1ccc(F)cc1	SB-239063	10 ÂµM	6 h
410	CPC017_A375_6H:BRD-K04414442-001-03-4:10	Q13485	0.069	0.175393	0.481222	0.81115	0.646186	SMAD4	CC[C@H](NC(=O)c1c(C)c(nc2ccccc12)-c1ccccc1)c1ccccc1	SB-222200	10 ÂµM	6 h
411	CPC017_A375_6H:BRD-K50018155-003-01-3:10	Q13485	0.103433	0.17533	0.481222	0.81115	0.646186	SMAD4	COc1cc(N)c(Cl)cc1C(=O)CCC1CCN(CCNS(C)(=O)=O)CC1	RS-67506	10 ÂµM	6 h
412	CPC013_A375_6H:BRD-K66175015-001-01-7:10	Q00978	0.835244	-0.17531	0.481361	0.793278	0.637319	IRF9	CN(C)C\C=C\C(=O)Nc1cc2c(Nc3ccc(F)c(Cl)c3)ncnc2cc1O[C@H]1CCOC1	afatinib	10 ÂµM	6 h
413	CPC014_A375_6H:BRD-K51313569-001-02-9:10	P19838	0.703998	-0.175299	0.387557	0.792354	0.589956	NFKB1	CC(=O)c1c(C)c2cnc(Nc3ccc(cn3)N3CCNCC3)nc2n(C2CCCC2)c1=O	palbociclib	10 ÂµM	6 h
414	CPC017_A375_6H:BRD-A43930669-003-01-0:10	P26367	0.799692	-0.175284	0.168309	0.821706	0.495008	PAX6	Cc1ccccc1N1CCN(CC1)S(=O)(=O)CC12CCC(C[C@@H]1NC(=O)[C@@H](N)CCS(C)(=O)=O)C2(C)C	L-368899	10 ÂµM	6 h
415	CPC017_A375_6H:BRD-K15791587-003-01-7:10	P23769	0.807526	-0.175223	0.304433	0.811158	0.557795	GATA2	FC(F)(F)c1cc(CO[C@H]2CCCN[C@H]2c2ccccc2)cc(c1)C(F)(F)F	L-733060	10 ÂµM	6 h
416	CPC017_A375_6H:BRD-K67277431-002-03-0:10	P26367	0.859793	-0.175197	0.168309	0.821706	0.495008	PAX6	COc1ccc(cc1C(=O)NCc1cccnc1)C(=O)NCc1cccnc1	picotamide	10 ÂµM	6 h
417	CPC017_A375_6H:BRD-K09638361-001-01-4:10	Q13485	0.169359	0.175062	0.481222	0.81115	0.646186	SMAD4	COc1cc(OC)c(/C=C\2/C(=O)Nc3ccccc23)c(OC)c1	IC-261	10 ÂµM	6 h
418	CPC016_A375_6H:BRD-A82590476-001-01-1:10	Q9Y261	0.603929	-0.174758	0.237647	0.831388	0.534517	FOXA2	CN(Cc1ccccc1)C(=O)C(Cc2ccc3ccccc3c2)NC(=O)C4CCCN4C(=O)Nc5ccccc5[N+](=O)[O-]	SDZ-NKT-343	10 ÂµM	6 h
419	CPC016_A375_6H:BRD-K22010301-001-01-2:10	Q9Y261	0.469276	-0.174627	0.237647	0.831388	0.534517	FOXA2	COc1oc(=O)c2cc(N)ccc2c1Cl	JLK-6	10 ÂµM	6 h
420	CPC017_A375_6H:BRD-K62310379-001-03-0:10	Q00978	0.880173	-0.174383	0.481361	0.793278	0.637319	IRF9	CCC(=O)O[C@@]1([C@H](C)C[C@H]2[C@@H]3C[C@H](F)C4=CC(=O)C=C[C@]4(C)[C@@]3(F)[C@@H](O)C[C@]12C)C(=O)SCF	fluticasone-propionate	10 ÂµM	6 h
421	CPC014_A375_6H:BRD-K74514084-003-01-9:10	P17947	0.172884	0.174178	0.405834	0.897712	0.651773	SPI1	CN(c1ccc2c(C)n(C)nc2c1)c1ccnc(Nc2ccc(C)c(c2)S(N)(=O)=O)n1	pazopanib	10 ÂµM	6 h
422	CPC017_A375_6H:BRD-K05151076-001-01-8:10	Q9NQB0	0.1921	0.174142	0.394001	0.815583	0.604792	TCF7L2	CCCCCS(=O)(=O)CCCCCCCCCCn1c(c(C)c2cc(O)ccc12)-c1ccc(O)cc1	ZK-164015	10 ÂµM	6 h
423	CPC014_A375_6H:BRD-K95901403-001-01-1:10	Q08050	0.40722	0.173894	0.53889	0.87384	0.706365	FOXM1	Cc1ccc(cc1)S(=O)(=O)Nc1nc2ccccc2nc1Nc1ccc2nsnc2c1	XL-147	10 ÂµM	6 h
424	CPC017_A375_6H:BRD-K04414442-001-03-4:10	P26367	0.831713	-0.173827	0.168309	0.821706	0.495008	PAX6	CC[C@H](NC(=O)c1c(C)c(nc2ccccc12)-c1ccccc1)c1ccccc1	SB-222200	10 ÂµM	6 h
425	CPC017_A375_6H:BRD-K79930101-300-01-1:10	P17947	0.867698	-0.173615	0.405834	0.897712	0.651773	SPI1	CS(=O)(=O)CCNCc1nc(cs1)-c1ccc2ncnc(Nc3ccc(OCc4cccc(F)c4)c(Cl)c3)c2c1	GW-583340	10 ÂµM	6 h
426	CPC008_A375_6H:BRD-K44432556-001-03-0:10	P17676	0.747941	-0.173526	0.463405	0.74742	0.605413	CEBPB	C(Nc1nc(nnc1-c1ccccc1)-c1ccccn1)c1ccc(cc1)-c1ccccc1	VU-0418946-1	10 ÂµM	6 h
427	CPC017_A375_6H:BRD-K68246049-001-01-4:10	P01106	0.463285	0.173417	0.309443	0.62918	0.469311	MYC	CC(=Cc1ccc(cc1)C(=O)O)c2ccc3c(c2)C(C)(C)CCC3(C)C	TTNPB	10 ÂµM	6 h
428	CPC006_A375_6H:BRD-K85606544-001-01-8:10	Q16236	0.904348	-0.173417	0.470041	0.895656	0.682848	NFE2L2	CCOc1cc2ncc(C#N)c(Nc3ccc(OCc4ccccn4)c(Cl)c3)c2cc1NC(=O)\C=C\CN(C)C	neratinib	10 ÂµM	6 h
429	CPC009_A375_6H:BRD-K74501079-001-13-2:10	Q04206	0.0603406	0.173119	0.357541	0.723964	0.540752	RELA	CC[C@H]1OC(=O)[C@H](C)[C@@H](O[C@H]2C[C@@](C)(OC)[C@@H](O)[C@H](C)O2)[C@H](C)[C@@H](O[C@@H]2O[C@H](C)C[C@@H]([C@H]2O)N(C)C)[C@](C)(O)C[C@@H](C)CN(C)[C@H](C)[C@@H](O)[C@]1(C)O	azithromycin	10 ÂµM	6 h
430	CPC017_A375_6H:BRD-K47639036-003-03-3:10	Q06710	0.875554	-0.1731	0.1616	0.795377	0.478488	PAX8	Cc1c(oc2c(cccc2c1=O)C(=O)OCCN1CCCCC1)-c1ccccc1	flavoxate	10 ÂµM	6 h
431	CPC013_A375_6H:BRD-K24681473-004-01-4:10	Q14765	0.769558	-0.173042	0.344895	0.911403	0.628149	STAT4	COCC[n+]1c(C)n(Cc2cnccn2)c2c1C(=O)c1ccccc1C2=O	YM-155	10 ÂµM	6 h
432	CPC017_A375_6H:BRD-K12120659-305-01-4:10	P26367	0.898713	-0.173029	0.168309	0.821706	0.495008	PAX6	NC(=N)c1ccc(cc1)N1CCN(CC1)C1CCN(CC(O)=O)CC1	GR-144053	10 ÂµM	6 h
433	CPC017_A375_6H:BRD-K63150726-001-01-3:10	Q9Y261	0.614718	-0.172976	0.237647	0.831388	0.534517	FOXA2	CCCCCOc1c(OC)ccc2cc(C(=O)NCc3ccc4OCOc4c3)c(=O)[nH]c12	JTE-907	10 ÂµM	6 h
434	CPC015_A375_6H:BRD-K22503835-001-06-0:10	P18848	0.795116	-0.172929	0.547389	0.87605	0.71172	ATF4	ONC(=O)CCCCCN1C(=O)c2cccc3cccc(C1=O)c23	scriptaid	10 ÂµM	6 h
435	CPC016_A375_6H:BRD-K96862998-001-03-1:10	Q99814	0.530355	-0.172903	0.296091	0.819277	0.557684	EPAS1	Cc1ccc(=O)n(c1)-c1ccccc1	pirfenidone	10 ÂµM	6 h
436	CPC016_A375_6H:BRD-K53913732-001-01-8:10	Q9Y261	0.568381	-0.172882	0.237647	0.831388	0.534517	FOXA2	CN(C)c1ccc(NC(=O)Nc2cc(C)nc3c(F)cc(F)cc23)cc1	SB-408124	10 ÂµM	6 h
437	CPC017_A375_6H:BRD-K76840893-003-01-7:10	Q06710	0.78516	-0.172822	0.1616	0.795377	0.478488	PAX8	CC(C)(Cc1c[nH]c2ccc(Cl)cc12)NCCOc1ccccc1OCC1CC1	RS-17053	10 ÂµM	6 h
438	CPC014_A375_6H:BRD-K99749624-001-01-3:10	P17947	0.294244	0.172773	0.405834	0.897712	0.651773	SPI1	Cc1ccc(F)c(NC(=O)Nc2ccc(cc2)-c2cccc3[nH]nc(N)c23)c1	linifanib	10 ÂµM	6 h
439	CPC016_A375_6H:BRD-K87048468-003-01-9:10	Q99814	0.504578	-0.172743	0.296091	0.819277	0.557684	EPAS1	COc1cc(OC)c(cc1NS(=O)(=O)c1ccc(cc1)C(F)(F)F)C(=O)CCCCN1CCC2(CC1)NC(=O)NC2=O	RS-102221	10 ÂµM	6 h
440	CPC017_A375_6H:BRD-K51918615-303-01-1:10	P42224	0.965727	-0.172687	0.499958	0.788496	0.644227	STAT1	Ic1ccc(CCNC(=N)SCCCc2c[nH]cn2)cc1	iodophenpropit	10 ÂµM	6 h
441	CPC014_A375_6H:BRD-K04923131-001-06-3:10	P18848	0.978348	-0.172654	0.547389	0.87605	0.71172	ATF4	O\N=C1/C(Nc2ccccc12)=C1/C(=O)Nc2cc(Br)ccc12	GSK-3-inhibitor-IX	10 ÂµM	6 h
442	CPC018_A375_6H:BRD-K12244279-001-02-5:10	P05412	0.0975363	0.1725	0.202406	0.813121	0.507764	JUN	N\C(Sc1ccc(N)cc1)=C(\C#N)c1ccccc1C(F)(F)F	MEK1-2-inhibitor	10 ÂµM	6 h
443	CPC014_A375_6H:BRD-K83794624-001-01-7:10	Q08050	0.284409	0.172491	0.53889	0.87384	0.706365	FOXM1	COc1cccc2C(=O)c3c(O)c4C[C@](O)(C[C@H](O[C@H]5C[C@H](N)[C@H](O[C@@H]6CCCCO6)[C@H](C)O5)c4c(O)c3C(=O)c12)C(=O)CO	pirarubicin	10 ÂµM	6 h
444	CPC014_A375_6H:BRD-K13514097-001-01-2:10	Q01543	0.888794	-0.17238	0.332554	0.895269	0.613911	FLI1	CO[C@@H]1C[C@H](C[C@@H](C)[C@@H]2CC(=O)[C@H](C)\C=C(C)\[C@@H](O)[C@@H](OC)C(=O)[C@H](C)C[C@H](C)\C=C\C=C\C=C(C)\[C@H](C[C@@H]3CC[C@@H](C)[C@@](O)(O3)C(=O)C(=O)N3CCCC[C@H]3C(=O)O2)OC)CC[C@H]1OCCO	everolimus	10 ÂµM	6 h
445	CPC014_A375_6H:BRD-K13514097-001-01-2:10	Q16236	0.805315	-0.172313	0.470041	0.895656	0.682848	NFE2L2	CO[C@@H]1C[C@H](C[C@@H](C)[C@@H]2CC(=O)[C@H](C)\C=C(C)\[C@@H](O)[C@@H](OC)C(=O)[C@H](C)C[C@H](C)\C=C\C=C\C=C(C)\[C@H](C[C@@H]3CC[C@@H](C)[C@@](O)(O3)C(=O)C(=O)N3CCCC[C@H]3C(=O)O2)OC)CC[C@H]1OCCO	everolimus	10 ÂµM	6 h
446	CPC018_A375_6H:BRD-K43887077-001-02-8:10	Q00978	0.133369	0.172302	0.481361	0.793278	0.637319	IRF9	NCCc1ccc(O)c(O)c1	dopamine	10 ÂµM	6 h
447	CPC017_A375_6H:BRD-K05151076-001-01-8:10	P26367	0.845808	-0.172111	0.168309	0.821706	0.495008	PAX6	CCCCCS(=O)(=O)CCCCCCCCCCn1c(c(C)c2cc(O)ccc12)-c1ccc(O)cc1	ZK-164015	10 ÂµM	6 h
448	CPC017_A375_6H:BRD-A43930669-003-01-0:10	P10275	0.109158	0.171997	0.314701	0.828363	0.571532	AR	Cc1ccccc1N1CCN(CC1)S(=O)(=O)CC12CCC(C[C@@H]1NC(=O)[C@@H](N)CCS(C)(=O)=O)C2(C)C	L-368899	10 ÂµM	6 h
449	CPC017_A375_6H:BRD-A47633927-001-01-8:10	P23769	0.621433	-0.171995	0.304433	0.811158	0.557795	GATA2	CC(C)CC(NC(=O)OCC1c2ccccc2-c3ccccc13)C(=O)O	NPC-15199	10 ÂµM	6 h
450	CPC017_A375_6H:BRD-K43330982-001-01-5:10	P52630	0.17832	0.17195	0.427314	0.814031	0.620673	STAT2	CC(C)c1cc(NNC(=O)Nc2cc(Cl)nc(Cl)c2)nc2n(C)nc(C)c12	JTE-013	10 ÂµM	6 h
451	CPC017_A375_6H:BRD-K67298865-001-03-3:10	P26367	0.877585	-0.171878	0.168309	0.821706	0.495008	PAX6	NC(=O)c1ccc(cc1)-c1nc(c([nH]1)-c1ccccn1)-c1ccc2OCOc2c1	SB-431542	10 ÂµM	6 h
452	CPC013_A375_6H:BRD-K24681473-004-01-4:10	Q01094	0.178279	0.171555	0.408064	0.818052	0.613058	E2F1	COCC[n+]1c(C)n(Cc2cnccn2)c2c1C(=O)c1ccccc1C2=O	YM-155	10 ÂµM	6 h
453	CPC017_A375_6H:BRD-A47633927-001-01-8:10	Q13485	0.0947233	0.17147	0.481222	0.81115	0.646186	SMAD4	CC(C)CC(NC(=O)OCC1c2ccccc2-c3ccccc13)C(=O)O	NPC-15199	10 ÂµM	6 h
454	CPC013_A375_6H:BRD-K24681473-004-01-4:10	P98177	0.81913	-0.171401	0.421503	0.550249	0.485876	FOXO4	COCC[n+]1c(C)n(Cc2cnccn2)c2c1C(=O)c1ccccc1C2=O	YM-155	10 ÂµM	6 h
455	CPC013_A375_6H:BRD-K79090631-001-15-7:10	P04150	0.814287	-0.171356	0.421061	0.829983	0.625522	NR3C1	OCCCNc1cc(ccn1)c2ccnc(Nc3cccc(Cl)c3)n2	CGP-60474	10 ÂµM	6 h
456	CPC017_A375_6H:BRD-K66782112-001-01-2:10	Q9Y261	0.630164	-0.171317	0.237647	0.831388	0.534517	FOXA2	NC(=O)CCCCn1ccc(N=C(N)NCC(F)(F)F)n1	ICI-162846	10 ÂµM	6 h
457	CPC016_A375_6H:BRD-K24675965-001-02-5:10	Q9Y261	0.654896	-0.171295	0.237647	0.831388	0.534517	FOXA2	Brc1ccc(NC(=O)N2NC(=O)[C@H]([C@@H]2c2ccccc2)c2ccccc2)cc1	LY-288513	10 ÂµM	6 h
458	CPC018_A375_6H:BRD-A29289453-001-03-9:10	Q01543	0.221584	0.171125	0.332554	0.895269	0.613911	FLI1	COC(=O)C1=C(C)NC(C)=C(C1C)C(=O)OCCSc1ccccc1	PCA-4248	10 ÂµM	6 h
459	CPC017_A375_6H:BRD-K67277431-002-03-0:10	Q06710	0.822667	-0.170881	0.1616	0.795377	0.478488	PAX8	COc1ccc(cc1C(=O)NCc1cccnc1)C(=O)NCc1cccnc1	picotamide	10 ÂµM	6 h
460	CPC018_A375_6H:BRD-K22385716-001-01-7:10	P10914	0.335615	0.170769	0.430018	0.825972	0.627995	IRF1	O=c1cc(oc2c(cccc12)-c1ccccc1)N1CCNCC1	LY-303511	10 ÂµM	6 h
461	CPC017_A375_6H:BRD-K67277431-002-03-0:10	Q13485	0.0749554	0.170753	0.481222	0.81115	0.646186	SMAD4	COc1ccc(cc1C(=O)NCc1cccnc1)C(=O)NCc1cccnc1	picotamide	10 ÂµM	6 h
462	CPC017_A375_6H:BRD-K35559145-050-03-6:10	P10275	0.0443441	0.170731	0.314701	0.828363	0.571532	AR	COc1ccc2Sc3ccccc3N(C[C@H](C)CN(C)C)c2c1	levomepromazine	10 ÂµM	6 h
463	CPC014_A375_6H:BRD-K23192422-001-01-1:10	Q01094	0.12341	0.170617	0.408064	0.818052	0.613058	E2F1	C[C@]12O[C@H](C[C@]1(O)CO)n1c3ccccc3c3c4C(=O)NCc4c4c5ccccc5n2c4c13	lestaurtinib	10 ÂµM	6 h
464	CPC017_A375_6H:BRD-K13646352-001-01-2:10	P23769	0.651554	-0.170466	0.304433	0.811158	0.557795	GATA2	CO[C@@H]1[C@@H](C[C@H]2O[C@]1(C)n1c3ccccc3c3c4CNC(=O)c4c4c5ccccc5n2c4c13)N(C)C(=O)c1ccccc1	midostaurin	10 ÂµM	6 h
465	CPC015_A375_6H:BRD-K22503835-001-06-0:10	Q14765	0.777716	-0.170446	0.344895	0.911403	0.628149	STAT4	ONC(=O)CCCCCN1C(=O)c2cccc3cccc(C1=O)c23	scriptaid	10 ÂµM	6 h
466	CPC017_A375_6H:BRD-K26521938-001-04-9:10	Q13485	0.110367	0.170405	0.481222	0.81115	0.646186	SMAD4	CCCCC[C@H](O)\C=C\[C@H]1[C@H](O)CC(=O)[C@@H]1C\C=C/CCCC(O)=O	dinoprostone	10 ÂµM	6 h
467	CPC017_A375_6H:BRD-K10177585-003-01-6:10	Q99814	0.494578	-0.170217	0.296091	0.819277	0.557684	EPAS1	CC[C@@H]1CN2C(=N1)c1[nH]c(nc1N(C)C2=O)-c1ccccc1	PSB-11	10 ÂµM	6 h
468	CPC014_A375_6H:BRD-K53972329-001-01-3:10	P15336	0.154221	0.170158	0.427445	0.720966	0.574206	ATF2	N#CC[C@H](C1CCCC1)n1cc(cn1)-c1ncnc2[nH]ccc12	ruxolitinib	10 ÂµM	6 h
469	CPC014_A375_6H:BRD-K95901403-001-01-1:10	P18848	0.947126	-0.1701	0.547389	0.87605	0.71172	ATF4	Cc1ccc(cc1)S(=O)(=O)Nc1nc2ccccc2nc1Nc1ccc2nsnc2c1	XL-147	10 ÂµM	6 h
470	CPC016_A375_6H:BRD-K86727142-001-06-6:10	P10914	0.906832	-0.17001	0.430018	0.825972	0.627995	IRF1	CCCCCCCCCCCC1C(=O)C(=O)CC(=O)C1=O	embelin	10 ÂµM	6 h
471	CPC017_A375_6H:BRD-K13646352-001-01-2:10	P52630	0.20229	0.169954	0.427314	0.814031	0.620673	STAT2	CO[C@@H]1[C@@H](C[C@H]2O[C@]1(C)n1c3ccccc3c3c4CNC(=O)c4c4c5ccccc5n2c4c13)N(C)C(=O)c1ccccc1	midostaurin	10 ÂµM	6 h
472	CPC020_A375_6H:BRD-K50398167-236-17-7:10	Q06710	0.808595	-0.169935	0.1616	0.795377	0.478488	PAX8	Cc1ccc(Cl)c(Nc2ccccc2C(O)=O)c1Cl	meclofenamic-acid	10 ÂµM	6 h
473	CPC009_A375_6H:BRD-A81233518-004-14-6:10	P01106	0.433585	0.169876	0.309443	0.62918	0.469311	MYC	C[N+]1(C)CCC(C1)OC(=O)C(O)(C1CCCC1)c1ccccc1	glycopyrrolate	10 ÂµM	6 h
474	CPC018_A375_6H:BRD-K82983861-001-01-9:10	P10914	0.399411	0.169866	0.430018	0.825972	0.627995	IRF1	Cc1nc(sc1CSc1ccc(OCC(O)=O)c(C)c1)-c1ccc(c(F)c1)C(F)(F)F	GW-0742	10 ÂµM	6 h
475	CPC014_A375_6H:BRD-K16485616-001-03-0:10	Q14209	0.211731	0.169733	0.546936	0.73274	0.639838	E2F2	Nc1ccccc1NC(=O)c1ccc(CNc2nccc(n2)-c2cccnc2)cc1	mocetinostat	10 ÂµM	6 h
476	CPC014_A375_6H:BRD-K77008974-001-01-6:10	Q08050	0.251514	0.169537	0.53889	0.87384	0.706365	FOXM1	COC(=O)Nc1ccc(cc1)-c1nc(N2CCOCC2)c2cnn(C3CCN(CC3)C(=O)OC)c2n1	WYE-354	10 ÂµM	6 h
477	CPC016_A375_6H:BRD-M00539986-051-01-1:10	Q9Y261	0.547253	-0.169521	0.237647	0.831388	0.534517	FOXA2	COc1ccc(C[C@H](C)NC[C@@H](O)c2ccc(O)c(NC=O)c2)cc1	formoterol	10 ÂµM	6 h
478	CPC018_A375_6H:BRD-K50388907-001-15-5:10	P42224	0.419261	0.16946	0.499958	0.788496	0.644227	STAT1	CC(C)OC(=O)C(C)(C)Oc1ccc(cc1)C(=O)c1ccc(Cl)cc1	fenofibrate	10 ÂµM	6 h
479	CPC017_A375_6H:BRD-A47633927-001-01-8:10	Q9NQB0	0.278429	0.169283	0.394001	0.815583	0.604792	TCF7L2	CC(C)CC(NC(=O)OCC1c2ccccc2-c3ccccc13)C(=O)O	NPC-15199	10 ÂµM	6 h
480	CPC017_A375_6H:BRD-K24201553-003-02-4:10	P26367	0.841764	-0.169237	0.168309	0.821706	0.495008	PAX6	CC1CCN(CC[C@H]2CCCN2S(=O)(=O)c2cccc(O)c2)CC1	SB-269970	10 ÂµM	6 h
481	CPC017_A375_6H:BRD-K13646352-001-01-2:10	P26367	0.859656	-0.169201	0.168309	0.821706	0.495008	PAX6	CO[C@@H]1[C@@H](C[C@H]2O[C@]1(C)n1c3ccccc3c3c4CNC(=O)c4c4c5ccccc5n2c4c13)N(C)C(=O)c1ccccc1	midostaurin	10 ÂµM	6 h
482	CPC017_A375_6H:BRD-K26521938-001-04-9:10	Q06710	0.887938	-0.169159	0.1616	0.795377	0.478488	PAX8	CCCCC[C@H](O)\C=C\[C@H]1[C@H](O)CC(=O)[C@@H]1C\C=C/CCCC(O)=O	dinoprostone	10 ÂµM	6 h
483	CPC017_A375_6H:BRD-K09638361-001-01-4:10	Q9Y261	0.512148	-0.169153	0.237647	0.831388	0.534517	FOXA2	COc1cc(OC)c(/C=C\2/C(=O)Nc3ccccc23)c(OC)c1	IC-261	10 ÂµM	6 h
484	CPC017_A375_6H:BRD-K78637815-001-01-4:10	Q13485	0.120473	0.169147	0.481222	0.81115	0.646186	SMAD4	COc1ccc(cc1)-c1oc2cc(OC)ccc2c1C(=O)c1ccc(cc1)C#N	LY-320135	10 ÂµM	6 h
485	CPC017_A375_6H:BRD-K67298865-001-03-3:10	P23769	0.620176	-0.169145	0.304433	0.811158	0.557795	GATA2	NC(=O)c1ccc(cc1)-c1nc(c([nH]1)-c1ccccn1)-c1ccc2OCOc2c1	SB-431542	10 ÂµM	6 h
486	CPC017_A375_6H:BRD-K11911061-003-02-8:10	Q9NQB0	0.284294	0.169054	0.394001	0.815583	0.604792	TCF7L2	COc1ccc(NC(=O)c2ccc(cc2)-c2ccc(cc2C)-c2noc(C)n2)cc1N1CCN(C)CC1	GR-127935	10 ÂµM	6 h
487	CPC017_A375_6H:BRD-K62310379-001-03-0:10	Q9Y261	0.665359	-0.169028	0.237647	0.831388	0.534517	FOXA2	CCC(=O)O[C@@]1([C@H](C)C[C@H]2[C@@H]3C[C@H](F)C4=CC(=O)C=C[C@]4(C)[C@@]3(F)[C@@H](O)C[C@]12C)C(=O)SCF	fluticasone-propionate	10 ÂµM	6 h
488	CPC016_A375_6H:BRD-K53913732-001-01-8:10	P40763	0.710195	-0.168984	0.335783	0.819004	0.577393	STAT3	CN(C)c1ccc(NC(=O)Nc2cc(C)nc3c(F)cc(F)cc23)cc1	SB-408124	10 ÂµM	6 h
489	CPC018_A375_6H:BRD-K20755323-001-01-8:10	P18848	0.834099	-0.168974	0.547389	0.87605	0.71172	ATF4	Oc1ccc(Nc2nc(cs2)-c2ccc(Cl)cc2)cc1	SKI-II	10 ÂµM	6 h
490	CPC020_A375_6H:BRD-K08806317-001-02-1:10	P01106	0.39613	0.168965	0.309443	0.62918	0.469311	MYC	CC(C)(C)NC[C@H](O)COc1nsnc1N1CCOCC1	timolol	10 ÂµM	6 h
491	CPC017_A375_6H:BRD-K11911061-003-02-8:10	P40763	0.62844	-0.168894	0.335783	0.819004	0.577393	STAT3	COc1ccc(NC(=O)c2ccc(cc2)-c2ccc(cc2C)-c2noc(C)n2)cc1N1CCN(C)CC1	GR-127935	10 ÂµM	6 h
492	CPC017_A375_6H:BRD-K35559145-050-03-6:10	P23769	0.608548	-0.168719	0.304433	0.811158	0.557795	GATA2	COc1ccc2Sc3ccccc3N(C[C@H](C)CN(C)C)c2c1	levomepromazine	10 ÂµM	6 h
493	CPC010_A375_6H:BRD-A71262238-001-06-8:10	P10914	0.406426	0.168694	0.430018	0.825972	0.627995	IRF1	CCCCN1CCCC1CNC(=O)c1cc(C#N)c2ccccc2c1OC	nafadotride	10 ÂµM	6 h
494	CPC014_A375_6H:BRD-K23192422-001-01-1:10	Q04206	0.864671	-0.168579	0.357541	0.723964	0.540752	RELA	C[C@]12O[C@H](C[C@]1(O)CO)n1c3ccccc3c3c4C(=O)NCc4c4c5ccccc5n2c4c13	lestaurtinib	10 ÂµM	6 h
495	CPC014_A375_6H:BRD-K99964838-001-03-6:10	P18848	0.103256	0.168564	0.547389	0.87605	0.71172	ATF4	COc1cc(Nc2c(cnc3cc(OCCCN4CCN(C)CC4)c(OC)cc23)C#N)c(Cl)cc1Cl	bosutinib	10 ÂµM	6 h
496	CPC017_A375_6H:BRD-A47633927-001-01-8:10	P26367	0.799442	-0.168521	0.168309	0.821706	0.495008	PAX6	CC(C)CC(NC(=O)OCC1c2ccccc2-c3ccccc13)C(=O)O	NPC-15199	10 ÂµM	6 h
497	CPC017_A375_6H:BRD-K13646352-001-01-2:10	P18848	0.919505	-0.168481	0.547389	0.87605	0.71172	ATF4	CO[C@@H]1[C@@H](C[C@H]2O[C@]1(C)n1c3ccccc3c3c4CNC(=O)c4c4c5ccccc5n2c4c13)N(C)C(=O)c1ccccc1	midostaurin	10 ÂµM	6 h
498	CPC017_A375_6H:BRD-K14618467-003-01-8:10	P04150	0.691457	-0.168378	0.421061	0.829983	0.625522	NR3C1	O=C(N1CCC(CC1)N1CCCC1)c1ccc(Nc2nccc(n2)-c2cc3ccccc3s2)cc1	IKK-16	10 ÂµM	6 h
499	CPC017_A375_6H:BRD-K11911061-003-02-8:10	P26367	0.806773	-0.168131	0.168309	0.821706	0.495008	PAX6	COc1ccc(NC(=O)c2ccc(cc2)-c2ccc(cc2C)-c2noc(C)n2)cc1N1CCN(C)CC1	GR-127935	10 ÂµM	6 h
500	CPC017_A375_6H:BRD-K10177585-003-01-6:10	P42224	0.934284	-0.168127	0.499958	0.788496	0.644227	STAT1	CC[C@@H]1CN2C(=N1)c1[nH]c(nc1N(C)C2=O)-c1ccccc1	PSB-11	10 ÂµM	6 h
501	CPC017_A375_6H:BRD-K61097567-001-03-6:10	Q13485	0.139182	0.168091	0.481222	0.81115	0.646186	SMAD4	COC(=O)[C@H](NC(=O)c1cc(nc2ccccc12)-c1ccccc1)c1ccccc1	SB-218795	10 ÂµM	6 h
502	BRAF001_A375_6H:BRD-K16478699-001-05-0:10	Q06710	0.105171	0.16808	0.1616	0.795377	0.478488	PAX8	CCCS(=O)(=O)Nc1ccc(F)c(C(=O)c2c[nH]c3ncc(Cl)cc23)c1F	PLX-4720	10 ÂµM	6 h
503	CPC017_A375_6H:BRD-K82823804-001-01-7:10	P10275	0.207956	0.168016	0.314701	0.828363	0.571532	AR	Oc1ccc2[nH]c3cc(c4C(=O)NC(=O)c4c3c2c1)-c1ccccc1	PD-407824	10 ÂµM	6 h
504	CPC013_A375_6H:BRD-K15600710-066-01-7:10	Q16236	0.79401	-0.167739	0.470041	0.895656	0.682848	NFE2L2	COC1=CC(=N\C\1=C/c1[nH]c(C)cc1C)c1cc2ccccc2[nH]1	obatoclax	10 ÂµM	6 h
505	CPC014_A375_6H:BRD-K13566078-003-01-1:10	P18848	0.870446	-0.167733	0.547389	0.87605	0.71172	ATF4	Cc1cnc2c(NCCN)nc3ccc(C)cc3n12	BMS-345541	10 ÂµM	6 h
506	CPC014_A375_6H:BRD-K04923131-001-06-3:10	Q08050	0.179459	0.167671	0.53889	0.87384	0.706365	FOXM1	O\N=C1/C(Nc2ccccc12)=C1/C(=O)Nc2cc(Br)ccc12	GSK-3-inhibitor-IX	10 ÂµM	6 h
507	CPC015_A375_6H:BRD-K45158365-001-05-6:10	P52630	0.248052	0.167662	0.427314	0.814031	0.620673	STAT2	CCCCC(=O)N(Cc1ccc(cc1)-c1ccccc1-c1nn[nH]n1)[C@@H](C(C)C)C(O)=O	valsartan	10 ÂµM	6 h
508	CPC014_A375_6H:BRD-K14880289-001-01-4:10	P19838	0.770342	-0.167624	0.387557	0.792354	0.589956	NFKB1	Cc1nc(sc1CSc1ccc(OCC(O)=O)c(C)c1)-c1ccc(cc1)C(F)(F)F	GW-501516	10 ÂµM	6 h
509	CPC014_A375_6H:BRD-K13514097-001-01-2:10	O43524	0.955958	-0.16762	0.521626	0.77441	0.648018	FOXO3	CO[C@@H]1C[C@H](C[C@@H](C)[C@@H]2CC(=O)[C@H](C)\C=C(C)\[C@@H](O)[C@@H](OC)C(=O)[C@H](C)C[C@H](C)\C=C\C=C\C=C(C)\[C@H](C[C@@H]3CC[C@@H](C)[C@@](O)(O3)C(=O)C(=O)N3CCCC[C@H]3C(=O)O2)OC)CC[C@H]1OCCO	everolimus	10 ÂµM	6 h
510	CPC014_A375_6H:BRD-K18135438-001-08-4:10	P19838	0.728271	-0.167596	0.387557	0.792354	0.589956	NFKB1	C[C@H](CCC(O)=O)[C@H]1CC[C@H]2[C@@H]3[C@H](O)C[C@@H]4C[C@H](O)CC[C@]4(C)[C@H]3CC[C@]12C	chenodeoxycholic-acid	10 ÂµM	6 h
511	CPC017_A375_6H:BRD-K47639036-003-03-3:10	P14859	0.734776	-0.167421	0.256612	0.80515	0.530881	POU2F1	Cc1c(oc2c(cccc2c1=O)C(=O)OCCN1CCCCC1)-c1ccccc1	flavoxate	10 ÂµM	6 h
512	CPC017_A375_6H:BRD-K26521938-001-04-9:10	P26367	0.896084	-0.167379	0.168309	0.821706	0.495008	PAX6	CCCCC[C@H](O)\C=C\[C@H]1[C@H](O)CC(=O)[C@@H]1C\C=C/CCCC(O)=O	dinoprostone	10 ÂµM	6 h
513	CPC011_A375_6H:BRD-K92984783-003-04-0:10	P42224	0.388547	0.167213	0.499958	0.788496	0.644227	STAT1	CC1CCN(CCCC(=O)c2ccc(F)cc2)CC1	melperone	10 ÂµM	6 h
514	CPC020_A375_6H:BRD-K50398167-236-17-7:10	P26367	0.782267	-0.167158	0.168309	0.821706	0.495008	PAX6	Cc1ccc(Cl)c(Nc2ccccc2C(O)=O)c1Cl	meclofenamic-acid	10 ÂµM	6 h
515	CPC017_A375_6H:BRD-K35559145-050-03-6:10	P10914	0.827095	-0.167082	0.430018	0.825972	0.627995	IRF1	COc1ccc2Sc3ccccc3N(C[C@H](C)CN(C)C)c2c1	levomepromazine	10 ÂµM	6 h
516	CPC016_A375_6H:BRD-K05528470-305-01-4:10	P26367	0.849525	-0.167029	0.168309	0.821706	0.495008	PAX6	Clc1ccc(cc1)N1CCN(Cc2c[nH]c3ncccc23)CC1	L-745870	10 ÂµM	6 h
517	CPC017_A375_6H:BRD-K35559145-050-03-6:10	Q13485	0.146303	0.166996	0.481222	0.81115	0.646186	SMAD4	COc1ccc2Sc3ccccc3N(C[C@H](C)CN(C)C)c2c1	levomepromazine	10 ÂµM	6 h
518	CPC017_A375_6H:BRD-A15530910-001-01-3:10	P23769	0.596765	-0.166985	0.304433	0.811158	0.557795	GATA2	CC(C)OC(=O)c1cc2c(OCC(O)CNC(C)(C)C)cccc2[nH]1	SDZ-21009	10 ÂµM	6 h
519	CPC017_A375_6H:BRD-K05151076-001-01-8:10	Q06710	0.788019	-0.16672	0.1616	0.795377	0.478488	PAX8	CCCCCS(=O)(=O)CCCCCCCCCCn1c(c(C)c2cc(O)ccc12)-c1ccc(O)cc1	ZK-164015	10 ÂµM	6 h
520	CPC017_A375_6H:BRD-K35559145-050-03-6:10	P49715	0.633233	-0.166695	0.159147	0.776762	0.467955	CEBPA	COc1ccc2Sc3ccccc3N(C[C@H](C)CN(C)C)c2c1	levomepromazine	10 ÂµM	6 h
521	CPC017_A375_6H:BRD-K05181084-003-02-9:10	Q13485	0.116581	0.166579	0.481222	0.81115	0.646186	SMAD4	Clc1cccc(N2CCN(CCCCNC(=O)c3ccc-4c(Cc5ccccc-45)c3)CC2)c1Cl	NGB-2904	10 ÂµM	6 h
522	CPC014_A375_6H:BRD-K40175214-001-01-7:10	Q08050	0.274898	0.166518	0.53889	0.87384	0.706365	FOXM1	CCC(=O)N1CCN(CC1)c1ccc(cc1C(F)(F)F)-n1c2c(ccc1=O)cnc1ccc(cc21)-c1cnc2ccccc2c1	torin-1	10 ÂµM	6 h
523	CPC017_A375_6H:BRD-A39522003-001-01-0:10	Q9NQB0	0.253757	0.166481	0.394001	0.815583	0.604792	TCF7L2	CCCCCCCCC=CCCCCCCCC(=O)NC(CO)Cc1ccc(O)cc1	OMDM-2	10 ÂµM	6 h
524	CPC017_A375_6H:BRD-K24201553-003-02-4:10	Q13485	0.138966	0.166305	0.481222	0.81115	0.646186	SMAD4	CC1CCN(CC[C@H]2CCCN2S(=O)(=O)c2cccc(O)c2)CC1	SB-269970	10 ÂµM	6 h
525	CPC016_A375_6H:BRD-K47598052-001-06-7:10	P17947	0.752958	-0.166281	0.405834	0.897712	0.651773	SPI1	Cc1ccc(cc1)-c1nn(c2ncnc(N)c12)C(C)(C)C	PP-1	10 ÂµM	6 h
526	CPC017_A375_6H:BRD-K76840893-003-01-7:10	P10914	0.880601	-0.166173	0.430018	0.825972	0.627995	IRF1	CC(C)(Cc1c[nH]c2ccc(Cl)cc12)NCCOc1ccccc1OCC1CC1	RS-17053	10 ÂµM	6 h
527	CPC017_A375_6H:BRD-K13646352-001-01-2:10	Q13485	0.0637878	0.166018	0.481222	0.81115	0.646186	SMAD4	CO[C@@H]1[C@@H](C[C@H]2O[C@]1(C)n1c3ccccc3c3c4CNC(=O)c4c4c5ccccc5n2c4c13)N(C)C(=O)c1ccccc1	midostaurin	10 ÂµM	6 h
528	CPC017_A375_6H:BRD-K35559145-050-03-6:10	P01106	0.542401	0.166002	0.309443	0.62918	0.469311	MYC	COc1ccc2Sc3ccccc3N(C[C@H](C)CN(C)C)c2c1	levomepromazine	10 ÂµM	6 h
529	CPC017_A375_6H:BRD-K60298136-001-01-7:10	Q9Y261	0.47486	-0.165946	0.237647	0.831388	0.534517	FOXA2	COC(=O)c1csc(n1)C(=O)c2c[nH]c3ccccc23	ITE	10 ÂµM	6 h
530	CPC018_A375_6H:BRD-K19605405-001-01-9:10	P42224	0.400898	0.165736	0.499958	0.788496	0.644227	STAT1	Nc1nc(NCCc2ccc(O)cc2)nc2nc(nn12)-c1ccco1	ZM-241385	10 ÂµM	6 h
531	CPC017_A375_6H:BRD-K04414442-001-03-4:10	Q9NQB0	0.282868	0.165674	0.394001	0.815583	0.604792	TCF7L2	CC[C@H](NC(=O)c1c(C)c(nc2ccccc12)-c1ccccc1)c1ccccc1	SB-222200	10 ÂµM	6 h
532	CPC014_A375_6H:BRD-K85402309-001-01-7:10	P17676	0.656122	-0.165655	0.463405	0.74742	0.605413	CEBPB	CN1CCN(CC1)c1ccc2nc([nH]c2c1)-c1c(N)c2c(F)cccc2[nH]c1=O	dovitinib	10 ÂµM	6 h
533	CPC017_A375_6H:BRD-K47639036-003-03-3:10	P23769	0.654508	-0.165552	0.304433	0.811158	0.557795	GATA2	Cc1c(oc2c(cccc2c1=O)C(=O)OCCN1CCCCC1)-c1ccccc1	flavoxate	10 ÂµM	6 h
534	CPC017_A375_6H:BRD-A39522003-001-01-0:10	P49715	0.762216	-0.165549	0.159147	0.776762	0.467955	CEBPA	CCCCCCCCC=CCCCCCCCC(=O)NC(CO)Cc1ccc(O)cc1	OMDM-2	10 ÂµM	6 h
535	CPC017_A375_6H:BRD-K76840893-003-01-7:10	P42224	0.915898	-0.165314	0.499958	0.788496	0.644227	STAT1	CC(C)(Cc1c[nH]c2ccc(Cl)cc12)NCCOc1ccccc1OCC1CC1	RS-17053	10 ÂµM	6 h
536	CPC014_A375_6H:BRD-K72420232-001-02-4:10	P01106	0.423312	0.165189	0.309443	0.62918	0.469311	MYC	COc1cc(ccc1Nc1ncc(Cl)c(Oc2cccc(NC(=O)C=C)c2)n1)N1CCN(C)CC1	WZ-4002	10 ÂµM	6 h
537	CPC013_A375_6H:BRD-K24681473-004-01-4:10	P04637	0.720138	-0.165068	0.255712	0.693644	0.474678	TP53	COCC[n+]1c(C)n(Cc2cnccn2)c2c1C(=O)c1ccccc1C2=O	YM-155	10 ÂµM	6 h
538	CPC013_A375_6H:BRD-K24681473-004-01-4:10	P49715	0.560348	-0.164741	0.159147	0.776762	0.467955	CEBPA	COCC[n+]1c(C)n(Cc2cnccn2)c2c1C(=O)c1ccccc1C2=O	YM-155	10 ÂµM	6 h
539	CPC014_A375_6H:BRD-K82091397-001-01-4:10	P18848	0.132461	0.164707	0.547389	0.87605	0.71172	ATF4	COc1nccc(n1)-c1c(ncn1[C@H]1CC[C@H](O)CC1)-c1ccc(F)cc1	SB-239063	10 ÂµM	6 h
540	CPC017_A375_6H:BRD-A54029483-001-01-5:10	Q13485	0.0853762	0.164695	0.481222	0.81115	0.646186	SMAD4	CN(C(Cc1ccc(cc1)c2ccccc2)C(=O)NC(Cc3c[nH]c4ccccc34)C(=O)O)C(=O)c5cc(C)cc(C)c5	IRL-2500	10 ÂµM	6 h
541	CPC017_A375_6H:BRD-A15530910-001-01-3:10	P26367	0.81405	-0.164613	0.168309	0.821706	0.495008	PAX6	CC(C)OC(=O)c1cc2c(OCC(O)CNC(C)(C)C)cccc2[nH]1	SDZ-21009	10 ÂµM	6 h
542	CPC016_A375_6H:BRD-K67537649-001-01-1:10	Q9Y261	0.575489	-0.164567	0.237647	0.831388	0.534517	FOXA2	COc1ccc(Cl)cc1NC(=O)Nc1cc(C)nc2ccccc12	PQ-401	10 ÂµM	6 h
543	CPC018_A375_6H:BRD-A23072235-050-09-4:10	P17947	0.0981638	0.164536	0.405834	0.897712	0.651773	SPI1	CN(C)CCC(c1ccccc1)c1ccccn1	pheniramine	10 ÂµM	6 h
544	CPC013_A375_6H:BRD-K11663430-001-01-5:10	O43524	0.894424	-0.164473	0.521626	0.77441	0.648018	FOXO3	ONC(=O)CCCCCCC(=O)Nc1cccnc1	pyroxamide	10 ÂµM	6 h
545	CPC017_A375_6H:BRD-K17896185-001-01-2:10	P23769	0.645189	-0.164447	0.304433	0.811158	0.557795	GATA2	CCC(=O)N(C1CCN(CCc2ccc(cc2)N=C=S)CC1)c1ccccc1	FIT	10 ÂµM	6 h
546	CPC017_A375_6H:BRD-K14618467-003-01-8:10	Q9NQB0	0.110096	0.164361	0.394001	0.815583	0.604792	TCF7L2	O=C(N1CCC(CC1)N1CCCC1)c1ccc(Nc2nccc(n2)-c2cc3ccccc3s2)cc1	IKK-16	10 ÂµM	6 h
547	CPC006_A375_6H:BRD-K19295594-001-08-5:11.1	P58012	0.896507	-0.164221	0.376345	0.775048	0.575696	FOXL2	CC(C)c1c(O)c(O)c(C=O)c2c(O)c(c(C)cc12)-c1c(C)cc2c(C(C)C)c(O)c(O)c(C=O)c2c1O	gossypol	10 ÂµM	6 h
548	CPC017_A375_6H:BRD-K04414442-001-03-4:10	P52630	0.198556	0.164205	0.427314	0.814031	0.620673	STAT2	CC[C@H](NC(=O)c1c(C)c(nc2ccccc12)-c1ccccc1)c1ccccc1	SB-222200	10 ÂµM	6 h
549	CPC017_A375_6H:BRD-K05181084-003-02-9:10	P10914	0.856838	-0.164192	0.430018	0.825972	0.627995	IRF1	Clc1cccc(N2CCN(CCCCNC(=O)c3ccc-4c(Cc5ccccc-45)c3)CC2)c1Cl	NGB-2904	10 ÂµM	6 h
550	CPC016_A375_6H:BRD-K05528470-305-01-4:10	Q13485	0.0830747	0.164042	0.481222	0.81115	0.646186	SMAD4	Clc1ccc(cc1)N1CCN(Cc2c[nH]c3ncccc23)CC1	L-745870	10 ÂµM	6 h
551	CPC017_A375_6H:BRD-K68246049-001-01-4:10	P23769	0.633139	-0.16397	0.304433	0.811158	0.557795	GATA2	CC(=Cc1ccc(cc1)C(=O)O)c2ccc3c(c2)C(C)(C)CCC3(C)C	TTNPB	10 ÂµM	6 h
552	CPC017_A375_6H:BRD-A03359064-001-01-5:10	Q13485	0.112975	0.16392	0.481222	0.81115	0.646186	SMAD4	OC(CNCCNC(=O)Nc1ccccc1)COc1ccccc1C#N	ICI-89406	10 ÂµM	6 h
553	CPC011_A375_6H:BRD-A39052811-048-07-8:10	P42229	0.106972	0.163838	0.314993	0.749739	0.532366	STAT5A	CCOc1cc(N)c(Cl)cc1C(=O)NCC1CN(Cc2ccc(F)cc2)CCO1	mosapride	10 ÂµM	6 h
554	CPC018_A375_6H:BRD-A23072235-050-09-4:10	P52630	0.324225	0.163669	0.427314	0.814031	0.620673	STAT2	CN(C)CCC(c1ccccc1)c1ccccn1	pheniramine	10 ÂµM	6 h
555	CPC014_A375_6H:BRD-K85402309-001-01-7:10	Q04864	0.980369	-0.163612	0.390582	0.687137	0.53886	REL	CN1CCN(CC1)c1ccc2nc([nH]c2c1)-c1c(N)c2c(F)cccc2[nH]c1=O	dovitinib	10 ÂµM	6 h
556	CPC014_A375_6H:BRD-K50140147-001-01-0:10	O43524	0.815166	-0.163602	0.521626	0.77441	0.648018	FOXO3	COc1cc(ccc1Nc1ncc(Cl)c(Nc2ccccc2S(=O)(=O)C(C)C)n1)N1CCC(CC1)N1CCN(C)CC1	NVP-TAE684	10 ÂµM	6 h
557	CPC014_A375_6H:BRD-K73293050-001-01-5:10	P18848	0.103734	0.163458	0.547389	0.87605	0.71172	ATF4	CN1CCN(CC1)c1ccc(Nc2ncc(Cl)c(Oc3cccc(NC(=O)C=C)c3)n2)cc1	WZ-3146	10 ÂµM	6 h
558	CPC017_A375_6H:BRD-K61097567-001-03-6:10	P23769	0.766325	-0.163436	0.304433	0.811158	0.557795	GATA2	COC(=O)[C@H](NC(=O)c1cc(nc2ccccc12)-c1ccccc1)c1ccccc1	SB-218795	10 ÂµM	6 h
559	CPC016_A375_6H:BRD-K96862998-001-03-1:10	Q06710	0.852163	-0.163435	0.1616	0.795377	0.478488	PAX8	Cc1ccc(=O)n(c1)-c1ccccc1	pirfenidone	10 ÂµM	6 h
560	CPC017_A375_6H:BRD-K15086322-103-01-0:10	P26367	0.793164	-0.163346	0.168309	0.821706	0.495008	PAX6	CN1CCN(CC1)C(=O)c1nc2ccc(Cl)cc2[nH]1	JNJ-10191584	10 ÂµM	6 h
561	CPC018_A375_6H:BRD-A29289453-001-03-9:10	P10914	0.406702	0.163222	0.430018	0.825972	0.627995	IRF1	COC(=O)C1=C(C)NC(C)=C(C1C)C(=O)OCCSc1ccccc1	PCA-4248	10 ÂµM	6 h
562	CPC017_A375_6H:BRD-K24201553-003-02-4:10	P10914	0.917316	-0.163182	0.430018	0.825972	0.627995	IRF1	CC1CCN(CC[C@H]2CCCN2S(=O)(=O)c2cccc(O)c2)CC1	SB-269970	10 ÂµM	6 h
563	CPC017_A375_6H:BRD-K11911061-003-02-8:10	P10275	0.124886	0.163122	0.314701	0.828363	0.571532	AR	COc1ccc(NC(=O)c2ccc(cc2)-c2ccc(cc2C)-c2noc(C)n2)cc1N1CCN(C)CC1	GR-127935	10 ÂµM	6 h
564	CPC017_A375_6H:BRD-K05151076-001-01-8:10	P23769	0.671452	-0.163118	0.304433	0.811158	0.557795	GATA2	CCCCCS(=O)(=O)CCCCCCCCCCn1c(c(C)c2cc(O)ccc12)-c1ccc(O)cc1	ZK-164015	10 ÂµM	6 h
565	CPC017_A375_6H:BRD-K11911061-003-02-8:10	P49715	0.618332	-0.163069	0.159147	0.776762	0.467955	CEBPA	COc1ccc(NC(=O)c2ccc(cc2)-c2ccc(cc2C)-c2noc(C)n2)cc1N1CCN(C)CC1	GR-127935	10 ÂµM	6 h
566	CPC016_A375_6H:BRD-K94832621-001-01-5:10	Q9Y261	0.543073	-0.163028	0.237647	0.831388	0.534517	FOXA2	CC(C)N1CCN(CC1)c1ccc(cc1)C(=O)c1c(sc2cc(O)ccc12)-c1ccc(O)cc1	Y-134	10 ÂµM	6 h
567	CPC016_A375_6H:BRD-K05528470-305-01-4:10	P10275	0.100762	0.162963	0.314701	0.828363	0.571532	AR	Clc1ccc(cc1)N1CCN(Cc2c[nH]c3ncccc23)CC1	L-745870	10 ÂµM	6 h
568	CPC017_A375_6H:BRD-K35559145-050-03-6:10	P14859	0.696697	-0.162925	0.256612	0.80515	0.530881	POU2F1	COc1ccc2Sc3ccccc3N(C[C@H](C)CN(C)C)c2c1	levomepromazine	10 ÂµM	6 h
569	CPC017_A375_6H:BRD-K11373525-003-01-3:10	Q13485	0.120526	0.162883	0.481222	0.81115	0.646186	SMAD4	CCc1cc2N(Cc3ccc(cc3)-c3ccccc3-c3nnn[nH]3)C(=O)CCc2c(CC)n1	ZD-7155	10 ÂµM	6 h
570	CPC017_A375_6H:BRD-A15530910-001-01-3:10	Q9NQB0	0.24024	0.162735	0.394001	0.815583	0.604792	TCF7L2	CC(C)OC(=O)c1cc2c(OCC(O)CNC(C)(C)C)cccc2[nH]1	SDZ-21009	10 ÂµM	6 h
571	CPC017_A375_6H:BRD-A43930669-003-01-0:10	Q9NQB0	0.273684	0.162587	0.394001	0.815583	0.604792	TCF7L2	Cc1ccccc1N1CCN(CC1)S(=O)(=O)CC12CCC(C[C@@H]1NC(=O)[C@@H](N)CCS(C)(=O)=O)C2(C)C	L-368899	10 ÂµM	6 h
572	BRAF001_A375_6H:BRD-K92778217-001-21-0:10	P17947	0.0576282	0.162532	0.405834	0.897712	0.651773	SPI1	Cc1cccc(Nc2ccccc2C(O)=O)c1C	mefenamic-acid	10 ÂµM	6 h
573	CPC014_A375_6H:BRD-K16485616-001-03-0:10	P19838	0.86532	-0.162518	0.387557	0.792354	0.589956	NFKB1	Nc1ccccc1NC(=O)c1ccc(CNc2nccc(n2)-c2cccnc2)cc1	mocetinostat	10 ÂµM	6 h
574	CPC006_A375_6H:BRD-K85606544-001-01-8:10	P17676	0.728442	-0.162347	0.463405	0.74742	0.605413	CEBPB	CCOc1cc2ncc(C#N)c(Nc3ccc(OCc4ccccn4)c(Cl)c3)c2cc1NC(=O)\C=C\CN(C)C	neratinib	10 ÂµM	6 h
575	CPC017_A375_6H:BRD-K43330982-001-01-5:10	P14859	0.732856	-0.162326	0.256612	0.80515	0.530881	POU2F1	CC(C)c1cc(NNC(=O)Nc2cc(Cl)nc(Cl)c2)nc2n(C)nc(C)c12	JTE-013	10 ÂµM	6 h
576	CPC017_A375_6H:BRD-K68246049-001-01-4:10	Q13485	0.169108	0.162316	0.481222	0.81115	0.646186	SMAD4	CC(=Cc1ccc(cc1)C(=O)O)c2ccc3c(c2)C(C)(C)CCC3(C)C	TTNPB	10 ÂµM	6 h
577	CPC013_A375_6H:BRD-K89162000-001-02-3:10	P17947	0.150265	0.16229	0.405834	0.897712	0.651773	SPI1	COc1cc2c(ncnc2cc1OCCCN1CCCCC1)N1CCN(CC1)C(=O)Nc1ccc(OC(C)C)cc1	tandutinib	10 ÂµM	6 h
578	CPC020_A375_6H:BRD-K08806317-001-02-1:10	P49715	0.725419	-0.162264	0.159147	0.776762	0.467955	CEBPA	CC(C)(C)NC[C@H](O)COc1nsnc1N1CCOCC1	timolol	10 ÂµM	6 h
579	CPC018_A375_6H:BRD-K91263825-001-03-6:10	P42224	0.303453	0.162259	0.499958	0.788496	0.644227	STAT1	CNCCC=C1c2ccccc2CCc2ccccc12	nortriptyline	10 ÂµM	6 h
580	CPC017_A375_6H:BRD-K43330982-001-01-5:10	Q13485	0.155456	0.16223	0.481222	0.81115	0.646186	SMAD4	CC(C)c1cc(NNC(=O)Nc2cc(Cl)nc(Cl)c2)nc2n(C)nc(C)c12	JTE-013	10 ÂµM	6 h
581	CPC017_A375_6H:BRD-K62310379-001-03-0:10	P01106	0.394973	0.161761	0.309443	0.62918	0.469311	MYC	CCC(=O)O[C@@]1([C@H](C)C[C@H]2[C@@H]3C[C@H](F)C4=CC(=O)C=C[C@]4(C)[C@@]3(F)[C@@H](O)C[C@]12C)C(=O)SCF	fluticasone-propionate	10 ÂµM	6 h
582	CPC014_A375_6H:BRD-K68174511-001-01-7:10	P17676	0.642341	-0.161228	0.463405	0.74742	0.605413	CEBPB	Nc1ccc(cn1)-c1ccc2ncc3ccc(=O)n(-c4cccc(c4)C(F)(F)F)c3c2c1	torin-2	10 ÂµM	6 h
583	CPC017_A375_6H:BRD-A38898897-003-01-0:10	Q9Y261	0.523886	-0.161212	0.237647	0.831388	0.534517	FOXA2	CC(C)C1[C@H]2[C@@H](CCN2C(=O)/C=C/CN3CCCCC3)N(C1=O)S(=O)(=O)C	GW-311616	10 ÂµM	6 h
584	CPC016_A375_6H:BRD-K37618799-001-01-4:10	P10914	0.890856	-0.161192	0.430018	0.825972	0.627995	IRF1	Clc1ccc2nc(NC(=O)Cc3ccccc3)n3nc(nc3c2c1)-c1ccco1	MRS-1220	10 ÂµM	6 h
585	CPC017_A375_6H:BRD-K20287671-001-03-6:10	Q9Y261	0.58989	-0.16105	0.237647	0.831388	0.534517	FOXA2	CN(C)c1ccc(cc1)\C=C1/C(=O)Nc2ccccc12	SU-4312	10 ÂµM	6 h
586	CPC016_A375_6H:BRD-K87696786-003-01-0:10	Q9Y261	0.43996	-0.160949	0.237647	0.831388	0.534517	FOXA2	COc1ccc(Nc2ncnc3ccc(OC)cc23)cc1	LY-456236	10 ÂµM	6 h
587	CPC017_A375_6H:BRD-A43930669-003-01-0:10	Q12778	0.0696908	0.160936	0.370173	0.801558	0.585865	FOXO1	Cc1ccccc1N1CCN(CC1)S(=O)(=O)CC12CCC(C[C@@H]1NC(=O)[C@@H](N)CCS(C)(=O)=O)C2(C)C	L-368899	10 ÂµM	6 h
588	CPC014_A375_6H:BRD-K04923131-001-06-3:10	Q04206	0.845938	-0.160907	0.357541	0.723964	0.540752	RELA	O\N=C1/C(Nc2ccccc12)=C1/C(=O)Nc2cc(Br)ccc12	GSK-3-inhibitor-IX	10 ÂµM	6 h
589	CPC014_A375_6H:BRD-K01436366-001-02-4:10	Q12778	0.711891	-0.160826	0.370173	0.801558	0.585865	FOXO1	COc1cc(ccc1Nc1ncc2N(C)C(=O)c3ccccc3N(C)c2n1)C(=O)N1CCC(CC1)N1CCN(C)CC1	XMD-1150	10 ÂµM	6 h
590	CPC017_A375_6H:BRD-K73397362-001-01-7:10	P01106	0.390299	0.160814	0.309443	0.62918	0.469311	MYC	C1CCC(CC1)n1cnc2c(Nc3ccc(cc3)N3CCOCC3)nc(Oc3cccc4ccccc34)nc12	purmorphamine	10 ÂµM	6 h
591	CPC017_A375_6H:BRD-K15791587-003-01-7:10	P49715	0.744414	-0.160807	0.159147	0.776762	0.467955	CEBPA	FC(F)(F)c1cc(CO[C@H]2CCCN[C@H]2c2ccccc2)cc(c1)C(F)(F)F	L-733060	10 ÂµM	6 h
592	CPC013_A375_6H:BRD-K24681473-004-01-4:10	P42224	0.955828	-0.160807	0.499958	0.788496	0.644227	STAT1	COCC[n+]1c(C)n(Cc2cnccn2)c2c1C(=O)c1ccccc1C2=O	YM-155	10 ÂµM	6 h
593	CPC016_A375_6H:BRD-K21283037-003-06-2:10	P10914	0.864479	-0.160803	0.430018	0.825972	0.627995	IRF1	Nc1nc2ccc(OC(F)(F)F)cc2s1	riluzole	10 ÂµM	6 h
594	CPC014_A375_6H:BRD-K26674531-001-01-3:10	Q01543	0.778745	-0.160791	0.332554	0.895269	0.613911	FLI1	C\C=C1/C(=O)C[C@H]2[C@@H]3CCC4=CC(=O)CC[C@]4(C)[C@H]3CC[C@]12C	GR-235	10 ÂµM	6 h
595	CPC017_A375_6H:BRD-K10177585-003-01-6:10	P26367	0.86991	-0.160777	0.168309	0.821706	0.495008	PAX6	CC[C@@H]1CN2C(=N1)c1[nH]c(nc1N(C)C2=O)-c1ccccc1	PSB-11	10 ÂµM	6 h
596	CPC017_A375_6H:BRD-K12867552-001-01-3:10	Q08050	0.27465	0.160757	0.53889	0.87384	0.706365	FOXM1	CN(C)Cc1c(oc2ccccc12)C(=O)NCCOc1ccc(cc1)C(=O)NO	PCI-24781	10 ÂµM	6 h
597	CPC014_A375_6H:BRD-K48722833-001-01-9:10	P52630	0.711117	-0.160597	0.427314	0.814031	0.620673	STAT2	COc1cc(ccc1OCCCN1CCC(CC1)c1noc2cc(F)ccc12)C(C)=O	iloperidone	10 ÂµM	6 h
598	CPC017_A375_6H:BRD-K24201553-003-02-4:10	P10275	0.075233	0.160561	0.314701	0.828363	0.571532	AR	CC1CCN(CC[C@H]2CCCN2S(=O)(=O)c2cccc(O)c2)CC1	SB-269970	10 ÂµM	6 h
599	CPC013_A375_6H:BRD-K15600710-066-01-7:10	Q08050	0.385658	0.160383	0.53889	0.87384	0.706365	FOXM1	COC1=CC(=N\C\1=C/c1[nH]c(C)cc1C)c1cc2ccccc2[nH]1	obatoclax	10 ÂµM	6 h
600	CPC016_A375_6H:BRD-K86727142-001-06-6:10	P42224	0.852895	-0.160325	0.499958	0.788496	0.644227	STAT1	CCCCCCCCCCCC1C(=O)C(=O)CC(=O)C1=O	embelin	10 ÂµM	6 h
601	CPC018_A375_6H:BRD-K24240364-003-02-1:10	P42229	0.142584	0.160272	0.314993	0.749739	0.532366	STAT5A	CC1=NN=C(c2ccc(N)cc2)c2cc3OCOc3cc2C1	GYKI-52466	10 ÂµM	6 h
602	CPC017_A375_6H:BRD-K82823804-001-01-7:10	P26367	0.817506	-0.160216	0.168309	0.821706	0.495008	PAX6	Oc1ccc2[nH]c3cc(c4C(=O)NC(=O)c4c3c2c1)-c1ccccc1	PD-407824	10 ÂµM	6 h
603	CPC017_A375_6H:BRD-K51918615-303-01-1:10	P10914	0.916768	-0.160106	0.430018	0.825972	0.627995	IRF1	Ic1ccc(CCNC(=N)SCCCc2c[nH]cn2)cc1	iodophenpropit	10 ÂµM	6 h
604	CPC017_A375_6H:BRD-K24201553-003-02-4:10	P42224	0.900512	-0.1601	0.499958	0.788496	0.644227	STAT1	CC1CCN(CC[C@H]2CCCN2S(=O)(=O)c2cccc(O)c2)CC1	SB-269970	10 ÂµM	6 h
605	CPC017_A375_6H:BRD-A54927599-001-07-8:10	Q13485	0.174861	0.160051	0.481222	0.81115	0.646186	SMAD4	COc1ccc(C2CC(=NCCS2)c2c(O)cc(C)oc2=O)c(OC)c1	KF-38789	10 ÂµM	6 h
606	CPC017_A375_6H:BRD-K15086322-103-01-0:10	Q13485	0.149614	0.159838	0.481222	0.81115	0.646186	SMAD4	CN1CCN(CC1)C(=O)c1nc2ccc(Cl)cc2[nH]1	JNJ-10191584	10 ÂµM	6 h
607	CPC017_A375_6H:BRD-A47633927-001-01-8:10	P42224	0.922938	-0.159741	0.499958	0.788496	0.644227	STAT1	CC(C)CC(NC(=O)OCC1c2ccccc2-c3ccccc13)C(=O)O	NPC-15199	10 ÂµM	6 h
608	CPC014_A375_6H:BRD-K53561341-001-02-6:10	P18848	0.941684	-0.159733	0.547389	0.87605	0.71172	ATF4	CCN1CCN(CC1)C(=O)Cc1ccc(Nc2ncc(F)c(Nc3ccc(cc3)C(=O)Nc3ccccc3Cl)n2)cc1	aurora-a-inhibitor-i	10 ÂµM	6 h
609	CPC017_A375_6H:BRD-K60298136-001-01-7:10	P26367	0.869402	-0.159656	0.168309	0.821706	0.495008	PAX6	COC(=O)c1csc(n1)C(=O)c2c[nH]c3ccccc23	ITE	10 ÂµM	6 h
610	CPC016_A375_6H:BRD-K37618799-001-01-4:10	Q9Y261	0.520207	-0.159486	0.237647	0.831388	0.534517	FOXA2	Clc1ccc2nc(NC(=O)Cc3ccccc3)n3nc(nc3c2c1)-c1ccco1	MRS-1220	10 ÂµM	6 h
611	CPC017_A375_6H:BRD-K81225797-001-01-5:10	P10914	0.939268	-0.159445	0.430018	0.825972	0.627995	IRF1	Nc1nc2n(CCc3ccccc3)ncc2c2nc(nn12)-c1ccco1	SCH-58261	10 ÂµM	6 h
612	CPC018_A375_6H:BRD-K16195444-001-01-7:10	P17947	0.149076	0.159416	0.405834	0.897712	0.651773	SPI1	Cc1cc(c(O)c(C)c1CC1=NCCN1)C(C)(C)C	oxymetazoline	10 ÂµM	6 h
613	CPC017_A375_6H:BRD-A38898897-003-01-0:10	Q13485	0.0936783	0.159364	0.481222	0.81115	0.646186	SMAD4	CC(C)C1[C@H]2[C@@H](CCN2C(=O)/C=C/CN3CCCCC3)N(C1=O)S(=O)(=O)C	GW-311616	10 ÂµM	6 h
614	CPC016_A375_6H:BRD-K87048468-003-01-9:10	Q13485	0.145152	0.1593	0.481222	0.81115	0.646186	SMAD4	COc1cc(OC)c(cc1NS(=O)(=O)c1ccc(cc1)C(F)(F)F)C(=O)CCCCN1CCC2(CC1)NC(=O)NC2=O	RS-102221	10 ÂµM	6 h
615	CPC016_A375_6H:BRD-A64227845-004-02-8:10	Q06710	0.817427	-0.159164	0.1616	0.795377	0.478488	PAX8	Oc1cc2CCN(CC=C)CC(c3ccccc3)c2cc1O	SKF-77434	10 ÂµM	6 h
616	CPC018_A375_6H:BRD-K22385716-001-01-7:10	P17947	0.0842058	0.159134	0.405834	0.897712	0.651773	SPI1	O=c1cc(oc2c(cccc12)-c1ccccc1)N1CCNCC1	LY-303511	10 ÂµM	6 h
617	CPC016_A375_6H:BRD-K22010301-001-01-2:10	Q14765	0.707023	-0.159099	0.344895	0.911403	0.628149	STAT4	COc1oc(=O)c2cc(N)ccc2c1Cl	JLK-6	10 ÂµM	6 h
618	CPC014_A375_6H:BRD-K23192422-001-01-1:10	O43524	0.749443	-0.159055	0.521626	0.77441	0.648018	FOXO3	C[C@]12O[C@H](C[C@]1(O)CO)n1c3ccccc3c3c4C(=O)NCc4c4c5ccccc5n2c4c13	lestaurtinib	10 ÂµM	6 h
619	CPC014_A375_6H:BRD-K93331255-001-01-2:10	P18848	0.147532	0.159022	0.547389	0.87605	0.71172	ATF4	NCCCC[C@H](NC(=O)[C@@H]1CCCN1C(=O)[C@@H]1CSSC[C@H](N)C(=O)N[C@@H](Cc2ccc(O)cc2)C(=O)N[C@@H](Cc2ccccc2)C(=O)N[C@@H](CCC(N)=O)C(=O)N[C@@H](CC(N)=O)C(=O)N1)C(=O)NCC(N)=O	lypressin	10 ÂµM	6 h
620	CPC017_A375_6H:BRD-K94176593-001-02-9:10	P23769	0.429741	-0.158962	0.304433	0.811158	0.557795	GATA2	Nc1cccc(c1)-c1cc2c(Oc3cccc(O)c3)ncnc2[nH]1	TWS-119	10 ÂµM	6 h
621	CPC017_A375_6H:BRD-A09828896-004-04-5:10	P18848	0.934335	-0.158861	0.547389	0.87605	0.71172	ATF4	Oc1cc2C(CNCCc2c(Cl)c1O)c1ccccc1	SKF-81297	10 ÂµM	6 h
622	CPC014_A375_6H:BRD-K13566078-003-01-1:10	P17947	0.754886	-0.158776	0.405834	0.897712	0.651773	SPI1	Cc1cnc2c(NCCN)nc3ccc(C)cc3n12	BMS-345541	10 ÂµM	6 h
623	CPC017_A375_6H:BRD-K04414442-001-03-4:10	P10914	0.925932	-0.158738	0.430018	0.825972	0.627995	IRF1	CC[C@H](NC(=O)c1c(C)c(nc2ccccc12)-c1ccccc1)c1ccccc1	SB-222200	10 ÂµM	6 h
624	CPC017_A375_6H:BRD-K12120659-305-01-4:10	Q13485	0.113515	0.158722	0.481222	0.81115	0.646186	SMAD4	NC(=N)c1ccc(cc1)N1CCN(CC1)C1CCN(CC(O)=O)CC1	GR-144053	10 ÂµM	6 h
625	CPC016_A375_6H:BRD-A64227845-004-02-8:10	P10914	0.886242	-0.15869	0.430018	0.825972	0.627995	IRF1	Oc1cc2CCN(CC=C)CC(c3ccccc3)c2cc1O	SKF-77434	10 ÂµM	6 h
626	CPC017_A375_6H:BRD-K43330982-001-01-5:10	Q13127	0.100426	0.158664	0.318918	0.80195	0.560434	REST	CC(C)c1cc(NNC(=O)Nc2cc(Cl)nc(Cl)c2)nc2n(C)nc(C)c12	JTE-013	10 ÂµM	6 h
627	CPC014_A375_6H:BRD-K72420232-001-02-4:10	P48436	0.954155	-0.158663	0.156299	0.803864	0.480081	SOX9	COc1cc(ccc1Nc1ncc(Cl)c(Oc2cccc(NC(=O)C=C)c2)n1)N1CCN(C)CC1	WZ-4002	10 ÂµM	6 h
628	CPC017_A375_6H:BRD-K67277431-002-03-0:10	P01106	0.538912	0.15859	0.309443	0.62918	0.469311	MYC	COc1ccc(cc1C(=O)NCc1cccnc1)C(=O)NCc1cccnc1	picotamide	10 ÂµM	6 h
629	CPC014_A375_6H:BRD-K13566078-003-01-1:10	P40763	0.851917	-0.158574	0.335783	0.819004	0.577393	STAT3	Cc1cnc2c(NCCN)nc3ccc(C)cc3n12	BMS-345541	10 ÂµM	6 h
630	CPC014_A375_6H:BRD-K36529613-001-01-8:10	Q16236	0.848563	-0.158548	0.470041	0.895656	0.682848	NFE2L2	CC(C)NCCCn1c(Sc2cc3OCOc3cc2I)nc2c(N)ncnc12	PU-H71	10 ÂµM	6 h
631	CPC017_A375_6H:BRD-K05151076-001-01-8:10	P10275	0.0994379	0.158532	0.314701	0.828363	0.571532	AR	CCCCCS(=O)(=O)CCCCCCCCCCn1c(c(C)c2cc(O)ccc12)-c1ccc(O)cc1	ZK-164015	10 ÂµM	6 h
632	CPC014_A375_6H:BRD-K01253243-001-01-4:10	P48436	0.917895	-0.158497	0.156299	0.803864	0.480081	SOX9	CN(C)CCOc1ccc(cc1)-c1nc(c([nH]1)-c1ccc2c(CC\C2=N\O)c1)-c1ccncc1	SB-590885	10 ÂµM	6 h
633	CPC014_A375_6H:BRD-K48722833-001-01-9:10	P18848	0.119281	0.158491	0.547389	0.87605	0.71172	ATF4	COc1cc(ccc1OCCCN1CCC(CC1)c1noc2cc(F)ccc12)C(C)=O	iloperidone	10 ÂµM	6 h
634	CPC017_A375_6H:BRD-K05181084-003-02-9:10	P42224	0.929147	-0.158393	0.499958	0.788496	0.644227	STAT1	Clc1cccc(N2CCN(CCCCNC(=O)c3ccc-4c(Cc5ccccc-45)c3)CC2)c1Cl	NGB-2904	10 ÂµM	6 h
635	CPC014_A375_6H:BRD-K01253243-001-01-4:10	Q16236	0.789037	-0.158388	0.470041	0.895656	0.682848	NFE2L2	CN(C)CCOc1ccc(cc1)-c1nc(c([nH]1)-c1ccc2c(CC\C2=N\O)c1)-c1ccncc1	SB-590885	10 ÂµM	6 h
636	CPC013_A375_6H:BRD-K28120222-001-05-0:10	P18848	0.957698	-0.158179	0.547389	0.87605	0.71172	ATF4	C\C1=C/CC[C@@]2(C)O[C@@H]2[C@H]2OC(=O)C(=C)[C@@H]2CC1	parthenolide-(alternate-stereo)	10 ÂµM	6 h
637	CPC014_A375_6H:BRD-K78431006-001-02-9:10	P15336	0.224051	0.158164	0.427445	0.720966	0.574206	ATF2	C[C@@H](Oc1cc(cnc1N)-c1cnn(c1)C1CCNCC1)c1c(Cl)ccc(F)c1Cl	crizotinib	10 ÂµM	6 h
638	CPC017_A375_6H:BRD-K59650319-003-01-7:10	P10275	0.0705568	0.158162	0.314701	0.828363	0.571532	AR	CN(C1CCCCC1)C(=O)c1sc2nc3ccc(N)cc3n2c1C	YM-298198	10 ÂµM	6 h
639	CPC020_A375_6H:BRD-K08806317-001-02-1:10	Q9Y261	0.581273	-0.15813	0.237647	0.831388	0.534517	FOXA2	CC(C)(C)NC[C@H](O)COc1nsnc1N1CCOCC1	timolol	10 ÂµM	6 h
640	CPC014_A375_6H:BRD-K01253243-001-01-4:10	P18848	0.187791	0.158007	0.547389	0.87605	0.71172	ATF4	CN(C)CCOc1ccc(cc1)-c1nc(c([nH]1)-c1ccc2c(CC\C2=N\O)c1)-c1ccncc1	SB-590885	10 ÂµM	6 h
641	CPC017_A375_6H:BRD-K09638361-001-01-4:10	P10275	0.120072	0.157978	0.314701	0.828363	0.571532	AR	COc1cc(OC)c(/C=C\2/C(=O)Nc3ccccc23)c(OC)c1	IC-261	10 ÂµM	6 h
642	CPC017_A375_6H:BRD-K35559145-050-03-6:10	Q12778	0.100157	0.157955	0.370173	0.801558	0.585865	FOXO1	COc1ccc2Sc3ccccc3N(C[C@H](C)CN(C)C)c2c1	levomepromazine	10 ÂµM	6 h
643	CPC014_A375_6H:BRD-K40175214-001-01-7:10	Q01543	0.807732	-0.157858	0.332554	0.895269	0.613911	FLI1	CCC(=O)N1CCN(CC1)c1ccc(cc1C(F)(F)F)-n1c2c(ccc1=O)cnc1ccc(cc21)-c1cnc2ccccc2c1	torin-1	10 ÂµM	6 h
644	CPC017_A375_6H:BRD-K51918615-303-01-1:10	Q06710	0.921815	-0.157855	0.1616	0.795377	0.478488	PAX8	Ic1ccc(CCNC(=N)SCCCc2c[nH]cn2)cc1	iodophenpropit	10 ÂµM	6 h
645	CPC017_A375_6H:BRD-K12120659-305-01-4:10	P23769	0.598034	-0.15782	0.304433	0.811158	0.557795	GATA2	NC(=N)c1ccc(cc1)N1CCN(CC1)C1CCN(CC(O)=O)CC1	GR-144053	10 ÂµM	6 h
646	CPC017_A375_6H:BRD-K14618467-003-01-8:10	Q99814	0.573715	-0.157819	0.296091	0.819277	0.557684	EPAS1	O=C(N1CCC(CC1)N1CCCC1)c1ccc(Nc2nccc(n2)-c2cc3ccccc3s2)cc1	IKK-16	10 ÂµM	6 h
647	CPC017_A375_6H:BRD-K67298865-001-03-3:10	P04150	0.617399	-0.157777	0.421061	0.829983	0.625522	NR3C1	NC(=O)c1ccc(cc1)-c1nc(c([nH]1)-c1ccccn1)-c1ccc2OCOc2c1	SB-431542	10 ÂµM	6 h
648	CPC017_A375_6H:BRD-K63150726-001-01-3:10	P26367	0.826943	-0.15776	0.168309	0.821706	0.495008	PAX6	CCCCCOc1c(OC)ccc2cc(C(=O)NCc3ccc4OCOc4c3)c(=O)[nH]c12	JTE-907	10 ÂµM	6 h
649	CPC011_A375_6H:BRD-K53857191-001-16-9:10	Q04206	0.16087	0.157709	0.357541	0.723964	0.540752	RELA	Cc1nc2CCCCn2c(=O)c1CCN1CCC(CC1)c1noc2cc(F)ccc12	risperidone	10 ÂµM	6 h
650	CPC014_A375_6H:BRD-K43164539-001-05-7:10	Q00978	0.774221	-0.157616	0.481361	0.793278	0.637319	IRF9	C[C@H](CCC(O)=O)[C@H]1CC[C@H]2[C@@H]3[C@H](O)C[C@@H]4C[C@H](O)CC[C@]4(C)[C@H]3C[C@H](O)[C@]12C	cholic-acid	10 ÂµM	6 h
651	CPC017_A375_6H:BRD-K76568384-001-01-4:10	Q9Y261	0.540346	-0.157537	0.237647	0.831388	0.534517	FOXA2	Oc1ccc(cc1)-c1c(nn2c(cc(nc12)C(F)(F)F)C(F)(F)F)-c1ccccc1	PHTPP	10 ÂµM	6 h
652	BRAF001_A375_6H:BRD-K92778217-001-21-0:10	Q06710	0.185873	0.157517	0.1616	0.795377	0.478488	PAX8	Cc1cccc(Nc2ccccc2C(O)=O)c1C	mefenamic-acid	10 ÂµM	6 h
653	CPC017_A375_6H:BRD-K11911061-003-02-8:10	Q14765	0.767915	-0.157405	0.344895	0.911403	0.628149	STAT4	COc1ccc(NC(=O)c2ccc(cc2)-c2ccc(cc2C)-c2noc(C)n2)cc1N1CCN(C)CC1	GR-127935	10 ÂµM	6 h
654	CPC017_A375_6H:BRD-A39747742-001-03-5:10	P26367	0.890707	-0.157162	0.168309	0.821706	0.495008	PAX6	CCCCC(=O)O[C@H]1CCC2C3CCc4cc(O)ccc4C3CC[C@]12C	estradiol-valerate	10 ÂµM	6 h
655	CPC017_A375_6H:BRD-K07691486-001-04-9:10	Q99814	0.670438	-0.157064	0.296091	0.819277	0.557684	EPAS1	CC[C@H](CO)Nc1nc(NCc2ccccc2)c2ncn(C(C)C)c2n1	roscovitine	10 ÂµM	6 h
656	CPC017_A375_6H:BRD-K50018155-003-01-3:10	Q9NQB0	0.315973	0.156976	0.394001	0.815583	0.604792	TCF7L2	COc1cc(N)c(Cl)cc1C(=O)CCC1CCN(CCNS(C)(=O)=O)CC1	RS-67506	10 ÂµM	6 h
657	CPC014_A375_6H:BRD-K53561341-001-02-6:10	Q16236	0.745997	-0.156921	0.470041	0.895656	0.682848	NFE2L2	CCN1CCN(CC1)C(=O)Cc1ccc(Nc2ncc(F)c(Nc3ccc(cc3)C(=O)Nc3ccccc3Cl)n2)cc1	aurora-a-inhibitor-i	10 ÂµM	6 h
658	CPC017_A375_6H:BRD-A54927599-001-07-8:10	Q9NQB0	0.341298	0.156911	0.394001	0.815583	0.604792	TCF7L2	COc1ccc(C2CC(=NCCS2)c2c(O)cc(C)oc2=O)c(OC)c1	KF-38789	10 ÂµM	6 h
659	CPC017_A375_6H:BRD-K09638361-001-01-4:10	Q14765	0.698313	-0.156884	0.344895	0.911403	0.628149	STAT4	COc1cc(OC)c(/C=C\2/C(=O)Nc3ccccc23)c(OC)c1	IC-261	10 ÂµM	6 h
660	CPC017_A375_6H:BRD-K05151076-001-01-8:10	P18848	0.930378	-0.156857	0.547389	0.87605	0.71172	ATF4	CCCCCS(=O)(=O)CCCCCCCCCCn1c(c(C)c2cc(O)ccc12)-c1ccc(O)cc1	ZK-164015	10 ÂµM	6 h
661	CPC016_A375_6H:BRD-K87696786-003-01-0:10	Q13485	0.118003	0.156744	0.481222	0.81115	0.646186	SMAD4	COc1ccc(Nc2ncnc3ccc(OC)cc23)cc1	LY-456236	10 ÂµM	6 h
662	CPC011_A375_6H:BRD-K53857191-001-16-9:10	P05412	0.186161	0.156626	0.202406	0.813121	0.507764	JUN	Cc1nc2CCCCn2c(=O)c1CCN1CCC(CC1)c1noc2cc(F)ccc12	risperidone	10 ÂµM	6 h
663	CPC017_A375_6H:BRD-K59650319-003-01-7:10	Q13485	0.112828	0.156558	0.481222	0.81115	0.646186	SMAD4	CN(C1CCCCC1)C(=O)c1sc2nc3ccc(N)cc3n2c1C	YM-298198	10 ÂµM	6 h
664	CPC016_A375_6H:BRD-K53913732-001-01-8:10	Q99814	0.494944	-0.156557	0.296091	0.819277	0.557684	EPAS1	CN(C)c1ccc(NC(=O)Nc2cc(C)nc3c(F)cc(F)cc23)cc1	SB-408124	10 ÂµM	6 h
665	CPC018_A375_6H:BRD-K10843433-001-12-8:10	P10914	0.400065	0.156447	0.430018	0.825972	0.627995	IRF1	CCCCC1C(=O)N(N(C1=O)c1ccccc1)c1ccccc1	phenylbutazone	10 ÂµM	6 h
666	CPC018_A375_6H:BRD-K18816859-001-01-4:10	Q01543	0.224312	0.156398	0.332554	0.895269	0.613911	FLI1	CS(=O)(=O)Nc1ccc(Cc2noc(n2)-c2ccc3[nH]cc(CCN)c3c2)cc1	L-694247	10 ÂµM	6 h
667	CPC017_A375_6H:BRD-K00486786-001-01-4:10	P01106	0.274034	0.156363	0.309443	0.62918	0.469311	MYC	Cc1cc2nc3c(nc(=O)[nH]c3=O)n(C)c2cc1C=O	Ro-08-2750	10 ÂµM	6 h
668	CPC014_A375_6H:BRD-K66956375-001-05-5:10	P52630	0.855506	-0.156329	0.427314	0.814031	0.620673	STAT2	CCCCCCCC\C=C/CCCCCCCC(=O)NCCO	oleoylethanolamide	10 ÂµM	6 h
669	CPC017_A375_6H:BRD-K05181084-003-02-9:10	P40763	0.753097	-0.156184	0.335783	0.819004	0.577393	STAT3	Clc1cccc(N2CCN(CCCCNC(=O)c3ccc-4c(Cc5ccccc-45)c3)CC2)c1Cl	NGB-2904	10 ÂµM	6 h
670	CPC015_A375_6H:BRD-K22503835-001-06-0:10	Q14209	0.155289	0.156136	0.546936	0.73274	0.639838	E2F2	ONC(=O)CCCCCN1C(=O)c2cccc3cccc(C1=O)c23	scriptaid	10 ÂµM	6 h
671	CPC017_A375_6H:BRD-K59650319-003-01-7:10	P10914	0.764331	-0.156133	0.430018	0.825972	0.627995	IRF1	CN(C1CCCCC1)C(=O)c1sc2nc3ccc(N)cc3n2c1C	YM-298198	10 ÂµM	6 h
672	CPC017_A375_6H:BRD-K15791587-003-01-7:10	Q9NQB0	0.337739	0.156038	0.394001	0.815583	0.604792	TCF7L2	FC(F)(F)c1cc(CO[C@H]2CCCN[C@H]2c2ccccc2)cc(c1)C(F)(F)F	L-733060	10 ÂµM	6 h
673	CPC020_A375_6H:BRD-K50398167-236-17-7:10	Q00978	0.123372	0.156022	0.481361	0.793278	0.637319	IRF9	Cc1ccc(Cl)c(Nc2ccccc2C(O)=O)c1Cl	meclofenamic-acid	10 ÂµM	6 h
674	CPC017_A375_6H:BRD-K59650319-003-01-7:10	P52630	0.244189	0.15599	0.427314	0.814031	0.620673	STAT2	CN(C1CCCCC1)C(=O)c1sc2nc3ccc(N)cc3n2c1C	YM-298198	10 ÂµM	6 h
675	CPC017_A375_6H:BRD-K67277431-002-03-0:10	P23769	0.667505	-0.155978	0.304433	0.811158	0.557795	GATA2	COc1ccc(cc1C(=O)NCc1cccnc1)C(=O)NCc1cccnc1	picotamide	10 ÂµM	6 h
676	CPC017_A375_6H:BRD-K11373525-003-01-3:10	P26367	0.878639	-0.155915	0.168309	0.821706	0.495008	PAX6	CCc1cc2N(Cc3ccc(cc3)-c3ccccc3-c3nnn[nH]3)C(=O)CCc2c(CC)n1	ZD-7155	10 ÂµM	6 h
677	CPC017_A375_6H:BRD-K76840893-003-01-7:10	Q13485	0.103995	0.15588	0.481222	0.81115	0.646186	SMAD4	CC(C)(Cc1c[nH]c2ccc(Cl)cc12)NCCOc1ccccc1OCC1CC1	RS-17053	10 ÂµM	6 h
678	CPC014_A375_6H:BRD-K14880289-001-01-4:10	Q04206	0.782505	-0.155858	0.357541	0.723964	0.540752	RELA	Cc1nc(sc1CSc1ccc(OCC(O)=O)c(C)c1)-c1ccc(cc1)C(F)(F)F	GW-501516	10 ÂµM	6 h
679	CPC014_A375_6H:BRD-K98684188-001-01-1:10	Q16236	0.847078	-0.155842	0.470041	0.895656	0.682848	NFE2L2	COC(=O)c1sccc1S(=O)(=O)Nc1ccc(Nc2ccccc2)cc1OC	GSK-0660	10 ÂµM	6 h
680	CPC014_A375_6H:BRD-K01253243-001-01-4:10	P41235	0.635652	-0.155754	0.187347	0.852414	0.51988	HNF4A	CN(C)CCOc1ccc(cc1)-c1nc(c([nH]1)-c1ccc2c(CC\C2=N\O)c1)-c1ccncc1	SB-590885	10 ÂµM	6 h
681	CPC018_A375_6H:BRD-K10705233-001-01-4:10	P51692	0.0894462	0.155745	0.25082	0.796992	0.523906	STAT5B	COc1ccc2n(C(=O)c3cccc(Cl)c3Cl)c(C)c(CCN3CCOCC3)c2c1	GW-405833	10 ÂµM	6 h
682	CPC018_A375_6H:BRD-A89337244-001-01-1:10	Q01543	0.247474	0.155738	0.332554	0.895269	0.613911	FLI1	CCOC(=O)c1c(C)[nH]c2ccc3OC4N(CCc5cc(OC)ccc45)Cc3c12	PD-102807	10 ÂµM	6 h
683	CPC017_A375_6H:BRD-K60298136-001-01-7:10	Q06710	0.881493	-0.155734	0.1616	0.795377	0.478488	PAX8	COC(=O)c1csc(n1)C(=O)c2c[nH]c3ccccc23	ITE	10 ÂµM	6 h
684	CPC017_A375_6H:BRD-K11911061-003-02-8:10	Q06710	0.725419	-0.155729	0.1616	0.795377	0.478488	PAX8	COc1ccc(NC(=O)c2ccc(cc2)-c2ccc(cc2C)-c2noc(C)n2)cc1N1CCN(C)CC1	GR-127935	10 ÂµM	6 h
685	CPC016_A375_6H:BRD-K84175871-003-02-2:10	P17947	0.704785	-0.155699	0.405834	0.897712	0.651773	SPI1	CN[C@@H](C)[C@@H](O)c1ccccc1	pseudoephedrine	10 ÂµM	6 h
686	CPC016_A375_6H:BRD-K24675965-001-02-5:10	P17947	0.450176	-0.155651	0.405834	0.897712	0.651773	SPI1	Brc1ccc(NC(=O)N2NC(=O)[C@H]([C@@H]2c2ccccc2)c2ccccc2)cc1	LY-288513	10 ÂµM	6 h
687	CPC011_A375_6H:BRD-K90789829-003-10-8:10	P17947	0.0616668	0.155585	0.405834	0.897712	0.651773	SPI1	CCc1nn(CCCN2CCN(CC2)c2cccc(Cl)c2)c(=O)n1CCOc1ccccc1	nefazodone	10 ÂµM	6 h
688	CPC014_A375_6H:BRD-K72420232-001-02-4:10	O43524	0.915724	-0.155583	0.521626	0.77441	0.648018	FOXO3	COc1cc(ccc1Nc1ncc(Cl)c(Oc2cccc(NC(=O)C=C)c2)n1)N1CCN(C)CC1	WZ-4002	10 ÂµM	6 h
689	CPC014_A375_6H:BRD-K13566078-003-01-1:10	Q00978	0.93424	-0.155518	0.481361	0.793278	0.637319	IRF9	Cc1cnc2c(NCCN)nc3ccc(C)cc3n12	BMS-345541	10 ÂµM	6 h
690	CPC018_A375_6H:BRD-K10705233-001-01-4:10	P42229	0.166876	0.155472	0.314993	0.749739	0.532366	STAT5A	COc1ccc2n(C(=O)c3cccc(Cl)c3Cl)c(C)c(CCN3CCOCC3)c2c1	GW-405833	10 ÂµM	6 h
691	CPC014_A375_6H:BRD-K41170226-001-05-4:10	P52630	0.898731	-0.155471	0.427314	0.814031	0.620673	STAT2	C[C@H](CCC(O)=O)[C@H]1CC[C@H]2[C@@H]3CC[C@@H]4C[C@H](O)CC[C@]4(C)[C@H]3C[C@H](O)[C@]12C	deoxycholic-acid	10 ÂµM	6 h
692	CPC012_A375_6H:BRD-K87909389-003-01-8:10	P04150	0.799768	-0.15546	0.421061	0.829983	0.625522	NR3C1	CN1CC[C@@H]([C@H](O)C1)c1c(O)cc(O)c2c1oc(cc2=O)-c1ccccc1Cl	alvocidib	10 ÂµM	6 h
693	CPC013_A375_6H:BRD-K29905972-001-03-0:10	P52630	0.798916	-0.155383	0.427314	0.814031	0.620673	STAT2	CNC(=O)c1ccccc1Sc1ccc2c(\C=C\c3ccccn3)n[nH]c2c1	axitinib	10 ÂµM	6 h
694	CPC014_A375_6H:BRD-K72420232-001-02-4:10	Q08050	0.237034	0.155297	0.53889	0.87384	0.706365	FOXM1	COc1cc(ccc1Nc1ncc(Cl)c(Oc2cccc(NC(=O)C=C)c2)n1)N1CCN(C)CC1	WZ-4002	10 ÂµM	6 h
695	CPC014_A375_6H:BRD-K77008974-001-01-6:10	Q04206	0.892057	-0.155239	0.357541	0.723964	0.540752	RELA	COC(=O)Nc1ccc(cc1)-c1nc(N2CCOCC2)c2cnn(C3CCN(CC3)C(=O)OC)c2n1	WYE-354	10 ÂµM	6 h
696	CPC016_A375_6H:BRD-K79684402-300-01-0:10	P01106	0.477407	0.155203	0.309443	0.62918	0.469311	MYC	Cc1ncc(CN2CCC(=CC2)c2ccccc2)c(N)n1	Ro-10-5824	10 ÂµM	6 h
697	CPC017_A375_6H:BRD-K15086322-103-01-0:10	P40763	0.67369	-0.155037	0.335783	0.819004	0.577393	STAT3	CN1CCN(CC1)C(=O)c1nc2ccc(Cl)cc2[nH]1	JNJ-10191584	10 ÂµM	6 h
698	CPC017_A375_6H:BRD-A39522003-001-01-0:10	Q13485	0.159009	0.154877	0.481222	0.81115	0.646186	SMAD4	CCCCCCCCC=CCCCCCCCC(=O)NC(CO)Cc1ccc(O)cc1	OMDM-2	10 ÂµM	6 h
699	CPC018_A375_6H:BRD-K31792052-004-01-9:10	P52630	0.309865	0.154758	0.427314	0.814031	0.620673	STAT2	Cc1ccc(cc1)c2cn3c4CCCCc4sc3n2	pifithrin	10 ÂµM	6 h
700	CPC017_A375_6H:BRD-K05181084-003-02-9:10	Q9NQB0	0.281706	0.154747	0.394001	0.815583	0.604792	TCF7L2	Clc1cccc(N2CCN(CCCCNC(=O)c3ccc-4c(Cc5ccccc-45)c3)CC2)c1Cl	NGB-2904	10 ÂµM	6 h
701	CPC017_A375_6H:BRD-A24429032-003-01-6:10	Q12778	0.148693	0.154723	0.370173	0.801558	0.585865	FOXO1	Oc1ccc(CCNCC2CCc3ccccc3C2=O)cc1	BE-2254	10 ÂµM	6 h
702	CPC014_A375_6H:BRD-K99964838-001-03-6:10	P04150	0.786766	-0.154712	0.421061	0.829983	0.625522	NR3C1	COc1cc(Nc2c(cnc3cc(OCCCN4CCN(C)CC4)c(OC)cc23)C#N)c(Cl)cc1Cl	bosutinib	10 ÂµM	6 h
703	CPC017_A375_6H:BRD-A15530910-001-01-3:10	P42224	0.858442	-0.154706	0.499958	0.788496	0.644227	STAT1	CC(C)OC(=O)c1cc2c(OCC(O)CNC(C)(C)C)cccc2[nH]1	SDZ-21009	10 ÂµM	6 h
704	CPC009_A375_6H:BRD-A81233518-004-14-6:10	P48436	0.74434	-0.154705	0.156299	0.803864	0.480081	SOX9	C[N+]1(C)CCC(C1)OC(=O)C(O)(C1CCCC1)c1ccccc1	glycopyrrolate	10 ÂµM	6 h
705	CPC017_A375_6H:BRD-K43330982-001-01-5:10	Q9UJU2	0.230282	0.154597	0.380187	0.836627	0.608407	LEF1	CC(C)c1cc(NNC(=O)Nc2cc(Cl)nc(Cl)c2)nc2n(C)nc(C)c12	JTE-013	10 ÂµM	6 h
706	CPC008_A375_6H:BRD-K44432556-001-03-0:10	Q00978	0.805416	-0.154544	0.481361	0.793278	0.637319	IRF9	C(Nc1nc(nnc1-c1ccccc1)-c1ccccn1)c1ccc(cc1)-c1ccccc1	VU-0418946-1	10 ÂµM	6 h
707	CPC011_A375_6H:BRD-A39052811-048-07-8:10	P51692	0.0757591	0.154494	0.25082	0.796992	0.523906	STAT5B	CCOc1cc(N)c(Cl)cc1C(=O)NCC1CN(Cc2ccc(F)cc2)CCO1	mosapride	10 ÂµM	6 h
708	CPC009_A375_6H:BRD-A81233518-004-14-6:10	P41235	0.784257	-0.154494	0.187347	0.852414	0.51988	HNF4A	C[N+]1(C)CCC(C1)OC(=O)C(O)(C1CCCC1)c1ccccc1	glycopyrrolate	10 ÂµM	6 h
709	CPC017_A375_6H:BRD-A54927599-001-07-8:10	P10275	0.0811485	0.15444	0.314701	0.828363	0.571532	AR	COc1ccc(C2CC(=NCCS2)c2c(O)cc(C)oc2=O)c(OC)c1	KF-38789	10 ÂµM	6 h
710	CPC017_A375_6H:BRD-K62310379-001-03-0:10	Q13485	0.136054	0.1544	0.481222	0.81115	0.646186	SMAD4	CCC(=O)O[C@@]1([C@H](C)C[C@H]2[C@@H]3C[C@H](F)C4=CC(=O)C=C[C@]4(C)[C@@]3(F)[C@@H](O)C[C@]12C)C(=O)SCF	fluticasone-propionate	10 ÂµM	6 h
711	CPC016_A375_6H:BRD-K37618799-001-01-4:10	Q99814	0.501637	-0.154382	0.296091	0.819277	0.557684	EPAS1	Clc1ccc2nc(NC(=O)Cc3ccccc3)n3nc(nc3c2c1)-c1ccco1	MRS-1220	10 ÂµM	6 h
712	CPC020_A375_6H:BRD-K50398167-236-17-7:10	P10276	0.579825	-0.154379	0.25858	0.624933	0.441757	RARA	Cc1ccc(Cl)c(Nc2ccccc2C(O)=O)c1Cl	meclofenamic-acid	10 ÂµM	6 h
713	CPC016_A375_6H:BRD-K05528470-305-01-4:10	P42224	0.833933	-0.154268	0.499958	0.788496	0.644227	STAT1	Clc1ccc(cc1)N1CCN(Cc2c[nH]c3ncccc23)CC1	L-745870	10 ÂµM	6 h
714	CPC014_A375_6H:BRD-K66956375-001-05-5:10	Q01543	0.790722	-0.154257	0.332554	0.895269	0.613911	FLI1	CCCCCCCC\C=C/CCCCCCCC(=O)NCCO	oleoylethanolamide	10 ÂµM	6 h
715	CPC016_A375_6H:BRD-K54094468-003-05-3:10	Q9Y261	0.584333	-0.154224	0.237647	0.831388	0.534517	FOXA2	CCN1CCC[C@H]1CNC(=O)c1c(OC)ccc(Br)c1OC	remoxipride	10 ÂµM	6 h
716	CPC017_A375_6H:BRD-A39522003-001-01-0:10	P42224	0.902192	-0.154221	0.499958	0.788496	0.644227	STAT1	CCCCCCCCC=CCCCCCCCC(=O)NC(CO)Cc1ccc(O)cc1	OMDM-2	10 ÂµM	6 h
717	CPC018_A375_6H:BRD-K69195780-001-01-5:10	P17947	0.105751	0.154091	0.405834	0.897712	0.651773	SPI1	COc1ccccc1N1CCN(CCCCN2C(=O)c3ccccc3C2=O)CC1	NAN-190	10 ÂµM	6 h
718	CPC010_A375_6H:BRD-A71262238-001-06-8:10	Q00978	0.10669	0.153987	0.481361	0.793278	0.637319	IRF9	CCCCN1CCCC1CNC(=O)c1cc(C#N)c2ccccc2c1OC	nafadotride	10 ÂµM	6 h
719	CPC011_A375_6H:BRD-K92984783-003-04-0:10	P10914	0.371814	0.153978	0.430018	0.825972	0.627995	IRF1	CC1CCN(CCCC(=O)c2ccc(F)cc2)CC1	melperone	10 ÂµM	6 h
720	CPC017_A375_6H:BRD-A47633927-001-01-8:10	P10914	0.877939	-0.153961	0.430018	0.825972	0.627995	IRF1	CC(C)CC(NC(=O)OCC1c2ccccc2-c3ccccc13)C(=O)O	NPC-15199	10 ÂµM	6 h
721	CPC017_A375_6H:BRD-K05151076-001-01-8:10	P49715	0.614362	-0.153919	0.159147	0.776762	0.467955	CEBPA	CCCCCS(=O)(=O)CCCCCCCCCCn1c(c(C)c2cc(O)ccc12)-c1ccc(O)cc1	ZK-164015	10 ÂµM	6 h
722	CPC017_A375_6H:BRD-K14618467-003-01-8:10	P42229	0.187964	0.153899	0.314993	0.749739	0.532366	STAT5A	O=C(N1CCC(CC1)N1CCCC1)c1ccc(Nc2nccc(n2)-c2cc3ccccc3s2)cc1	IKK-16	10 ÂµM	6 h
723	CPC017_A375_6H:BRD-K17896185-001-01-2:10	P18848	0.76154	-0.153816	0.547389	0.87605	0.71172	ATF4	CCC(=O)N(C1CCN(CCc2ccc(cc2)N=C=S)CC1)c1ccccc1	FIT	10 ÂµM	6 h
724	CPC017_A375_6H:BRD-K78637815-001-01-4:10	P10914	0.919043	-0.153814	0.430018	0.825972	0.627995	IRF1	COc1ccc(cc1)-c1oc2cc(OC)ccc2c1C(=O)c1ccc(cc1)C#N	LY-320135	10 ÂµM	6 h
725	CPC017_A375_6H:BRD-K61097567-001-03-6:10	Q9NQB0	0.292316	0.153811	0.394001	0.815583	0.604792	TCF7L2	COC(=O)[C@H](NC(=O)c1cc(nc2ccccc12)-c1ccccc1)c1ccccc1	SB-218795	10 ÂµM	6 h
726	CPC017_A375_6H:BRD-K17896185-001-01-2:10	Q13127	0.120801	0.153694	0.318918	0.80195	0.560434	REST	CCC(=O)N(C1CCN(CCc2ccc(cc2)N=C=S)CC1)c1ccccc1	FIT	10 ÂµM	6 h
727	CPC014_A375_6H:BRD-K01253243-001-01-4:10	Q00978	0.670411	-0.153686	0.481361	0.793278	0.637319	IRF9	CN(C)CCOc1ccc(cc1)-c1nc(c([nH]1)-c1ccc2c(CC\C2=N\O)c1)-c1ccncc1	SB-590885	10 ÂµM	6 h
728	CPC017_A375_6H:BRD-K24201553-003-02-4:10	P40763	0.740436	-0.153643	0.335783	0.819004	0.577393	STAT3	CC1CCN(CC[C@H]2CCCN2S(=O)(=O)c2cccc(O)c2)CC1	SB-269970	10 ÂµM	6 h
729	CPC017_A375_6H:BRD-K62310379-001-03-0:10	P42224	0.937016	-0.153642	0.499958	0.788496	0.644227	STAT1	CCC(=O)O[C@@]1([C@H](C)C[C@H]2[C@@H]3C[C@H](F)C4=CC(=O)C=C[C@]4(C)[C@@]3(F)[C@@H](O)C[C@]12C)C(=O)SCF	fluticasone-propionate	10 ÂµM	6 h
730	CPC017_A375_6H:BRD-A43930669-003-01-0:10	P10914	0.892723	-0.153635	0.430018	0.825972	0.627995	IRF1	Cc1ccccc1N1CCN(CC1)S(=O)(=O)CC12CCC(C[C@@H]1NC(=O)[C@@H](N)CCS(C)(=O)=O)C2(C)C	L-368899	10 ÂµM	6 h
731	CPC017_A375_6H:BRD-A15530910-001-01-3:10	P10275	0.0762694	0.153627	0.314701	0.828363	0.571532	AR	CC(C)OC(=O)c1cc2c(OCC(O)CNC(C)(C)C)cccc2[nH]1	SDZ-21009	10 ÂµM	6 h
732	CPC018_A375_6H:BRD-K77641333-003-15-6:10	P17947	0.13115	0.153588	0.405834	0.897712	0.651773	SPI1	C(C1=NCCN1)c1cccc2ccccc12	naphazoline	10 ÂµM	6 h
733	CPC017_A375_6H:BRD-K94176593-001-02-9:10	P10275	0.0814204	0.153571	0.314701	0.828363	0.571532	AR	Nc1cccc(c1)-c1cc2c(Oc3cccc(O)c3)ncnc2[nH]1	TWS-119	10 ÂµM	6 h
734	CPC017_A375_6H:BRD-K67277431-002-03-0:10	P10275	0.0491697	0.153537	0.314701	0.828363	0.571532	AR	COc1ccc(cc1C(=O)NCc1cccnc1)C(=O)NCc1cccnc1	picotamide	10 ÂµM	6 h
735	CPC014_A375_6H:BRD-K52911425-001-01-5:10	P15336	0.258425	0.153531	0.427445	0.720966	0.574206	ATF2	CS(=O)(=O)N1CCN(Cc2cc3nc(nc(N4CCOCC4)c3s2)-c2cccc3[nH]ncc23)CC1	GDC-0941	10 ÂµM	6 h
736	CPC013_A375_6H:BRD-K89162000-001-02-3:10	P18848	0.159466	0.153529	0.547389	0.87605	0.71172	ATF4	COc1cc2c(ncnc2cc1OCCCN1CCCCC1)N1CCN(CC1)C(=O)Nc1ccc(OC(C)C)cc1	tandutinib	10 ÂµM	6 h
737	CPC017_A375_6H:BRD-K05151076-001-01-8:10	P01106	0.545994	0.153405	0.309443	0.62918	0.469311	MYC	CCCCCS(=O)(=O)CCCCCCCCCCn1c(c(C)c2cc(O)ccc12)-c1ccc(O)cc1	ZK-164015	10 ÂµM	6 h
738	CPC006_A375_6H:BRD-K85606544-001-01-8:10	P19838	0.644449	-0.153374	0.387557	0.792354	0.589956	NFKB1	CCOc1cc2ncc(C#N)c(Nc3ccc(OCc4ccccn4)c(Cl)c3)c2cc1NC(=O)\C=C\CN(C)C	neratinib	10 ÂµM	6 h
739	CPC017_A375_6H:BRD-K54708045-001-01-3:10	P10914	0.878769	-0.153339	0.430018	0.825972	0.627995	IRF1	OC(=O)c1n(Cc2ccc(Cl)cc2)c2ccc(Cl)cc2c1Sc1ccccc1	nTZDpa	10 ÂµM	6 h
740	CPC017_A375_6H:BRD-A24429032-003-01-6:10	P26367	0.879684	-0.15333	0.168309	0.821706	0.495008	PAX6	Oc1ccc(CCNCC2CCc3ccccc3C2=O)cc1	BE-2254	10 ÂµM	6 h
741	CPC011_A375_6H:BRD-K53857191-001-16-9:10	P42224	0.289499	0.153211	0.499958	0.788496	0.644227	STAT1	Cc1nc2CCCCn2c(=O)c1CCN1CCC(CC1)c1noc2cc(F)ccc12	risperidone	10 ÂµM	6 h
742	CPC014_A375_6H:BRD-K50720187-050-04-1:10	P18848	0.128597	0.153209	0.547389	0.87605	0.71172	ATF4	CCOC(=O)Nc1ccc(NCc2ccc(F)cc2)nc1N	flupirtine	10 ÂµM	6 h
743	CPC018_A375_6H:BRD-K18816859-001-01-4:10	P17947	0.168694	0.153178	0.405834	0.897712	0.651773	SPI1	CS(=O)(=O)Nc1ccc(Cc2noc(n2)-c2ccc3[nH]cc(CCN)c3c2)cc1	L-694247	10 ÂµM	6 h
744	CPC014_A375_6H:BRD-K91900765-001-01-9:10	P52630	0.791481	-0.153148	0.427314	0.814031	0.620673	STAT2	Fc1ccc(Sc2ccc3c(-c4c(Cl)cccc4Cl)c(=O)ncn3n2)c(F)c1	VX-745	10 ÂµM	6 h
745	CPC017_A375_6H:BRD-K50018155-003-01-3:10	P14859	0.778583	-0.153098	0.256612	0.80515	0.530881	POU2F1	COc1cc(N)c(Cl)cc1C(=O)CCC1CCN(CCNS(C)(=O)=O)CC1	RS-67506	10 ÂµM	6 h
746	CPC017_A375_6H:BRD-K67277431-002-03-0:10	Q12778	0.104318	0.153067	0.370173	0.801558	0.585865	FOXO1	COc1ccc(cc1C(=O)NCc1cccnc1)C(=O)NCc1cccnc1	picotamide	10 ÂµM	6 h
747	CPC016_A375_6H:BRD-K94832621-001-01-5:10	P10914	0.830865	-0.153025	0.430018	0.825972	0.627995	IRF1	CC(C)N1CCN(CC1)c1ccc(cc1)C(=O)c1c(sc2cc(O)ccc12)-c1ccc(O)cc1	Y-134	10 ÂµM	6 h
748	CPC017_A375_6H:BRD-A39522003-001-01-0:10	P18848	0.838265	-0.153	0.547389	0.87605	0.71172	ATF4	CCCCCCCCC=CCCCCCCCC(=O)NC(CO)Cc1ccc(O)cc1	OMDM-2	10 ÂµM	6 h
749	CPC014_A375_6H:BRD-K23192422-001-01-1:10	Q00978	0.721746	-0.152998	0.481361	0.793278	0.637319	IRF9	C[C@]12O[C@H](C[C@]1(O)CO)n1c3ccccc3c3c4C(=O)NCc4c4c5ccccc5n2c4c13	lestaurtinib	10 ÂµM	6 h
750	CPC016_A375_6H:BRD-K22010301-001-01-2:10	Q99814	0.462662	-0.152868	0.296091	0.819277	0.557684	EPAS1	COc1oc(=O)c2cc(N)ccc2c1Cl	JLK-6	10 ÂµM	6 h
751	CPC017_A375_6H:BRD-K07691486-001-04-9:10	P52630	0.166539	0.152832	0.427314	0.814031	0.620673	STAT2	CC[C@H](CO)Nc1nc(NCc2ccccc2)c2ncn(C(C)C)c2n1	roscovitine	10 ÂµM	6 h
752	CPC016_A375_6H:BRD-K87696786-003-01-0:10	Q12778	0.0785914	0.152812	0.370173	0.801558	0.585865	FOXO1	COc1ccc(Nc2ncnc3ccc(OC)cc23)cc1	LY-456236	10 ÂµM	6 h
753	CPC017_A375_6H:BRD-K13646352-001-01-2:10	P14859	0.792492	-0.152778	0.256612	0.80515	0.530881	POU2F1	CO[C@@H]1[C@@H](C[C@H]2O[C@]1(C)n1c3ccccc3c3c4CNC(=O)c4c4c5ccccc5n2c4c13)N(C)C(=O)c1ccccc1	midostaurin	10 ÂµM	6 h
754	CPC017_A375_6H:BRD-A54927599-001-07-8:10	P42224	0.905554	-0.152706	0.499958	0.788496	0.644227	STAT1	COc1ccc(C2CC(=NCCS2)c2c(O)cc(C)oc2=O)c(OC)c1	KF-38789	10 ÂµM	6 h
755	CPC009_A375_6H:BRD-A81233518-004-14-6:10	Q9Y261	0.428923	-0.152705	0.237647	0.831388	0.534517	FOXA2	C[N+]1(C)CCC(C1)OC(=O)C(O)(C1CCCC1)c1ccccc1	glycopyrrolate	10 ÂµM	6 h
756	CPC016_A375_6H:BRD-K22010301-001-01-2:10	O43524	0.850665	-0.152686	0.521626	0.77441	0.648018	FOXO3	COc1oc(=O)c2cc(N)ccc2c1Cl	JLK-6	10 ÂµM	6 h
757	CPC013_A375_6H:BRD-K56334280-001-01-0:10	Q00978	0.744848	-0.152594	0.481361	0.793278	0.637319	IRF9	CN(C)CCN1C(=O)c2cccc3cc(N)cc(C1=O)c23	amonafide	10 ÂµM	6 h
758	CPC016_A375_6H:BRD-A64227845-004-02-8:10	Q99814	0.458292	-0.152582	0.296091	0.819277	0.557684	EPAS1	Oc1cc2CCN(CC=C)CC(c3ccccc3)c2cc1O	SKF-77434	10 ÂµM	6 h
759	CPC016_A375_6H:BRD-K22010301-001-01-2:10	Q14209	0.292328	0.152492	0.546936	0.73274	0.639838	E2F2	COc1oc(=O)c2cc(N)ccc2c1Cl	JLK-6	10 ÂµM	6 h
760	CPC016_A375_6H:BRD-M00539986-051-01-1:10	Q13485	0.0819866	0.152433	0.481222	0.81115	0.646186	SMAD4	COc1ccc(C[C@H](C)NC[C@@H](O)c2ccc(O)c(NC=O)c2)cc1	formoterol	10 ÂµM	6 h
761	CPC006_A375_6H:BRD-K19295594-001-08-5:11.1	P01100	0.83331	-0.152262	0.341411	0.616492	0.478951	FOS	CC(C)c1c(O)c(O)c(C=O)c2c(O)c(c(C)cc12)-c1c(C)cc2c(C(C)C)c(O)c(O)c(C=O)c2c1O	gossypol	10 ÂµM	6 h
762	CPC017_A375_6H:BRD-A15530910-001-01-3:10	P10914	0.8191	-0.152224	0.430018	0.825972	0.627995	IRF1	CC(C)OC(=O)c1cc2c(OCC(O)CNC(C)(C)C)cccc2[nH]1	SDZ-21009	10 ÂµM	6 h
763	CPC016_A375_6H:BRD-A75478957-001-01-6:10	Q9Y261	0.526821	-0.15218	0.237647	0.831388	0.534517	FOXA2	CC(C)C(NS(=O)(=O)c1ccc(cc1)c2ccc(Br)cc2)C(=O)O	PD-166793	10 ÂµM	6 h
764	CPC017_A375_6H:BRD-K61097567-001-03-6:10	Q06710	0.7468	-0.152133	0.1616	0.795377	0.478488	PAX8	COC(=O)[C@H](NC(=O)c1cc(nc2ccccc12)-c1ccccc1)c1ccccc1	SB-218795	10 ÂµM	6 h
765	CPC017_A375_6H:BRD-K09638361-001-01-4:10	P26367	0.857041	-0.152122	0.168309	0.821706	0.495008	PAX6	COc1cc(OC)c(/C=C\2/C(=O)Nc3ccccc23)c(OC)c1	IC-261	10 ÂµM	6 h
766	CPC016_A375_6H:BRD-K05528470-305-01-4:10	Q9NQB0	0.381244	0.152063	0.394001	0.815583	0.604792	TCF7L2	Clc1ccc(cc1)N1CCN(Cc2c[nH]c3ncccc23)CC1	L-745870	10 ÂµM	6 h
767	CPC014_A375_6H:BRD-K23192422-001-01-1:10	P15336	0.336963	0.152019	0.427445	0.720966	0.574206	ATF2	C[C@]12O[C@H](C[C@]1(O)CO)n1c3ccccc3c3c4C(=O)NCc4c4c5ccccc5n2c4c13	lestaurtinib	10 ÂµM	6 h
768	CPC015_A375_6H:BRD-K45158365-001-05-6:10	Q00978	0.0661683	0.151889	0.481361	0.793278	0.637319	IRF9	CCCCC(=O)N(Cc1ccc(cc1)-c1ccccc1-c1nn[nH]n1)[C@@H](C(C)C)C(O)=O	valsartan	10 ÂµM	6 h
769	CPC017_A375_6H:BRD-A39522003-001-01-0:10	P10914	0.858497	-0.151769	0.430018	0.825972	0.627995	IRF1	CCCCCCCCC=CCCCCCCCC(=O)NC(CO)Cc1ccc(O)cc1	OMDM-2	10 ÂµM	6 h
770	CPC013_A375_6H:BRD-K24681473-004-01-4:10	P36956	0.729464	-0.151687	0.285233	0.732859	0.509046	SREBF1	COCC[n+]1c(C)n(Cc2cnccn2)c2c1C(=O)c1ccccc1C2=O	YM-155	10 ÂµM	6 h
771	CPC018_A375_6H:BRD-K24240364-003-02-1:10	P51692	0.162955	0.151392	0.25082	0.796992	0.523906	STAT5B	CC1=NN=C(c2ccc(N)cc2)c2cc3OCOc3cc2C1	GYKI-52466	10 ÂµM	6 h
772	CPC016_A375_6H:BRD-K67831364-003-01-7:10	Q13485	0.106911	0.151352	0.481222	0.81115	0.646186	SMAD4	Cc1cc(F)c(Nc2ncnc3cc(OCc4ccccc4)ccc23)cc1O	ZM-323881	10 ÂµM	6 h
773	CPC016_A375_6H:BRD-K86727142-001-06-6:10	P40763	0.752807	-0.151301	0.335783	0.819004	0.577393	STAT3	CCCCCCCCCCCC1C(=O)C(=O)CC(=O)C1=O	embelin	10 ÂµM	6 h
774	CPC016_A375_6H:BRD-K53913732-001-01-8:10	Q14765	0.687358	-0.151143	0.344895	0.911403	0.628149	STAT4	CN(C)c1ccc(NC(=O)Nc2cc(C)nc3c(F)cc(F)cc23)cc1	SB-408124	10 ÂµM	6 h
775	CPC017_A375_6H:BRD-K26521938-001-04-9:10	Q99814	0.481609	-0.151119	0.296091	0.819277	0.557684	EPAS1	CCCCC[C@H](O)\C=C\[C@H]1[C@H](O)CC(=O)[C@@H]1C\C=C/CCCC(O)=O	dinoprostone	10 ÂµM	6 h
776	CPC018_A375_6H:BRD-K12244279-001-02-5:10	Q04206	0.0984213	0.151072	0.357541	0.723964	0.540752	RELA	N\C(Sc1ccc(N)cc1)=C(\C#N)c1ccccc1C(F)(F)F	MEK1-2-inhibitor	10 ÂµM	6 h
777	CPC020_A375_6H:BRD-K08806317-001-02-1:10	P04150	0.658386	-0.151048	0.421061	0.829983	0.625522	NR3C1	CC(C)(C)NC[C@H](O)COc1nsnc1N1CCOCC1	timolol	10 ÂµM	6 h
778	CPC017_A375_6H:BRD-K76568384-001-01-4:10	Q13485	0.109528	0.150982	0.481222	0.81115	0.646186	SMAD4	Oc1ccc(cc1)-c1c(nn2c(cc(nc12)C(F)(F)F)C(F)(F)F)-c1ccccc1	PHTPP	10 ÂµM	6 h
779	CPC016_A375_6H:BRD-K86727142-001-06-6:10	Q9Y261	0.550665	-0.150836	0.237647	0.831388	0.534517	FOXA2	CCCCCCCCCCCC1C(=O)C(=O)CC(=O)C1=O	embelin	10 ÂµM	6 h
780	CPC017_A375_6H:BRD-K68246049-001-01-4:10	Q06710	0.742082	-0.150823	0.1616	0.795377	0.478488	PAX8	CC(=Cc1ccc(cc1)C(=O)O)c2ccc3c(c2)C(C)(C)CCC3(C)C	TTNPB	10 ÂµM	6 h
781	CPC017_A375_6H:BRD-K50018155-003-01-3:10	Q06710	0.732546	-0.150802	0.1616	0.795377	0.478488	PAX8	COc1cc(N)c(Cl)cc1C(=O)CCC1CCN(CCNS(C)(=O)=O)CC1	RS-67506	10 ÂµM	6 h
782	CPC017_A375_6H:BRD-K78692225-001-11-2:10	P52630	0.270272	0.150749	0.427314	0.814031	0.620673	STAT2	Cc1oncc1C(=O)Nc1ccc(cc1)C(F)(F)F	leflunomide	10 ÂµM	6 h
783	CPC014_A375_6H:BRD-K41170226-001-05-4:10	Q08050	0.341288	0.150742	0.53889	0.87384	0.706365	FOXM1	C[C@H](CCC(O)=O)[C@H]1CC[C@H]2[C@@H]3CC[C@@H]4C[C@H](O)CC[C@]4(C)[C@H]3C[C@H](O)[C@]12C	deoxycholic-acid	10 ÂµM	6 h
784	CPC017_A375_6H:BRD-K68246049-001-01-4:10	P26367	0.851411	-0.15056	0.168309	0.821706	0.495008	PAX6	CC(=Cc1ccc(cc1)C(=O)O)c2ccc3c(c2)C(C)(C)CCC3(C)C	TTNPB	10 ÂµM	6 h
785	CPC017_A375_6H:BRD-A54927599-001-07-8:10	P10914	0.809463	-0.150494	0.430018	0.825972	0.627995	IRF1	COc1ccc(C2CC(=NCCS2)c2c(O)cc(C)oc2=O)c(OC)c1	KF-38789	10 ÂµM	6 h
786	CPC017_A375_6H:BRD-K76568384-001-01-4:10	P01106	0.462733	0.150487	0.309443	0.62918	0.469311	MYC	Oc1ccc(cc1)-c1c(nn2c(cc(nc12)C(F)(F)F)C(F)(F)F)-c1ccccc1	PHTPP	10 ÂµM	6 h
787	CPC017_A375_6H:BRD-K68246049-001-01-4:10	Q01094	0.149936	0.150431	0.408064	0.818052	0.613058	E2F1	CC(=Cc1ccc(cc1)C(=O)O)c2ccc3c(c2)C(C)(C)CCC3(C)C	TTNPB	10 ÂµM	6 h
788	CPC014_A375_6H:BRD-K86930074-001-01-9:10	Q12778	0.656111	-0.150308	0.370173	0.801558	0.585865	FOXO1	COc1cc2c(Oc3ccc4[nH]c(C)cc4c3F)ncnc2cc1OCCCN1CCCC1	cediranib	10 ÂµM	6 h
789	CPC017_A375_6H:BRD-K47639036-003-03-3:10	P26367	0.814338	-0.150273	0.168309	0.821706	0.495008	PAX6	Cc1c(oc2c(cccc2c1=O)C(=O)OCCN1CCCCC1)-c1ccccc1	flavoxate	10 ÂµM	6 h
790	CPC017_A375_6H:BRD-K82823804-001-01-7:10	P15036	0.800598	-0.15026	0.221015	0.755336	0.488175	ETS2	Oc1ccc2[nH]c3cc(c4C(=O)NC(=O)c4c3c2c1)-c1ccccc1	PD-407824	10 ÂµM	6 h
791	CPC014_A375_6H:BRD-K91900765-001-01-9:10	P18848	0.134357	0.150175	0.547389	0.87605	0.71172	ATF4	Fc1ccc(Sc2ccc3c(-c4c(Cl)cccc4Cl)c(=O)ncn3n2)c(F)c1	VX-745	10 ÂµM	6 h
792	CPC017_A375_6H:BRD-K15086322-103-01-0:10	P10914	0.879113	-0.150171	0.430018	0.825972	0.627995	IRF1	CN1CCN(CC1)C(=O)c1nc2ccc(Cl)cc2[nH]1	JNJ-10191584	10 ÂµM	6 h
793	CPC017_A375_6H:BRD-K04414442-001-03-4:10	P23769	0.694879	-0.150154	0.304433	0.811158	0.557795	GATA2	CC[C@H](NC(=O)c1c(C)c(nc2ccccc12)-c1ccccc1)c1ccccc1	SB-222200	10 ÂµM	6 h
794	CPC014_A375_6H:BRD-K13514097-001-01-2:10	Q12778	0.892855	-0.150121	0.370173	0.801558	0.585865	FOXO1	CO[C@@H]1C[C@H](C[C@@H](C)[C@@H]2CC(=O)[C@H](C)\C=C(C)\[C@@H](O)[C@@H](OC)C(=O)[C@H](C)C[C@H](C)\C=C\C=C\C=C(C)\[C@H](C[C@@H]3CC[C@@H](C)[C@@](O)(O3)C(=O)C(=O)N3CCCC[C@H]3C(=O)O2)OC)CC[C@H]1OCCO	everolimus	10 ÂµM	6 h
795	CPC017_A375_6H:BRD-K68246049-001-01-4:10	P10914	0.913235	-0.150119	0.430018	0.825972	0.627995	IRF1	CC(=Cc1ccc(cc1)C(=O)O)c2ccc3c(c2)C(C)(C)CCC3(C)C	TTNPB	10 ÂµM	6 h
796	CPC017_A375_6H:BRD-K27737647-300-01-4:10	Q13485	0.12375	0.150085	0.481222	0.81115	0.646186	SMAD4	Brc1ccc(\C=C\CNCCNS(=O)(=O)c2cccc3cnccc23)cc1	H-89	10 ÂµM	6 h
797	CPC017_A375_6H:BRD-A54927599-001-07-8:10	P14859	0.664645	-0.15005	0.256612	0.80515	0.530881	POU2F1	COc1ccc(C2CC(=NCCS2)c2c(O)cc(C)oc2=O)c(OC)c1	KF-38789	10 ÂµM	6 h
798	CPC018_A375_6H:BRD-A29289453-001-03-9:10	P17947	0.205306	0.150028	0.405834	0.897712	0.651773	SPI1	COC(=O)C1=C(C)NC(C)=C(C1C)C(=O)OCCSc1ccccc1	PCA-4248	10 ÂµM	6 h
799	CPC018_A375_6H:BRD-A89337244-001-01-1:10	P42224	0.479814	0.149921	0.499958	0.788496	0.644227	STAT1	CCOC(=O)c1c(C)[nH]c2ccc3OC4N(CCc5cc(OC)ccc45)Cc3c12	PD-102807	10 ÂµM	6 h
800	CPC017_A375_6H:BRD-K24201553-003-02-4:10	Q99814	0.400004	-0.149909	0.296091	0.819277	0.557684	EPAS1	CC1CCN(CC[C@H]2CCCN2S(=O)(=O)c2cccc(O)c2)CC1	SB-269970	10 ÂµM	6 h
801	CPC016_A375_6H:BRD-K49671696-045-03-6:10	Q9Y261	0.402446	-0.149888	0.237647	0.831388	0.534517	FOXA2	Fc1ccc(cc1)C(=O)C1CCN(CCn2c(=O)[nH]c3ccccc3c2=O)CC1	ketanserin	10 ÂµM	6 h
802	CPC016_A375_6H:BRD-K22010301-001-01-2:10	P42224	0.840325	-0.149835	0.499958	0.788496	0.644227	STAT1	COc1oc(=O)c2cc(N)ccc2c1Cl	JLK-6	10 ÂµM	6 h
803	CPC017_A375_6H:BRD-K43330982-001-01-5:10	P10275	0.152484	0.149815	0.314701	0.828363	0.571532	AR	CC(C)c1cc(NNC(=O)Nc2cc(Cl)nc(Cl)c2)nc2n(C)nc(C)c12	JTE-013	10 ÂµM	6 h
804	CPC017_A375_6H:BRD-K05151076-001-01-8:10	P10914	0.79467	-0.149777	0.430018	0.825972	0.627995	IRF1	CCCCCS(=O)(=O)CCCCCCCCCCn1c(c(C)c2cc(O)ccc12)-c1ccc(O)cc1	ZK-164015	10 ÂµM	6 h
805	CPC017_A375_6H:BRD-K76840893-003-01-7:10	Q13127	0.126077	0.149739	0.318918	0.80195	0.560434	REST	CC(C)(Cc1c[nH]c2ccc(Cl)cc12)NCCOc1ccccc1OCC1CC1	RS-17053	10 ÂµM	6 h
806	CPC018_A375_6H:BRD-K65285700-001-01-5:10	P42224	0.423853	0.149704	0.499958	0.788496	0.644227	STAT1	Cc1ccc-2c(Cc3c(nn(c-23)-c2ccc(Cl)cc2Cl)C(=O)NN2CCCCC2)c1	GP-1a	10 ÂµM	6 h
807	CPC010_A375_6H:BRD-A71262238-001-06-8:10	P52630	0.300182	0.149691	0.427314	0.814031	0.620673	STAT2	CCCCN1CCCC1CNC(=O)c1cc(C#N)c2ccccc2c1OC	nafadotride	10 ÂµM	6 h
808	CPC017_A375_6H:BRD-K67277431-002-03-0:10	Q9NQB0	0.372484	0.149636	0.394001	0.815583	0.604792	TCF7L2	COc1ccc(cc1C(=O)NCc1cccnc1)C(=O)NCc1cccnc1	picotamide	10 ÂµM	6 h
809	CPC014_A375_6H:BRD-K01436366-001-02-4:10	Q16236	0.702707	-0.149602	0.470041	0.895656	0.682848	NFE2L2	COc1cc(ccc1Nc1ncc2N(C)C(=O)c3ccccc3N(C)c2n1)C(=O)N1CCC(CC1)N1CCN(C)CC1	XMD-1150	10 ÂµM	6 h
810	CPC014_A375_6H:BRD-K05804044-001-01-1:10	P05412	0.139571	0.149486	0.202406	0.813121	0.507764	JUN	Cc1ccc(NC(=O)c2cccc(c2)C(C)(C)C#N)cc1Nc1ccc2ncn(C)c(=O)c2c1	AZ-628	10 ÂµM	6 h
811	CPC017_A375_6H:BRD-K05181084-003-02-9:10	Q06710	0.759286	-0.149447	0.1616	0.795377	0.478488	PAX8	Clc1cccc(N2CCN(CCCCNC(=O)c3ccc-4c(Cc5ccccc-45)c3)CC2)c1Cl	NGB-2904	10 ÂµM	6 h
812	CPC014_A375_6H:BRD-K76723084-001-15-8:10	P15336	0.197277	0.149447	0.427445	0.720966	0.574206	ATF2	CC(/C=C/C1=C(C)CCCC1(C)C)=C\C=C\C(C)=C/C(O)=O	isotretinoin	10 ÂµM	6 h
813	CPC016_A375_6H:BRD-K79684402-300-01-0:10	Q06710	0.799393	-0.149402	0.1616	0.795377	0.478488	PAX8	Cc1ncc(CN2CCC(=CC2)c2ccccc2)c(N)n1	Ro-10-5824	10 ÂµM	6 h
814	CPC006_A375_6H:BRD-K19295594-001-08-5:11.1	Q04206	0.725067	-0.149361	0.357541	0.723964	0.540752	RELA	CC(C)c1c(O)c(O)c(C=O)c2c(O)c(c(C)cc12)-c1c(C)cc2c(C(C)C)c(O)c(O)c(C=O)c2c1O	gossypol	10 ÂµM	6 h
815	CPC016_A375_6H:BRD-K54094468-003-05-3:10	P10914	0.847726	-0.149312	0.430018	0.825972	0.627995	IRF1	CCN1CCC[C@H]1CNC(=O)c1c(OC)ccc(Br)c1OC	remoxipride	10 ÂµM	6 h
816	CPC016_A375_6H:BRD-M00539986-051-01-1:10	P10914	0.880047	-0.149209	0.430018	0.825972	0.627995	IRF1	COc1ccc(C[C@H](C)NC[C@@H](O)c2ccc(O)c(NC=O)c2)cc1	formoterol	10 ÂµM	6 h
817	CPC017_A375_6H:BRD-K24201553-003-02-4:10	Q12778	0.211901	0.149181	0.370173	0.801558	0.585865	FOXO1	CC1CCN(CC[C@H]2CCCN2S(=O)(=O)c2cccc(O)c2)CC1	SB-269970	10 ÂµM	6 h
818	CPC017_A375_6H:BRD-K68246049-001-01-4:10	P42224	0.931049	-0.14909	0.499958	0.788496	0.644227	STAT1	CC(=Cc1ccc(cc1)C(=O)O)c2ccc3c(c2)C(C)(C)CCC3(C)C	TTNPB	10 ÂµM	6 h
819	CPC017_A375_6H:BRD-K17896185-001-01-2:10	P52630	0.382989	0.149009	0.427314	0.814031	0.620673	STAT2	CCC(=O)N(C1CCN(CCc2ccc(cc2)N=C=S)CC1)c1ccccc1	FIT	10 ÂµM	6 h
820	CPC016_A375_6H:BRD-K53913732-001-01-8:10	P26367	0.884787	-0.149003	0.168309	0.821706	0.495008	PAX6	CN(C)c1ccc(NC(=O)Nc2cc(C)nc3c(F)cc(F)cc23)cc1	SB-408124	10 ÂµM	6 h
821	CPC013_A375_6H:BRD-K31553034-001-01-4:10	Q08050	0.341842	0.148913	0.53889	0.87384	0.706365	FOXM1	COc1nc(C)cnc1NS(=O)(=O)c1cccnc1-c1ccc(cc1)-c1nnco1	zibotentan	10 ÂµM	6 h
822	CPC017_A375_6H:BRD-K51918615-303-01-1:10	P23769	0.472054	-0.148905	0.304433	0.811158	0.557795	GATA2	Ic1ccc(CCNC(=N)SCCCc2c[nH]cn2)cc1	iodophenpropit	10 ÂµM	6 h
823	CPC016_A375_6H:BRD-K87048468-003-01-9:10	Q12778	0.127	0.148787	0.370173	0.801558	0.585865	FOXO1	COc1cc(OC)c(cc1NS(=O)(=O)c1ccc(cc1)C(F)(F)F)C(=O)CCCCN1CCC2(CC1)NC(=O)NC2=O	RS-102221	10 ÂµM	6 h
824	CPC015_A375_6H:BRD-K22503835-001-06-0:10	P36956	0.802272	-0.148781	0.285233	0.732859	0.509046	SREBF1	ONC(=O)CCCCCN1C(=O)c2cccc3cccc(C1=O)c23	scriptaid	10 ÂµM	6 h
825	CPC017_A375_6H:BRD-K79930101-300-01-1:10	Q9Y261	0.66086	-0.148759	0.237647	0.831388	0.534517	FOXA2	CS(=O)(=O)CCNCc1nc(cs1)-c1ccc2ncnc(Nc3ccc(OCc4cccc(F)c4)c(Cl)c3)c2c1	GW-583340	10 ÂµM	6 h
826	CPC016_A375_6H:BRD-A64227845-004-02-8:10	P26367	0.807355	-0.148743	0.168309	0.821706	0.495008	PAX6	Oc1cc2CCN(CC=C)CC(c3ccccc3)c2cc1O	SKF-77434	10 ÂµM	6 h
827	CPC017_A375_6H:BRD-K60298136-001-01-7:10	P49715	0.712918	-0.148725	0.159147	0.776762	0.467955	CEBPA	COC(=O)c1csc(n1)C(=O)c2c[nH]c3ccccc23	ITE	10 ÂµM	6 h
828	CPC017_A375_6H:BRD-K09638361-001-01-4:10	P23769	0.793284	-0.148688	0.304433	0.811158	0.557795	GATA2	COc1cc(OC)c(/C=C\2/C(=O)Nc3ccccc23)c(OC)c1	IC-261	10 ÂµM	6 h
829	CPC017_A375_6H:BRD-K54708045-001-01-3:10	Q13485	0.15818	0.148676	0.481222	0.81115	0.646186	SMAD4	OC(=O)c1n(Cc2ccc(Cl)cc2)c2ccc(Cl)cc2c1Sc1ccccc1	nTZDpa	10 ÂµM	6 h
830	CPC014_A375_6H:BRD-K72420232-001-02-4:10	P15976	0.818556	-0.148633	0.465183	0.838827	0.652005	GATA1	COc1cc(ccc1Nc1ncc(Cl)c(Oc2cccc(NC(=O)C=C)c2)n1)N1CCN(C)CC1	WZ-4002	10 ÂµM	6 h
831	CPC013_A375_6H:BRD-K24681473-004-01-4:10	Q15672	0.718563	-0.148534	0.264976	0.843533	0.554255	TWIST1	COCC[n+]1c(C)n(Cc2cnccn2)c2c1C(=O)c1ccccc1C2=O	YM-155	10 ÂµM	6 h
832	CPC017_A375_6H:BRD-K54708045-001-01-3:10	P42224	0.841146	-0.148496	0.499958	0.788496	0.644227	STAT1	OC(=O)c1n(Cc2ccc(Cl)cc2)c2ccc(Cl)cc2c1Sc1ccccc1	nTZDpa	10 ÂµM	6 h
833	CPC017_A375_6H:BRD-K94176593-001-02-9:10	Q9UJU2	0.184872	0.148494	0.380187	0.836627	0.608407	LEF1	Nc1cccc(c1)-c1cc2c(Oc3cccc(O)c3)ncnc2[nH]1	TWS-119	10 ÂµM	6 h
834	CPC013_A375_6H:BRD-K24681473-004-01-4:10	Q01543	0.73508	-0.148491	0.332554	0.895269	0.613911	FLI1	COCC[n+]1c(C)n(Cc2cnccn2)c2c1C(=O)c1ccccc1C2=O	YM-155	10 ÂµM	6 h
835	CPC017_A375_6H:BRD-K24201553-003-02-4:10	P23769	0.638527	-0.148486	0.304433	0.811158	0.557795	GATA2	CC1CCN(CC[C@H]2CCCN2S(=O)(=O)c2cccc(O)c2)CC1	SB-269970	10 ÂµM	6 h
836	CPC017_A375_6H:BRD-K61097567-001-03-6:10	Q13127	0.0602072	0.148472	0.318918	0.80195	0.560434	REST	COC(=O)[C@H](NC(=O)c1cc(nc2ccccc12)-c1ccccc1)c1ccccc1	SB-218795	10 ÂµM	6 h
837	CPC017_A375_6H:BRD-K51918615-303-01-1:10	P26367	0.793811	-0.148108	0.168309	0.821706	0.495008	PAX6	Ic1ccc(CCNC(=N)SCCCc2c[nH]cn2)cc1	iodophenpropit	10 ÂµM	6 h
838	CPC017_A375_6H:BRD-K15791587-003-01-7:10	Q99814	0.42291	-0.148056	0.296091	0.819277	0.557684	EPAS1	FC(F)(F)c1cc(CO[C@H]2CCCN[C@H]2c2ccccc2)cc(c1)C(F)(F)F	L-733060	10 ÂµM	6 h
839	CPC018_A375_6H:BRD-A23072235-050-09-4:10	Q00978	0.189236	0.148038	0.481361	0.793278	0.637319	IRF9	CN(C)CCC(c1ccccc1)c1ccccn1	pheniramine	10 ÂµM	6 h
840	CPC013_A375_6H:BRD-K92428232-001-01-5:10	P52630	0.782302	-0.148023	0.427314	0.814031	0.620673	STAT2	C[C@@H](Oc1cc(sc1C(N)=O)-n1cnc2ccc(CN3CCN(C)CC3)cc12)c1ccccc1C(F)(F)F	GSK-461364	10 ÂµM	6 h
841	CPC016_A375_6H:BRD-K87696786-003-01-0:10	P10914	0.8808	-0.147953	0.430018	0.825972	0.627995	IRF1	COc1ccc(Nc2ncnc3ccc(OC)cc23)cc1	LY-456236	10 ÂµM	6 h
842	CPC017_A375_6H:BRD-K15086322-103-01-0:10	Q14765	0.754482	-0.147919	0.344895	0.911403	0.628149	STAT4	CN1CCN(CC1)C(=O)c1nc2ccc(Cl)cc2[nH]1	JNJ-10191584	10 ÂµM	6 h
843	CPC017_A375_6H:BRD-K26521938-001-04-9:10	P23769	0.709595	-0.147867	0.304433	0.811158	0.557795	GATA2	CCCCC[C@H](O)\C=C\[C@H]1[C@H](O)CC(=O)[C@@H]1C\C=C/CCCC(O)=O	dinoprostone	10 ÂµM	6 h
844	CPC017_A375_6H:BRD-K05181084-003-02-9:10	P23769	0.604875	-0.147838	0.304433	0.811158	0.557795	GATA2	Clc1cccc(N2CCN(CCCCNC(=O)c3ccc-4c(Cc5ccccc-45)c3)CC2)c1Cl	NGB-2904	10 ÂµM	6 h
845	CPC017_A375_6H:BRD-K43330982-001-01-5:10	P18848	0.842914	-0.147834	0.547389	0.87605	0.71172	ATF4	CC(C)c1cc(NNC(=O)Nc2cc(Cl)nc(Cl)c2)nc2n(C)nc(C)c12	JTE-013	10 ÂµM	6 h
846	CPC017_A375_6H:BRD-K14618467-003-01-8:10	P18848	0.855467	-0.147817	0.547389	0.87605	0.71172	ATF4	O=C(N1CCC(CC1)N1CCCC1)c1ccc(Nc2nccc(n2)-c2cc3ccccc3s2)cc1	IKK-16	10 ÂµM	6 h
847	CPC014_A375_6H:BRD-K50720187-050-04-1:10	Q01543	0.768135	-0.147719	0.332554	0.895269	0.613911	FLI1	CCOC(=O)Nc1ccc(NCc2ccc(F)cc2)nc1N	flupirtine	10 ÂµM	6 h
848	CPC018_A375_6H:BRD-K25906698-303-01-9:10	P51692	0.150134	0.147647	0.25082	0.796992	0.523906	STAT5B	C(C1CCNCC1)c1c[nH]cn1	immepip	10 ÂµM	6 h
849	CPC020_A375_6H:BRD-K08806317-001-02-1:10	Q06710	0.836428	-0.147615	0.1616	0.795377	0.478488	PAX8	CC(C)(C)NC[C@H](O)COc1nsnc1N1CCOCC1	timolol	10 ÂµM	6 h
850	CPC017_A375_6H:BRD-K67298865-001-03-3:10	P10275	0.0891662	0.147499	0.314701	0.828363	0.571532	AR	NC(=O)c1ccc(cc1)-c1nc(c([nH]1)-c1ccccn1)-c1ccc2OCOc2c1	SB-431542	10 ÂµM	6 h
851	CPC016_A375_6H:BRD-K79684402-300-01-0:10	P26367	0.736835	-0.147339	0.168309	0.821706	0.495008	PAX6	Cc1ncc(CN2CCC(=CC2)c2ccccc2)c(N)n1	Ro-10-5824	10 ÂµM	6 h
852	CPC017_A375_6H:BRD-A15530910-001-01-3:10	Q99814	0.433175	-0.14729	0.296091	0.819277	0.557684	EPAS1	CC(C)OC(=O)c1cc2c(OCC(O)CNC(C)(C)C)cccc2[nH]1	SDZ-21009	10 ÂµM	6 h
853	CPC016_A375_6H:BRD-K22010301-001-01-2:10	Q15672	0.815687	-0.147227	0.264976	0.843533	0.554255	TWIST1	COc1oc(=O)c2cc(N)ccc2c1Cl	JLK-6	10 ÂµM	6 h
854	CPC008_A375_6H:BRD-K44432556-001-03-0:10	P58012	0.931237	-0.147221	0.376345	0.775048	0.575696	FOXL2	C(Nc1nc(nnc1-c1ccccc1)-c1ccccn1)c1ccc(cc1)-c1ccccc1	VU-0418946-1	10 ÂµM	6 h
855	CPC014_A375_6H:BRD-K01253243-001-01-4:10	P19544	0.302657	0.1472	0.196276	0.761063	0.47867	WT1	CN(C)CCOc1ccc(cc1)-c1nc(c([nH]1)-c1ccc2c(CC\C2=N\O)c1)-c1ccncc1	SB-590885	10 ÂµM	6 h
856	CPC017_A375_6H:BRD-K59650319-003-01-7:10	Q12778	0.201279	0.147165	0.370173	0.801558	0.585865	FOXO1	CN(C1CCCCC1)C(=O)c1sc2nc3ccc(N)cc3n2c1C	YM-298198	10 ÂµM	6 h
857	CPC017_A375_6H:BRD-K11911061-003-02-8:10	Q13485	0.101725	0.147105	0.481222	0.81115	0.646186	SMAD4	COc1ccc(NC(=O)c2ccc(cc2)-c2ccc(cc2C)-c2noc(C)n2)cc1N1CCN(C)CC1	GR-127935	10 ÂµM	6 h
858	CPC016_A375_6H:BRD-K21283037-003-06-2:10	P40763	0.688659	-0.14709	0.335783	0.819004	0.577393	STAT3	Nc1nc2ccc(OC(F)(F)F)cc2s1	riluzole	10 ÂµM	6 h
859	CPC016_A375_6H:BRD-K94832621-001-01-5:10	P18848	0.821256	-0.147029	0.547389	0.87605	0.71172	ATF4	CC(C)N1CCN(CC1)c1ccc(cc1)C(=O)c1c(sc2cc(O)ccc12)-c1ccc(O)cc1	Y-134	10 ÂµM	6 h
860	CPC014_A375_6H:BRD-K74514084-003-01-9:10	Q06710	0.236772	0.147026	0.1616	0.795377	0.478488	PAX8	CN(c1ccc2c(C)n(C)nc2c1)c1ccnc(Nc2ccc(C)c(c2)S(N)(=O)=O)n1	pazopanib	10 ÂµM	6 h
861	CPC017_A375_6H:BRD-K81225797-001-01-5:10	Q13485	0.166856	0.147013	0.481222	0.81115	0.646186	SMAD4	Nc1nc2n(CCc3ccccc3)ncc2c2nc(nn12)-c1ccco1	SCH-58261	10 ÂµM	6 h
862	CPC013_A375_6H:BRD-K66175015-001-01-7:10	Q13761	0.945779	-0.146992	0.222397	0.781289	0.501843	RUNX3	CN(C)C\C=C\C(=O)Nc1cc2c(Nc3ccc(F)c(Cl)c3)ncnc2cc1O[C@H]1CCOC1	afatinib	10 ÂµM	6 h
863	CPC011_A375_6H:BRD-K92984783-003-04-0:10	P17947	0.139627	0.146899	0.405834	0.897712	0.651773	SPI1	CC1CCN(CCCC(=O)c2ccc(F)cc2)CC1	melperone	10 ÂµM	6 h
864	CPC014_A375_6H:BRD-K64800655-001-01-7:10	P04150	0.688295	-0.146897	0.421061	0.829983	0.625522	NR3C1	CC(C)CC(=O)Nc1n[nH]c2c1CN(C(=O)C1CCN(C)CC1)C2(C)C	PHA-793887	10 ÂµM	6 h
865	CPC017_A375_6H:BRD-K15086322-103-01-0:10	P10275	0.0597175	0.146877	0.314701	0.828363	0.571532	AR	CN1CCN(CC1)C(=O)c1nc2ccc(Cl)cc2[nH]1	JNJ-10191584	10 ÂµM	6 h
866	CPC017_A375_6H:BRD-K76840893-003-01-7:10	P40763	0.675396	-0.146848	0.335783	0.819004	0.577393	STAT3	CC(C)(Cc1c[nH]c2ccc(Cl)cc12)NCCOc1ccccc1OCC1CC1	RS-17053	10 ÂµM	6 h
867	CPC018_A375_6H:BRD-K25906698-303-01-9:10	P42229	0.224801	0.146835	0.314993	0.749739	0.532366	STAT5A	C(C1CCNCC1)c1c[nH]cn1	immepip	10 ÂµM	6 h
868	CPC014_A375_6H:BRD-K72420232-001-02-4:10	P17542	0.906463	-0.146816	0.288648	0.825363	0.557005	TAL1	COc1cc(ccc1Nc1ncc(Cl)c(Oc2cccc(NC(=O)C=C)c2)n1)N1CCN(C)CC1	WZ-4002	10 ÂµM	6 h
869	CPC017_A375_6H:BRD-K14618467-003-01-8:10	Q13485	0.0901861	0.146794	0.481222	0.81115	0.646186	SMAD4	O=C(N1CCC(CC1)N1CCCC1)c1ccc(Nc2nccc(n2)-c2cc3ccccc3s2)cc1	IKK-16	10 ÂµM	6 h
870	CPC014_A375_6H:BRD-K95901403-001-01-1:10	Q04206	0.767682	-0.146775	0.357541	0.723964	0.540752	RELA	Cc1ccc(cc1)S(=O)(=O)Nc1nc2ccccc2nc1Nc1ccc2nsnc2c1	XL-147	10 ÂµM	6 h
871	CPC014_A375_6H:BRD-K50140147-001-01-0:10	P15976	0.822206	-0.146715	0.465183	0.838827	0.652005	GATA1	COc1cc(ccc1Nc1ncc(Cl)c(Nc2ccccc2S(=O)(=O)C(C)C)n1)N1CCC(CC1)N1CCN(C)CC1	NVP-TAE684	10 ÂµM	6 h
872	CPC014_A375_6H:BRD-K89014967-001-01-9:10	P42224	0.265217	0.146705	0.499958	0.788496	0.644227	STAT1	OC[C@@H](O)CNC(=O)c1ccncc1Nc1ccc(I)cc1F	AS-703026	10 ÂµM	6 h
873	CPC017_A375_6H:BRD-K17896185-001-01-2:10	Q9UJU2	0.256251	0.146694	0.380187	0.836627	0.608407	LEF1	CCC(=O)N(C1CCN(CCc2ccc(cc2)N=C=S)CC1)c1ccccc1	FIT	10 ÂµM	6 h
874	CPC017_A375_6H:BRD-K14618467-003-01-8:10	P26367	0.824001	-0.146683	0.168309	0.821706	0.495008	PAX6	O=C(N1CCC(CC1)N1CCCC1)c1ccc(Nc2nccc(n2)-c2cc3ccccc3s2)cc1	IKK-16	10 ÂµM	6 h
875	CPC018_A375_6H:BRD-K77641333-003-15-6:10	Q01543	0.261153	0.146622	0.332554	0.895269	0.613911	FLI1	C(C1=NCCN1)c1cccc2ccccc12	naphazoline	10 ÂµM	6 h
876	CPC016_A375_6H:BRD-K76775527-001-15-3:10	P17947	0.665894	-0.146549	0.405834	0.897712	0.651773	SPI1	CS(=O)(=O)Nc1ccc(cc1Oc1ccccc1)[N+]([O-])=O	nimesulide	10 ÂµM	6 h
877	CPC017_A375_6H:BRD-K13646352-001-01-2:10	Q16236	0.173699	0.146503	0.470041	0.895656	0.682848	NFE2L2	CO[C@@H]1[C@@H](C[C@H]2O[C@]1(C)n1c3ccccc3c3c4CNC(=O)c4c4c5ccccc5n2c4c13)N(C)C(=O)c1ccccc1	midostaurin	10 ÂµM	6 h
878	CPC017_A375_6H:BRD-K59650319-003-01-7:10	Q9NQB0	0.345298	0.14649	0.394001	0.815583	0.604792	TCF7L2	CN(C1CCCCC1)C(=O)c1sc2nc3ccc(N)cc3n2c1C	YM-298198	10 ÂµM	6 h
879	CPC014_A375_6H:BRD-K51313569-001-02-9:10	P42224	0.912165	-0.14649	0.499958	0.788496	0.644227	STAT1	CC(=O)c1c(C)c2cnc(Nc3ccc(cn3)N3CCNCC3)nc2n(C2CCCC2)c1=O	palbociclib	10 ÂµM	6 h
880	CPC014_A375_6H:BRD-K98684188-001-01-1:10	Q01543	0.762615	-0.146487	0.332554	0.895269	0.613911	FLI1	COC(=O)c1sccc1S(=O)(=O)Nc1ccc(Nc2ccccc2)cc1OC	GSK-0660	10 ÂµM	6 h
881	CPC018_A375_6H:BRD-K77641333-003-15-6:10	P10275	0.718268	-0.146451	0.314701	0.828363	0.571532	AR	C(C1=NCCN1)c1cccc2ccccc12	naphazoline	10 ÂµM	6 h
882	CPC014_A375_6H:BRD-K05804044-001-01-1:10	P04150	0.623727	-0.146439	0.421061	0.829983	0.625522	NR3C1	Cc1ccc(NC(=O)c2cccc(c2)C(C)(C)C#N)cc1Nc1ccc2ncn(C)c(=O)c2c1	AZ-628	10 ÂµM	6 h
883	CPC016_A375_6H:BRD-K05528470-305-01-4:10	P40763	0.6478	-0.146387	0.335783	0.819004	0.577393	STAT3	Clc1ccc(cc1)N1CCN(Cc2c[nH]c3ncccc23)CC1	L-745870	10 ÂµM	6 h
884	CPC017_A375_6H:BRD-K51918615-303-01-1:10	P04150	0.684838	-0.146386	0.421061	0.829983	0.625522	NR3C1	Ic1ccc(CCNC(=N)SCCCc2c[nH]cn2)cc1	iodophenpropit	10 ÂµM	6 h
885	CPC014_A375_6H:BRD-K70401845-001-02-5:10	P52630	0.695659	-0.146367	0.427314	0.814031	0.620673	STAT2	COCCOc1cc2ncnc(Nc3cccc(c3)C#C)c2cc1OCCOC	erlotinib	10 ÂµM	6 h
886	CPC017_A375_6H:BRD-A54927599-001-07-8:10	P49715	0.69006	-0.146218	0.159147	0.776762	0.467955	CEBPA	COc1ccc(C2CC(=NCCS2)c2c(O)cc(C)oc2=O)c(OC)c1	KF-38789	10 ÂµM	6 h
887	CPC017_A375_6H:BRD-K15086322-103-01-0:10	P42224	0.89406	-0.146169	0.499958	0.788496	0.644227	STAT1	CN1CCN(CC1)C(=O)c1nc2ccc(Cl)cc2[nH]1	JNJ-10191584	10 ÂµM	6 h
888	CPC017_A375_6H:BRD-K68246049-001-01-4:10	P10275	0.0836321	0.146126	0.314701	0.828363	0.571532	AR	CC(=Cc1ccc(cc1)C(=O)O)c2ccc3c(c2)C(C)(C)CCC3(C)C	TTNPB	10 ÂµM	6 h
889	CPC013_A375_6H:BRD-K56334280-001-01-0:10	P17947	0.748714	-0.146121	0.405834	0.897712	0.651773	SPI1	CN(C)CCN1C(=O)c2cccc3cc(N)cc(C1=O)c23	amonafide	10 ÂµM	6 h
890	CPC016_A375_6H:BRD-K96862998-001-03-1:10	P10914	0.870203	-0.146109	0.430018	0.825972	0.627995	IRF1	Cc1ccc(=O)n(c1)-c1ccccc1	pirfenidone	10 ÂµM	6 h
891	CPC017_A375_6H:BRD-K76840893-003-01-7:10	Q9UJU2	0.294334	0.146062	0.380187	0.836627	0.608407	LEF1	CC(C)(Cc1c[nH]c2ccc(Cl)cc12)NCCOc1ccccc1OCC1CC1	RS-17053	10 ÂµM	6 h
892	CPC018_A375_6H:BRD-K65285700-001-01-5:10	P18848	0.870838	-0.145962	0.547389	0.87605	0.71172	ATF4	Cc1ccc-2c(Cc3c(nn(c-23)-c2ccc(Cl)cc2Cl)C(=O)NN2CCCCC2)c1	GP-1a	10 ÂµM	6 h
893	CPC018_A375_6H:BRD-K39339537-001-03-8:10	Q01543	0.228619	0.145961	0.332554	0.895269	0.613911	FLI1	COc1cc(C)nn1-c1nc(C)cc(OC)n1	epirizole	10 ÂµM	6 h
894	CPC014_A375_6H:BRD-K93331255-001-01-2:10	P15336	0.249215	0.14596	0.427445	0.720966	0.574206	ATF2	NCCCC[C@H](NC(=O)[C@@H]1CCCN1C(=O)[C@@H]1CSSC[C@H](N)C(=O)N[C@@H](Cc2ccc(O)cc2)C(=O)N[C@@H](Cc2ccccc2)C(=O)N[C@@H](CCC(N)=O)C(=O)N[C@@H](CC(N)=O)C(=O)N1)C(=O)NCC(N)=O	lypressin	10 ÂµM	6 h
895	CPC017_A375_6H:BRD-K26521938-001-04-9:10	P10914	0.82663	-0.145919	0.430018	0.825972	0.627995	IRF1	CCCCC[C@H](O)\C=C\[C@H]1[C@H](O)CC(=O)[C@@H]1C\C=C/CCCC(O)=O	dinoprostone	10 ÂµM	6 h
896	CPC017_A375_6H:BRD-K60184833-001-03-1:10	P01106	0.36837	0.145889	0.309443	0.62918	0.469311	MYC	NC(=O)C(=C\c1ccc(O)c(O)c1)\C#N	tyrphostin-AG-99	10 ÂµM	6 h
897	CPC018_A375_6H:BRD-K75641298-001-01-5:10	Q01543	0.212143	0.14588	0.332554	0.895269	0.613911	FLI1	CCN(CC)CCNC(=O)c1cc(Cl)c(N)cc1OC	metoclopramide	10 ÂµM	6 h
898	CPC015_A375_6H:BRD-K22503835-001-06-0:10	Q9Y261	0.415804	-0.145864	0.237647	0.831388	0.534517	FOXA2	ONC(=O)CCCCCN1C(=O)c2cccc3cccc(C1=O)c23	scriptaid	10 ÂµM	6 h
899	CPC017_A375_6H:BRD-K15791587-003-01-7:10	Q06710	0.732717	-0.145835	0.1616	0.795377	0.478488	PAX8	FC(F)(F)c1cc(CO[C@H]2CCCN[C@H]2c2ccccc2)cc(c1)C(F)(F)F	L-733060	10 ÂµM	6 h
900	CPC016_A375_6H:BRD-K22010301-001-01-2:10	P42226	0.518177	-0.145566	0.268293	0.783429	0.525861	STAT6	COc1oc(=O)c2cc(N)ccc2c1Cl	JLK-6	10 ÂµM	6 h
901	CPC016_A375_6H:BRD-K53913732-001-01-8:10	P10914	0.888208	-0.145384	0.430018	0.825972	0.627995	IRF1	CN(C)c1ccc(NC(=O)Nc2cc(C)nc3c(F)cc(F)cc23)cc1	SB-408124	10 ÂµM	6 h
902	CPC017_A375_6H:BRD-K67298865-001-03-3:10	Q9NQB0	0.362477	0.145384	0.394001	0.815583	0.604792	TCF7L2	NC(=O)c1ccc(cc1)-c1nc(c([nH]1)-c1ccccn1)-c1ccc2OCOc2c1	SB-431542	10 ÂµM	6 h
903	CPC017_A375_6H:BRD-K05151076-001-01-8:10	P52630	0.267903	0.145376	0.427314	0.814031	0.620673	STAT2	CCCCCS(=O)(=O)CCCCCCCCCCn1c(c(C)c2cc(O)ccc12)-c1ccc(O)cc1	ZK-164015	10 ÂµM	6 h
904	CPC014_A375_6H:BRD-K51313569-001-02-9:10	Q04206	0.785377	-0.145366	0.357541	0.723964	0.540752	RELA	CC(=O)c1c(C)c2cnc(Nc3ccc(cn3)N3CCNCC3)nc2n(C2CCCC2)c1=O	palbociclib	10 ÂµM	6 h
905	CPC020_A375_6H:BRD-K50398167-236-17-7:10	P42229	0.180995	0.14533	0.314993	0.749739	0.532366	STAT5A	Cc1ccc(Cl)c(Nc2ccccc2C(O)=O)c1Cl	meclofenamic-acid	10 ÂµM	6 h
906	CPC016_A375_6H:BRD-K37618799-001-01-4:10	P42224	0.862034	-0.145289	0.499958	0.788496	0.644227	STAT1	Clc1ccc2nc(NC(=O)Cc3ccccc3)n3nc(nc3c2c1)-c1ccco1	MRS-1220	10 ÂµM	6 h
907	CPC017_A375_6H:BRD-K09635314-001-01-8:10	P01106	0.360291	0.145254	0.309443	0.62918	0.469311	MYC	Cc1cc(C)c(c(C)c1)S(=O)(=O)Nc1cccc(c1)C(F)(F)F	m-3M3FBS	10 ÂµM	6 h
908	CPC014_A375_6H:BRD-K52751261-001-01-2:10	P52630	0.815955	-0.145231	0.427314	0.814031	0.620673	STAT2	CCc1nc(c(s1)-c1ccnc(NC(=O)c2ccccc2)c1)-c1cccc(C)c1	TAK-715	10 ÂµM	6 h
909	CPC016_A375_6H:BRD-K87048468-003-01-9:10	P26367	0.717574	-0.14517	0.168309	0.821706	0.495008	PAX6	COc1cc(OC)c(cc1NS(=O)(=O)c1ccc(cc1)C(F)(F)F)C(=O)CCCCN1CCC2(CC1)NC(=O)NC2=O	RS-102221	10 ÂµM	6 h
910	CPC014_A375_6H:BRD-K04923131-001-06-3:10	P17676	0.812968	-0.145168	0.463405	0.74742	0.605413	CEBPB	O\N=C1/C(Nc2ccccc12)=C1/C(=O)Nc2cc(Br)ccc12	GSK-3-inhibitor-IX	10 ÂµM	6 h
911	CPC017_A375_6H:BRD-K82823804-001-01-7:10	Q13485	0.1759	0.145137	0.481222	0.81115	0.646186	SMAD4	Oc1ccc2[nH]c3cc(c4C(=O)NC(=O)c4c3c2c1)-c1ccccc1	PD-407824	10 ÂµM	6 h
912	CPC017_A375_6H:BRD-A03359064-001-01-5:10	P01106	0.471031	0.145126	0.309443	0.62918	0.469311	MYC	OC(CNCCNC(=O)Nc1ccccc1)COc1ccccc1C#N	ICI-89406	10 ÂµM	6 h
913	CPC017_A375_6H:BRD-K61097567-001-03-6:10	P26367	0.726932	-0.145051	0.168309	0.821706	0.495008	PAX6	COC(=O)[C@H](NC(=O)c1cc(nc2ccccc12)-c1ccccc1)c1ccccc1	SB-218795	10 ÂµM	6 h
914	CPC013_A375_6H:BRD-K24681473-004-01-4:10	Q12778	0.744064	-0.14504	0.370173	0.801558	0.585865	FOXO1	COCC[n+]1c(C)n(Cc2cnccn2)c2c1C(=O)c1ccccc1C2=O	YM-155	10 ÂµM	6 h
915	CPC018_A375_6H:BRD-K18816859-001-01-4:10	P10275	0.613735	-0.144916	0.314701	0.828363	0.571532	AR	CS(=O)(=O)Nc1ccc(Cc2noc(n2)-c2ccc3[nH]cc(CCN)c3c2)cc1	L-694247	10 ÂµM	6 h
916	CPC014_A375_6H:BRD-K01436366-001-02-4:10	P10070	0.391261	0.144869	0.244159	0.743592	0.493875	GLI2	COc1cc(ccc1Nc1ncc2N(C)C(=O)c3ccccc3N(C)c2n1)C(=O)N1CCC(CC1)N1CCN(C)CC1	XMD-1150	10 ÂµM	6 h
917	CPC018_A375_6H:BRD-A23072235-050-09-4:10	P42224	0.484769	0.144855	0.499958	0.788496	0.644227	STAT1	CN(C)CCC(c1ccccc1)c1ccccn1	pheniramine	10 ÂµM	6 h
918	CPC017_A375_6H:BRD-K51918615-303-01-1:10	Q9NQB0	0.277139	0.144837	0.394001	0.815583	0.604792	TCF7L2	Ic1ccc(CCNC(=N)SCCCc2c[nH]cn2)cc1	iodophenpropit	10 ÂµM	6 h
919	CPC017_A375_6H:BRD-K12120659-305-01-4:10	Q12778	0.230453	0.144828	0.370173	0.801558	0.585865	FOXO1	NC(=N)c1ccc(cc1)N1CCN(CC1)C1CCN(CC(O)=O)CC1	GR-144053	10 ÂµM	6 h
920	CPC017_A375_6H:BRD-K59650319-003-01-7:10	P23769	0.574342	-0.144813	0.304433	0.811158	0.557795	GATA2	CN(C1CCCCC1)C(=O)c1sc2nc3ccc(N)cc3n2c1C	YM-298198	10 ÂµM	6 h
921	CPC017_A375_6H:BRD-K94176593-001-02-9:10	Q9NQB0	0.0885697	0.144809	0.394001	0.815583	0.604792	TCF7L2	Nc1cccc(c1)-c1cc2c(Oc3cccc(O)c3)ncnc2[nH]1	TWS-119	10 ÂµM	6 h
922	CPC016_A375_6H:BRD-K10042277-001-04-3:10	Q13485	0.107221	0.144692	0.481222	0.81115	0.646186	SMAD4	Clc1ccc2Nc3ccccc3C(=Nc2c1)N1CCNCC1	desmethylclozapine	10 ÂµM	6 h
923	CPC017_A375_6H:BRD-K17896185-001-01-2:10	Q13485	0.171635	0.144619	0.481222	0.81115	0.646186	SMAD4	CCC(=O)N(C1CCN(CCc2ccc(cc2)N=C=S)CC1)c1ccccc1	FIT	10 ÂµM	6 h
924	CPC017_A375_6H:BRD-K60298136-001-01-7:10	P18848	0.884826	-0.144604	0.547389	0.87605	0.71172	ATF4	COC(=O)c1csc(n1)C(=O)c2c[nH]c3ccccc23	ITE	10 ÂµM	6 h
925	CPC017_A375_6H:BRD-K68246049-001-01-4:10	Q9NQB0	0.193141	0.144586	0.394001	0.815583	0.604792	TCF7L2	CC(=Cc1ccc(cc1)C(=O)O)c2ccc3c(c2)C(C)(C)CCC3(C)C	TTNPB	10 ÂµM	6 h
926	CPC017_A375_6H:BRD-A39522003-001-01-0:10	P14859	0.699535	-0.14439	0.256612	0.80515	0.530881	POU2F1	CCCCCCCCC=CCCCCCCCC(=O)NC(CO)Cc1ccc(O)cc1	OMDM-2	10 ÂµM	6 h
927	CPC016_A375_6H:BRD-A80641450-001-01-4:10	P10914	0.881073	-0.144375	0.430018	0.825972	0.627995	IRF1	CC(C)CC(NC(=O)N1CCCCCC1)C(=O)NC(Cc2cn(C)c3ccccc23)C(=O)NC(Cc4ccccn4)C(=O)O	FR-139317	10 ÂµM	6 h
928	CPC014_A375_6H:BRD-K16485616-001-03-0:10	P10914	0.851728	-0.144334	0.430018	0.825972	0.627995	IRF1	Nc1ccccc1NC(=O)c1ccc(CNc2nccc(n2)-c2cccnc2)cc1	mocetinostat	10 ÂµM	6 h
929	CPC018_A375_6H:BRD-K34608650-001-01-6:10	Q01543	0.269146	0.144324	0.332554	0.895269	0.613911	FLI1	Cc1ccc-2c(Cc3c(nn(c-23)-c2ccc(Cl)cc2Cl)C(=O)NC2CCCCC2)c1	GP-2a	10 ÂµM	6 h
930	CPC017_A375_6H:BRD-K26521938-001-04-9:10	P10275	0.090162	0.144305	0.314701	0.828363	0.571532	AR	CCCCC[C@H](O)\C=C\[C@H]1[C@H](O)CC(=O)[C@@H]1C\C=C/CCCC(O)=O	dinoprostone	10 ÂµM	6 h
931	CPC016_A375_6H:BRD-K87696786-003-01-0:10	P10275	0.0635662	0.144283	0.314701	0.828363	0.571532	AR	COc1ccc(Nc2ncnc3ccc(OC)cc23)cc1	LY-456236	10 ÂµM	6 h
932	CPC017_A375_6H:BRD-K59650319-003-01-7:10	Q13127	0.0952888	0.144227	0.318918	0.80195	0.560434	REST	CN(C1CCCCC1)C(=O)c1sc2nc3ccc(N)cc3n2c1C	YM-298198	10 ÂµM	6 h
933	CPC014_A375_6H:BRD-K18135438-001-08-4:10	P41235	0.73097	-0.144176	0.187347	0.852414	0.51988	HNF4A	C[C@H](CCC(O)=O)[C@H]1CC[C@H]2[C@@H]3[C@H](O)C[C@@H]4C[C@H](O)CC[C@]4(C)[C@H]3CC[C@]12C	chenodeoxycholic-acid	10 ÂµM	6 h
934	CPC013_A375_6H:BRD-K63068307-001-01-4:10	P15336	0.25567	0.144087	0.427445	0.720966	0.574206	ATF2	FC(F)c1nc2ccccc2n1-c1nc(nc(n1)N1CCOCC1)N1CCOCC1	ZSTK-474	10 ÂµM	6 h
935	CPC017_A375_6H:BRD-K67277431-002-03-0:10	P49715	0.63982	-0.144071	0.159147	0.776762	0.467955	CEBPA	COc1ccc(cc1C(=O)NCc1cccnc1)C(=O)NCc1cccnc1	picotamide	10 ÂµM	6 h
936	CPC017_A375_6H:BRD-K35559145-050-03-6:10	Q9UJU2	0.260845	0.144033	0.380187	0.836627	0.608407	LEF1	COc1ccc2Sc3ccccc3N(C[C@H](C)CN(C)C)c2c1	levomepromazine	10 ÂµM	6 h
937	CPC017_A375_6H:BRD-K12867552-001-01-3:10	Q13485	0.246599	0.143999	0.481222	0.81115	0.646186	SMAD4	CN(C)Cc1c(oc2ccccc12)C(=O)NCCOc1ccc(cc1)C(=O)NO	PCI-24781	10 ÂµM	6 h
938	BRAF001_A375_6H:BRD-K16478699-001-05-0:10	P17947	0.0252908	0.143934	0.405834	0.897712	0.651773	SPI1	CCCS(=O)(=O)Nc1ccc(F)c(C(=O)c2c[nH]c3ncc(Cl)cc23)c1F	PLX-4720	10 ÂµM	6 h
939	CPC017_A375_6H:BRD-K15086322-103-01-0:10	P23769	0.626429	-0.143917	0.304433	0.811158	0.557795	GATA2	CN1CCN(CC1)C(=O)c1nc2ccc(Cl)cc2[nH]1	JNJ-10191584	10 ÂµM	6 h
940	CPC010_A375_6H:BRD-A71262238-001-06-8:10	P17947	0.156455	0.14379	0.405834	0.897712	0.651773	SPI1	CCCCN1CCCC1CNC(=O)c1cc(C#N)c2ccccc2c1OC	nafadotride	10 ÂµM	6 h
941	CPC017_A375_6H:BRD-K04414442-001-03-4:10	Q13127	0.117202	0.143769	0.318918	0.80195	0.560434	REST	CC[C@H](NC(=O)c1c(C)c(nc2ccccc12)-c1ccccc1)c1ccccc1	SB-222200	10 ÂµM	6 h
942	CPC014_A375_6H:BRD-K85402309-001-01-7:10	Q13127	0.729232	-0.143656	0.318918	0.80195	0.560434	REST	CN1CCN(CC1)c1ccc2nc([nH]c2c1)-c1c(N)c2c(F)cccc2[nH]c1=O	dovitinib	10 ÂµM	6 h
943	CPC006_A375_6H:BRD-K19295594-001-08-5:11.1	O43524	0.677959	-0.143648	0.521626	0.77441	0.648018	FOXO3	CC(C)c1c(O)c(O)c(C=O)c2c(O)c(c(C)cc12)-c1c(C)cc2c(C(C)C)c(O)c(O)c(C=O)c2c1O	gossypol	10 ÂµM	6 h
944	CPC017_A375_6H:BRD-K07691486-001-04-9:10	Q00978	0.161049	0.143594	0.481361	0.793278	0.637319	IRF9	CC[C@H](CO)Nc1nc(NCc2ccccc2)c2ncn(C(C)C)c2n1	roscovitine	10 ÂµM	6 h
945	CPC017_A375_6H:BRD-K15791587-003-01-7:10	Q13485	0.131372	0.143574	0.481222	0.81115	0.646186	SMAD4	FC(F)(F)c1cc(CO[C@H]2CCCN[C@H]2c2ccccc2)cc(c1)C(F)(F)F	L-733060	10 ÂµM	6 h
946	CPC017_A375_6H:BRD-K43330982-001-01-5:10	P10914	0.76847	-0.143567	0.430018	0.825972	0.627995	IRF1	CC(C)c1cc(NNC(=O)Nc2cc(Cl)nc(Cl)c2)nc2n(C)nc(C)c12	JTE-013	10 ÂµM	6 h
947	CPC017_A375_6H:BRD-K12120659-305-01-4:10	P01106	0.574005	0.143513	0.309443	0.62918	0.469311	MYC	NC(=N)c1ccc(cc1)N1CCN(CC1)C1CCN(CC(O)=O)CC1	GR-144053	10 ÂµM	6 h
948	CPC016_A375_6H:BRD-A64227845-004-02-8:10	Q9NQB0	0.35184	0.143485	0.394001	0.815583	0.604792	TCF7L2	Oc1cc2CCN(CC=C)CC(c3ccccc3)c2cc1O	SKF-77434	10 ÂµM	6 h
949	CPC014_A375_6H:BRD-K70401845-001-02-5:10	O43524	0.836738	-0.143478	0.521626	0.77441	0.648018	FOXO3	COCCOc1cc2ncnc(Nc3cccc(c3)C#C)c2cc1OCCOC	erlotinib	10 ÂµM	6 h
950	CPC017_A375_6H:BRD-K61097567-001-03-6:10	Q12778	0.107005	0.143475	0.370173	0.801558	0.585865	FOXO1	COC(=O)[C@H](NC(=O)c1cc(nc2ccccc12)-c1ccccc1)c1ccccc1	SB-218795	10 ÂµM	6 h
951	CPC014_A375_6H:BRD-K36529613-001-01-8:10	Q01543	0.793963	-0.143388	0.332554	0.895269	0.613911	FLI1	CC(C)NCCCn1c(Sc2cc3OCOc3cc2I)nc2c(N)ncnc12	PU-H71	10 ÂµM	6 h
952	CPC017_A375_6H:BRD-K35559145-050-03-6:10	Q06710	0.703767	-0.143368	0.1616	0.795377	0.478488	PAX8	COc1ccc2Sc3ccccc3N(C[C@H](C)CN(C)C)c2c1	levomepromazine	10 ÂµM	6 h
953	CPC017_A375_6H:BRD-K54708045-001-01-3:10	P26367	0.84584	-0.143339	0.168309	0.821706	0.495008	PAX6	OC(=O)c1n(Cc2ccc(Cl)cc2)c2ccc(Cl)cc2c1Sc1ccccc1	nTZDpa	10 ÂµM	6 h
954	CPC020_A375_6H:BRD-K08806317-001-02-1:10	P10914	0.837855	-0.143323	0.430018	0.825972	0.627995	IRF1	CC(C)(C)NC[C@H](O)COc1nsnc1N1CCOCC1	timolol	10 ÂµM	6 h
955	CPC008_A375_6H:BRD-K44432556-001-03-0:10	P15336	0.992083	-0.143322	0.427445	0.720966	0.574206	ATF2	C(Nc1nc(nnc1-c1ccccc1)-c1ccccn1)c1ccc(cc1)-c1ccccc1	VU-0418946-1	10 ÂµM	6 h
956	CPC017_A375_6H:BRD-K94176593-001-02-9:10	P42224	0.915044	-0.143275	0.499958	0.788496	0.644227	STAT1	Nc1cccc(c1)-c1cc2c(Oc3cccc(O)c3)ncnc2[nH]1	TWS-119	10 ÂµM	6 h
957	CPC017_A375_6H:BRD-K51918615-303-01-1:10	P10275	0.0647511	0.143251	0.314701	0.828363	0.571532	AR	Ic1ccc(CCNC(=N)SCCCc2c[nH]cn2)cc1	iodophenpropit	10 ÂµM	6 h
958	CPC017_A375_6H:BRD-K50018155-003-01-3:10	P10275	0.0319164	0.143216	0.314701	0.828363	0.571532	AR	COc1cc(N)c(Cl)cc1C(=O)CCC1CCN(CCNS(C)(=O)=O)CC1	RS-67506	10 ÂµM	6 h
959	CPC014_A375_6H:BRD-K72420232-001-02-4:10	Q16236	0.796875	-0.14319	0.470041	0.895656	0.682848	NFE2L2	COc1cc(ccc1Nc1ncc(Cl)c(Oc2cccc(NC(=O)C=C)c2)n1)N1CCN(C)CC1	WZ-4002	10 ÂµM	6 h
960	CPC017_A375_6H:BRD-K50018155-003-01-3:10	P10914	0.798089	-0.143169	0.430018	0.825972	0.627995	IRF1	COc1cc(N)c(Cl)cc1C(=O)CCC1CCN(CCNS(C)(=O)=O)CC1	RS-67506	10 ÂµM	6 h
961	BRAF001_A375_6H:BRD-K16478699-001-05-0:10	Q16236	0.789701	-0.143086	0.470041	0.895656	0.682848	NFE2L2	CCCS(=O)(=O)Nc1ccc(F)c(C(=O)c2c[nH]c3ncc(Cl)cc23)c1F	PLX-4720	10 ÂµM	6 h
962	CPC017_A375_6H:BRD-K67277431-002-03-0:10	P18848	0.80457	-0.143026	0.547389	0.87605	0.71172	ATF4	COc1ccc(cc1C(=O)NCc1cccnc1)C(=O)NCc1cccnc1	picotamide	10 ÂµM	6 h
963	CPC009_A375_6H:BRD-A81233518-004-14-6:10	P14859	0.717358	-0.143021	0.256612	0.80515	0.530881	POU2F1	C[N+]1(C)CCC(C1)OC(=O)C(O)(C1CCCC1)c1ccccc1	glycopyrrolate	10 ÂµM	6 h
964	CPC017_A375_6H:BRD-K11373525-003-01-3:10	Q9Y261	0.380787	-0.142887	0.237647	0.831388	0.534517	FOXA2	CCc1cc2N(Cc3ccc(cc3)-c3ccccc3-c3nnn[nH]3)C(=O)CCc2c(CC)n1	ZD-7155	10 ÂµM	6 h
965	CPC014_A375_6H:BRD-K13566078-003-01-1:10	P52630	0.975498	-0.142735	0.427314	0.814031	0.620673	STAT2	Cc1cnc2c(NCCN)nc3ccc(C)cc3n12	BMS-345541	10 ÂµM	6 h
966	CPC014_A375_6H:BRD-K16485616-001-03-0:10	Q00978	0.762946	-0.142715	0.481361	0.793278	0.637319	IRF9	Nc1ccccc1NC(=O)c1ccc(CNc2nccc(n2)-c2cccnc2)cc1	mocetinostat	10 ÂµM	6 h
967	CPC016_A375_6H:BRD-K49671696-045-03-6:10	P26367	0.813119	-0.142697	0.168309	0.821706	0.495008	PAX6	Fc1ccc(cc1)C(=O)C1CCN(CCn2c(=O)[nH]c3ccccc3c2=O)CC1	ketanserin	10 ÂµM	6 h
968	CPC017_A375_6H:BRD-K17896185-001-01-2:10	Q99814	0.399766	-0.142649	0.296091	0.819277	0.557684	EPAS1	CCC(=O)N(C1CCN(CCc2ccc(cc2)N=C=S)CC1)c1ccccc1	FIT	10 ÂµM	6 h
969	CPC017_A375_6H:BRD-A54029483-001-01-5:10	P17947	0.505452	-0.142644	0.405834	0.897712	0.651773	SPI1	CN(C(Cc1ccc(cc1)c2ccccc2)C(=O)NC(Cc3c[nH]c4ccccc34)C(=O)O)C(=O)c5cc(C)cc(C)c5	IRL-2500	10 ÂµM	6 h
970	CPC006_A375_6H:BRD-K85606544-001-01-8:10	O43524	0.807804	-0.142637	0.521626	0.77441	0.648018	FOXO3	CCOc1cc2ncc(C#N)c(Nc3ccc(OCc4ccccn4)c(Cl)c3)c2cc1NC(=O)\C=C\CN(C)C	neratinib	10 ÂµM	6 h
971	CPC014_A375_6H:BRD-K01493881-001-20-3:10	O43524	0.824246	-0.142635	0.521626	0.77441	0.648018	FOXO3	Oc1ccc(cc1)-c1cc(=O)c2c(O)cc(O)cc2o1	apigenin	10 ÂµM	6 h
972	CPC017_A375_6H:BRD-K05181084-003-02-9:10	Q13127	0.11319	0.142623	0.318918	0.80195	0.560434	REST	Clc1cccc(N2CCN(CCCCNC(=O)c3ccc-4c(Cc5ccccc-45)c3)CC2)c1Cl	NGB-2904	10 ÂµM	6 h
973	CPC017_A375_6H:BRD-A09828896-004-04-5:10	P10914	0.793567	-0.142614	0.430018	0.825972	0.627995	IRF1	Oc1cc2C(CNCCc2c(Cl)c1O)c1ccccc1	SKF-81297	10 ÂµM	6 h
974	CPC014_A375_6H:BRD-K72420232-001-02-4:10	P49715	0.783137	-0.142614	0.159147	0.776762	0.467955	CEBPA	COc1cc(ccc1Nc1ncc(Cl)c(Oc2cccc(NC(=O)C=C)c2)n1)N1CCN(C)CC1	WZ-4002	10 ÂµM	6 h
975	CPC014_A375_6H:BRD-K23192422-001-01-1:10	Q14209	0.178314	0.14254	0.546936	0.73274	0.639838	E2F2	C[C@]12O[C@H](C[C@]1(O)CO)n1c3ccccc3c3c4C(=O)NCc4c4c5ccccc5n2c4c13	lestaurtinib	10 ÂµM	6 h
976	CPC014_A375_6H:BRD-K50140147-001-01-0:10	P10914	0.96855	-0.142537	0.430018	0.825972	0.627995	IRF1	COc1cc(ccc1Nc1ncc(Cl)c(Nc2ccccc2S(=O)(=O)C(C)C)n1)N1CCC(CC1)N1CCN(C)CC1	NVP-TAE684	10 ÂµM	6 h
977	CPC017_A375_6H:BRD-K47639036-003-03-3:10	P42224	0.854445	-0.142535	0.499958	0.788496	0.644227	STAT1	Cc1c(oc2c(cccc2c1=O)C(=O)OCCN1CCCCC1)-c1ccccc1	flavoxate	10 ÂµM	6 h
978	CPC017_A375_6H:BRD-K47639036-003-03-3:10	Q00978	0.669606	-0.142528	0.481361	0.793278	0.637319	IRF9	Cc1c(oc2c(cccc2c1=O)C(=O)OCCN1CCCCC1)-c1ccccc1	flavoxate	10 ÂµM	6 h
979	CPC017_A375_6H:BRD-K47639036-003-03-3:10	P19544	0.287058	0.142518	0.196276	0.761063	0.47867	WT1	Cc1c(oc2c(cccc2c1=O)C(=O)OCCN1CCCCC1)-c1ccccc1	flavoxate	10 ÂµM	6 h
980	CPC018_A375_6H:BRD-K31843556-001-01-7:10	P10275	0.622266	-0.142501	0.314701	0.828363	0.571532	AR	[O-][N+](=O)c1ccc(Cl)c(c1)C(=O)Nc1ccncc1	T-0070907	10 ÂµM	6 h
981	CPC017_A375_6H:BRD-A15530910-001-01-3:10	Q12778	0.170538	0.142491	0.370173	0.801558	0.585865	FOXO1	CC(C)OC(=O)c1cc2c(OCC(O)CNC(C)(C)C)cccc2[nH]1	SDZ-21009	10 ÂµM	6 h
982	CPC017_A375_6H:BRD-K76840893-003-01-7:10	Q14765	0.699387	-0.142471	0.344895	0.911403	0.628149	STAT4	CC(C)(Cc1c[nH]c2ccc(Cl)cc12)NCCOc1ccccc1OCC1CC1	RS-17053	10 ÂµM	6 h
983	CPC017_A375_6H:BRD-K78692225-001-11-2:10	Q00978	0.124534	0.142348	0.481361	0.793278	0.637319	IRF9	Cc1oncc1C(=O)Nc1ccc(cc1)C(F)(F)F	leflunomide	10 ÂµM	6 h
984	CPC017_A375_6H:BRD-A09828896-004-04-5:10	Q13485	0.11844	0.142342	0.481222	0.81115	0.646186	SMAD4	Oc1cc2C(CNCCc2c(Cl)c1O)c1ccccc1	SKF-81297	10 ÂµM	6 h
985	CPC016_A375_6H:BRD-K94832621-001-01-5:10	P40763	0.737847	-0.142338	0.335783	0.819004	0.577393	STAT3	CC(C)N1CCN(CC1)c1ccc(cc1)C(=O)c1c(sc2cc(O)ccc12)-c1ccc(O)cc1	Y-134	10 ÂµM	6 h
986	CPC017_A375_6H:BRD-K05151076-001-01-8:10	P14859	0.667033	-0.142335	0.256612	0.80515	0.530881	POU2F1	CCCCCS(=O)(=O)CCCCCCCCCCn1c(c(C)c2cc(O)ccc12)-c1ccc(O)cc1	ZK-164015	10 ÂµM	6 h
987	CPC016_A375_6H:BRD-K05528470-305-01-4:10	Q14765	0.718132	-0.142314	0.344895	0.911403	0.628149	STAT4	Clc1ccc(cc1)N1CCN(Cc2c[nH]c3ncccc23)CC1	L-745870	10 ÂµM	6 h
988	CPC017_A375_6H:BRD-K66782112-001-01-2:10	P10914	0.928363	-0.142303	0.430018	0.825972	0.627995	IRF1	NC(=O)CCCCn1ccc(N=C(N)NCC(F)(F)F)n1	ICI-162846	10 ÂµM	6 h
989	CPC017_A375_6H:BRD-K62310379-001-03-0:10	P10914	0.887557	-0.142264	0.430018	0.825972	0.627995	IRF1	CCC(=O)O[C@@]1([C@H](C)C[C@H]2[C@@H]3C[C@H](F)C4=CC(=O)C=C[C@]4(C)[C@@]3(F)[C@@H](O)C[C@]12C)C(=O)SCF	fluticasone-propionate	10 ÂµM	6 h
990	CPC017_A375_6H:BRD-K24201553-003-02-4:10	Q9NQB0	0.31763	0.142207	0.394001	0.815583	0.604792	TCF7L2	CC1CCN(CC[C@H]2CCCN2S(=O)(=O)c2cccc(O)c2)CC1	SB-269970	10 ÂµM	6 h
991	CPC017_A375_6H:BRD-K51918615-303-01-1:10	Q13485	0.155839	0.142188	0.481222	0.81115	0.646186	SMAD4	Ic1ccc(CCNC(=N)SCCCc2c[nH]cn2)cc1	iodophenpropit	10 ÂµM	6 h
992	CPC017_A375_6H:BRD-K12120659-305-01-4:10	P10275	0.0799736	0.142103	0.314701	0.828363	0.571532	AR	NC(=N)c1ccc(cc1)N1CCN(CC1)C1CCN(CC(O)=O)CC1	GR-144053	10 ÂµM	6 h
993	CPC017_A375_6H:BRD-K81225797-001-01-5:10	P01106	0.487858	0.142095	0.309443	0.62918	0.469311	MYC	Nc1nc2n(CCc3ccccc3)ncc2c2nc(nn12)-c1ccco1	SCH-58261	10 ÂµM	6 h
994	CPC017_A375_6H:BRD-K47639036-003-03-3:10	P10275	0.0649287	0.142094	0.314701	0.828363	0.571532	AR	Cc1c(oc2c(cccc2c1=O)C(=O)OCCN1CCCCC1)-c1ccccc1	flavoxate	10 ÂµM	6 h
995	CPC017_A375_6H:BRD-K67298865-001-03-3:10	P49715	0.501024	-0.142069	0.159147	0.776762	0.467955	CEBPA	NC(=O)c1ccc(cc1)-c1nc(c([nH]1)-c1ccccn1)-c1ccc2OCOc2c1	SB-431542	10 ÂµM	6 h
996	CPC014_A375_6H:BRD-K23192422-001-01-1:10	P42224	0.885388	-0.142055	0.499958	0.788496	0.644227	STAT1	C[C@]12O[C@H](C[C@]1(O)CO)n1c3ccccc3c3c4C(=O)NCc4c4c5ccccc5n2c4c13	lestaurtinib	10 ÂµM	6 h
997	CPC014_A375_6H:BRD-M64432851-001-01-9:10	P17947	0.36418	0.142007	0.405834	0.897712	0.651773	SPI1	CCN(CC)CCNC(=O)c1c(C)[nH]c(\C=C2/C(=O)Nc3ccc(F)cc23)c1C	sunitinib	10 ÂµM	6 h
998	CPC014_A375_6H:BRD-K94294671-003-01-3:10	Q08050	0.342543	0.141977	0.53889	0.87384	0.706365	FOXM1	COc1cccc2cc([nH]c12)-c1nc([C@@H]2CC[C@@H](CC2)C(O)=O)n2ncnc(N)c12	OSI-027	10 ÂµM	6 h
999	CPC014_A375_6H:BRD-K13087974-001-01-7:10	P19838	0.583267	-0.141933	0.387557	0.792354	0.589956	NFKB1	O=C1NC(=O)c2cc(Nc3ccccc3)c(Nc3ccccc3)cc12	CGP-52411	10 ÂµM	6 h
1000	CPC017_A375_6H:BRD-A43930669-003-01-0:10	P42224	0.829832	-0.141925	0.499958	0.788496	0.644227	STAT1	Cc1ccccc1N1CCN(CC1)S(=O)(=O)CC12CCC(C[C@@H]1NC(=O)[C@@H](N)CCS(C)(=O)=O)C2(C)C	L-368899	10 ÂµM	6 h
1001	CPC017_A375_6H:BRD-K67298865-001-03-3:10	Q13485	0.0512482	0.141906	0.481222	0.81115	0.646186	SMAD4	NC(=O)c1ccc(cc1)-c1nc(c([nH]1)-c1ccccn1)-c1ccc2OCOc2c1	SB-431542	10 ÂµM	6 h
1002	CPC014_A375_6H:BRD-K50140147-001-01-0:10	Q13485	0.153328	0.14189	0.481222	0.81115	0.646186	SMAD4	COc1cc(ccc1Nc1ncc(Cl)c(Nc2ccccc2S(=O)(=O)C(C)C)n1)N1CCC(CC1)N1CCN(C)CC1	NVP-TAE684	10 ÂµM	6 h
1003	CPC014_A375_6H:BRD-K05804044-001-01-1:10	Q01543	0.755069	-0.141889	0.332554	0.895269	0.613911	FLI1	Cc1ccc(NC(=O)c2cccc(c2)C(C)(C)C#N)cc1Nc1ccc2ncn(C)c(=O)c2c1	AZ-628	10 ÂµM	6 h
1004	CPC016_A375_6H:BRD-K24675965-001-02-5:10	P10914	0.860165	-0.141869	0.430018	0.825972	0.627995	IRF1	Brc1ccc(NC(=O)N2NC(=O)[C@H]([C@@H]2c2ccccc2)c2ccccc2)cc1	LY-288513	10 ÂµM	6 h
1005	CPC015_A375_6H:BRD-K54314721-001-04-5:10	Q00978	0.0970499	0.141856	0.481361	0.793278	0.637319	IRF9	CN(C)CCc1c[nH]c2ccc(C[C@H]3COC(=O)N3)cc12	zolmitriptan	10 ÂµM	6 h
1006	CPC017_A375_6H:BRD-K26521938-001-04-9:10	Q9NQB0	0.376082	0.141766	0.394001	0.815583	0.604792	TCF7L2	CCCCC[C@H](O)\C=C\[C@H]1[C@H](O)CC(=O)[C@@H]1C\C=C/CCCC(O)=O	dinoprostone	10 ÂµM	6 h
1007	CPC013_A375_6H:BRD-K66175015-001-01-7:10	P18848	0.863613	-0.141711	0.547389	0.87605	0.71172	ATF4	CN(C)C\C=C\C(=O)Nc1cc2c(Nc3ccc(F)c(Cl)c3)ncnc2cc1O[C@H]1CCOC1	afatinib	10 ÂµM	6 h
1008	CPC017_A375_6H:BRD-K59650319-003-01-7:10	Q99814	0.375189	-0.141675	0.296091	0.819277	0.557684	EPAS1	CN(C1CCCCC1)C(=O)c1sc2nc3ccc(N)cc3n2c1C	YM-298198	10 ÂµM	6 h
1009	CPC014_A375_6H:BRD-K18135438-001-08-4:10	Q01543	0.72352	-0.14162	0.332554	0.895269	0.613911	FLI1	C[C@H](CCC(O)=O)[C@H]1CC[C@H]2[C@@H]3[C@H](O)C[C@@H]4C[C@H](O)CC[C@]4(C)[C@H]3CC[C@]12C	chenodeoxycholic-acid	10 ÂµM	6 h
1010	CPC014_A375_6H:BRD-K93331255-001-01-2:10	P51692	0.783614	-0.141618	0.25082	0.796992	0.523906	STAT5B	NCCCC[C@H](NC(=O)[C@@H]1CCCN1C(=O)[C@@H]1CSSC[C@H](N)C(=O)N[C@@H](Cc2ccc(O)cc2)C(=O)N[C@@H](Cc2ccccc2)C(=O)N[C@@H](CCC(N)=O)C(=O)N[C@@H](CC(N)=O)C(=O)N1)C(=O)NCC(N)=O	lypressin	10 ÂµM	6 h
1011	CPC016_A375_6H:BRD-K22010301-001-01-2:10	Q01094	0.288678	0.141518	0.408064	0.818052	0.613058	E2F1	COc1oc(=O)c2cc(N)ccc2c1Cl	JLK-6	10 ÂµM	6 h
1012	CPC014_A375_6H:BRD-K89014967-001-01-9:10	P05412	0.20606	0.14151	0.202406	0.813121	0.507764	JUN	OC[C@@H](O)CNC(=O)c1ccncc1Nc1ccc(I)cc1F	AS-703026	10 ÂµM	6 h
1013	CPC018_A375_6H:BRD-K82983861-001-01-9:10	P17947	0.232034	0.141503	0.405834	0.897712	0.651773	SPI1	Cc1nc(sc1CSc1ccc(OCC(O)=O)c(C)c1)-c1ccc(c(F)c1)C(F)(F)F	GW-0742	10 ÂµM	6 h
1014	CPC009_A375_6H:BRD-A81233518-004-14-6:10	P10276	0.541423	-0.141498	0.25858	0.624933	0.441757	RARA	C[N+]1(C)CCC(C1)OC(=O)C(O)(C1CCCC1)c1ccccc1	glycopyrrolate	10 ÂµM	6 h
1015	CPC017_A375_6H:BRD-K10177585-003-01-6:10	Q13485	0.310668	0.141492	0.481222	0.81115	0.646186	SMAD4	CC[C@@H]1CN2C(=N1)c1[nH]c(nc1N(C)C2=O)-c1ccccc1	PSB-11	10 ÂµM	6 h
1016	CPC017_A375_6H:BRD-A54029483-001-01-5:10	P10914	0.843617	-0.141475	0.430018	0.825972	0.627995	IRF1	CN(C(Cc1ccc(cc1)c2ccccc2)C(=O)NC(Cc3c[nH]c4ccccc34)C(=O)O)C(=O)c5cc(C)cc(C)c5	IRL-2500	10 ÂµM	6 h
1017	CPC017_A375_6H:BRD-K62310379-001-03-0:10	P23769	0.589454	-0.14144	0.304433	0.811158	0.557795	GATA2	CCC(=O)O[C@@]1([C@H](C)C[C@H]2[C@@H]3C[C@H](F)C4=CC(=O)C=C[C@]4(C)[C@@]3(F)[C@@H](O)C[C@]12C)C(=O)SCF	fluticasone-propionate	10 ÂµM	6 h
1018	CPC016_A375_6H:BRD-M00539986-051-01-1:10	P52630	0.162085	0.141405	0.427314	0.814031	0.620673	STAT2	COc1ccc(C[C@H](C)NC[C@@H](O)c2ccc(O)c(NC=O)c2)cc1	formoterol	10 ÂµM	6 h
1019	CPC016_A375_6H:BRD-K94832621-001-01-5:10	P49715	0.639411	-0.141372	0.159147	0.776762	0.467955	CEBPA	CC(C)N1CCN(CC1)c1ccc(cc1)C(=O)c1c(sc2cc(O)ccc12)-c1ccc(O)cc1	Y-134	10 ÂµM	6 h
1020	CPC017_A375_6H:BRD-A54927599-001-07-8:10	Q12778	0.106402	0.141333	0.370173	0.801558	0.585865	FOXO1	COc1ccc(C2CC(=NCCS2)c2c(O)cc(C)oc2=O)c(OC)c1	KF-38789	10 ÂµM	6 h
1021	CPC018_A375_6H:BRD-K16195444-001-01-7:10	Q01543	0.23205	0.141299	0.332554	0.895269	0.613911	FLI1	Cc1cc(c(O)c(C)c1CC1=NCCN1)C(C)(C)C	oxymetazoline	10 ÂµM	6 h
1022	CPC014_A375_6H:BRD-K70401845-001-02-5:10	P18848	0.946605	-0.14128	0.547389	0.87605	0.71172	ATF4	COCCOc1cc2ncnc(Nc3cccc(c3)C#C)c2cc1OCCOC	erlotinib	10 ÂµM	6 h
1023	CPC014_A375_6H:BRD-K99749624-001-01-3:10	Q06710	0.249478	0.141243	0.1616	0.795377	0.478488	PAX8	Cc1ccc(F)c(NC(=O)Nc2ccc(cc2)-c2cccc3[nH]nc(N)c23)c1	linifanib	10 ÂµM	6 h
1024	CPC017_A375_6H:BRD-K11911061-003-02-8:10	P19544	0.599271	0.141195	0.196276	0.761063	0.47867	WT1	COc1ccc(NC(=O)c2ccc(cc2)-c2ccc(cc2C)-c2noc(C)n2)cc1N1CCN(C)CC1	GR-127935	10 ÂµM	6 h
1025	CPC015_A375_6H:BRD-K22503835-001-06-0:10	O43524	0.960773	-0.141187	0.521626	0.77441	0.648018	FOXO3	ONC(=O)CCCCCN1C(=O)c2cccc3cccc(C1=O)c23	scriptaid	10 ÂµM	6 h
1026	CPC019_A375_6H:BRD-K92817986-001-01-7:10	P17947	0.16898	0.141167	0.405834	0.897712	0.651773	SPI1	Clc1ccc(Cl)c(SCC(=O)N\N=C\c2ccc[nH]2)c1	BIX-02188	10 ÂµM	6 h
1027	CPC014_A375_6H:BRD-K16485616-001-03-0:10	P42224	0.865603	-0.141162	0.499958	0.788496	0.644227	STAT1	Nc1ccccc1NC(=O)c1ccc(CNc2nccc(n2)-c2cccnc2)cc1	mocetinostat	10 ÂµM	6 h
1028	BRAF001_A375_6H:BRD-K16478699-001-05-0:10	P42224	0.325183	0.141156	0.499958	0.788496	0.644227	STAT1	CCCS(=O)(=O)Nc1ccc(F)c(C(=O)c2c[nH]c3ncc(Cl)cc23)c1F	PLX-4720	10 ÂµM	6 h
1029	CPC016_A375_6H:BRD-K22010301-001-01-2:10	P15036	0.725188	-0.141092	0.221015	0.755336	0.488175	ETS2	COc1oc(=O)c2cc(N)ccc2c1Cl	JLK-6	10 ÂµM	6 h
1030	CPC017_A375_6H:BRD-K67298865-001-03-3:10	Q13127	0.143604	0.141013	0.318918	0.80195	0.560434	REST	NC(=O)c1ccc(cc1)-c1nc(c([nH]1)-c1ccccn1)-c1ccc2OCOc2c1	SB-431542	10 ÂµM	6 h
1031	CPC017_A375_6H:BRD-K35559145-050-03-6:10	Q9NQB0	0.481644	0.140974	0.394001	0.815583	0.604792	TCF7L2	COc1ccc2Sc3ccccc3N(C[C@H](C)CN(C)C)c2c1	levomepromazine	10 ÂµM	6 h
1032	CPC018_A375_6H:BRD-K12244279-001-02-5:10	Q9NQB0	0.190074	0.140972	0.394001	0.815583	0.604792	TCF7L2	N\C(Sc1ccc(N)cc1)=C(\C#N)c1ccccc1C(F)(F)F	MEK1-2-inhibitor	10 ÂµM	6 h
1033	CPC017_A375_6H:BRD-K13646352-001-01-2:10	P49715	0.661039	-0.140888	0.159147	0.776762	0.467955	CEBPA	CO[C@@H]1[C@@H](C[C@H]2O[C@]1(C)n1c3ccccc3c3c4CNC(=O)c4c4c5ccccc5n2c4c13)N(C)C(=O)c1ccccc1	midostaurin	10 ÂµM	6 h
1034	CPC016_A375_6H:BRD-K05528470-305-01-4:10	Q9UJU2	0.34904	0.140834	0.380187	0.836627	0.608407	LEF1	Clc1ccc(cc1)N1CCN(Cc2c[nH]c3ncccc23)CC1	L-745870	10 ÂµM	6 h
1035	CPC017_A375_6H:BRD-K67013324-001-01-5:10	P10914	0.915522	-0.140704	0.430018	0.825972	0.627995	IRF1	CC(=O)NCCc1c(Cc2ccccc2)[nH]c2ccccc12	luzindole	10 ÂµM	6 h
1036	CPC014_A375_6H:BRD-K93331255-001-01-2:10	Q16665	0.0924916	0.140618	0.396859	0.769255	0.583057	HIF1A	NCCCC[C@H](NC(=O)[C@@H]1CCCN1C(=O)[C@@H]1CSSC[C@H](N)C(=O)N[C@@H](Cc2ccc(O)cc2)C(=O)N[C@@H](Cc2ccccc2)C(=O)N[C@@H](CCC(N)=O)C(=O)N[C@@H](CC(N)=O)C(=O)N1)C(=O)NCC(N)=O	lypressin	10 ÂµM	6 h
1037	CPC018_A375_6H:BRD-K31792052-004-01-9:10	Q00978	0.170606	0.140594	0.481361	0.793278	0.637319	IRF9	Cc1ccc(cc1)c2cn3c4CCCCc4sc3n2	pifithrin	10 ÂµM	6 h
1038	CPC014_A375_6H:BRD-K64857848-001-02-3:10	Q12778	0.734002	-0.140549	0.370173	0.801558	0.585865	FOXO1	COc1cc(ccc1Nc1ncc2N(C)C(=O)c3ccccc3N(C)c2n1)N1CCN(C)CC1	XMD-885	10 ÂµM	6 h
1039	CPC017_A375_6H:BRD-A24429032-003-01-6:10	Q13485	0.236873	0.140504	0.481222	0.81115	0.646186	SMAD4	Oc1ccc(CCNCC2CCc3ccccc3C2=O)cc1	BE-2254	10 ÂµM	6 h
1040	CPC017_A375_6H:BRD-K47639036-003-03-3:10	P49715	0.422421	-0.140498	0.159147	0.776762	0.467955	CEBPA	Cc1c(oc2c(cccc2c1=O)C(=O)OCCN1CCCCC1)-c1ccccc1	flavoxate	10 ÂµM	6 h
1041	CPC017_A375_6H:BRD-K47639036-003-03-3:10	Q12778	0.177665	0.140492	0.370173	0.801558	0.585865	FOXO1	Cc1c(oc2c(cccc2c1=O)C(=O)OCCN1CCCCC1)-c1ccccc1	flavoxate	10 ÂµM	6 h
1042	CPC017_A375_6H:BRD-K59650319-003-01-7:10	P14859	0.765199	-0.14047	0.256612	0.80515	0.530881	POU2F1	CN(C1CCCCC1)C(=O)c1sc2nc3ccc(N)cc3n2c1C	YM-298198	10 ÂµM	6 h
1043	BRAF001_A375_6H:BRD-K16478699-001-05-0:10	P05412	0.19078	0.140462	0.202406	0.813121	0.507764	JUN	CCCS(=O)(=O)Nc1ccc(F)c(C(=O)c2c[nH]c3ncc(Cl)cc23)c1F	PLX-4720	10 ÂµM	6 h
1044	CPC017_A375_6H:BRD-A39747742-001-03-5:10	P10914	0.856265	-0.140455	0.430018	0.825972	0.627995	IRF1	CCCCC(=O)O[C@H]1CCC2C3CCc4cc(O)ccc4C3CC[C@]12C	estradiol-valerate	10 ÂµM	6 h
1045	CPC016_A375_6H:BRD-K04146668-001-01-3:10	P52630	0.325746	0.140421	0.427314	0.814031	0.620673	STAT2	Cn1cc(C=C2C(=O)Nc3cccnc23)c4ccccc14	GW-441756	10 ÂµM	6 h
1046	CPC015_A375_6H:BRD-K54314721-001-04-5:10	P52630	0.164607	0.140411	0.427314	0.814031	0.620673	STAT2	CN(C)CCc1c[nH]c2ccc(C[C@H]3COC(=O)N3)cc12	zolmitriptan	10 ÂµM	6 h
1047	CPC017_A375_6H:BRD-K81225797-001-01-5:10	P10275	0.0682208	0.140409	0.314701	0.828363	0.571532	AR	Nc1nc2n(CCc3ccccc3)ncc2c2nc(nn12)-c1ccco1	SCH-58261	10 ÂµM	6 h
1048	CPC017_A375_6H:BRD-K50018155-003-01-3:10	P52630	0.152155	0.140408	0.427314	0.814031	0.620673	STAT2	COc1cc(N)c(Cl)cc1C(=O)CCC1CCN(CCNS(C)(=O)=O)CC1	RS-67506	10 ÂµM	6 h
1049	CPC017_A375_6H:BRD-K43330982-001-01-5:10	Q16236	0.213402	0.140369	0.470041	0.895656	0.682848	NFE2L2	CC(C)c1cc(NNC(=O)Nc2cc(Cl)nc(Cl)c2)nc2n(C)nc(C)c12	JTE-013	10 ÂµM	6 h
1050	CPC018_A375_6H:BRD-K50388907-001-15-5:10	P17947	0.0815677	0.140351	0.405834	0.897712	0.651773	SPI1	CC(C)OC(=O)C(C)(C)Oc1ccc(cc1)C(=O)c1ccc(Cl)cc1	fenofibrate	10 ÂµM	6 h
1051	CPC014_A375_6H:BRD-K14880289-001-01-4:10	O43524	0.737218	-0.140163	0.521626	0.77441	0.648018	FOXO3	Cc1nc(sc1CSc1ccc(OCC(O)=O)c(C)c1)-c1ccc(cc1)C(F)(F)F	GW-501516	10 ÂµM	6 h
1052	CPC016_A375_6H:BRD-K28453807-003-05-4:10	Q9Y261	0.482554	-0.140156	0.237647	0.831388	0.534517	FOXA2	CCN(CC)CCOC(=O)C1(CCCC1)c1ccc(cc1)[N+]([O-])=O	nitrocaramiphen	10 ÂµM	6 h
1053	CPC014_A375_6H:BRD-K82091397-001-01-4:10	O43524	0.657941	-0.140138	0.521626	0.77441	0.648018	FOXO3	COc1nccc(n1)-c1c(ncn1[C@H]1CC[C@H](O)CC1)-c1ccc(F)cc1	SB-239063	10 ÂµM	6 h
1054	CPC017_A375_6H:BRD-K11911061-003-02-8:10	P15036	0.678655	-0.140088	0.221015	0.755336	0.488175	ETS2	COc1ccc(NC(=O)c2ccc(cc2)-c2ccc(cc2C)-c2noc(C)n2)cc1N1CCN(C)CC1	GR-127935	10 ÂµM	6 h
1055	CPC016_A375_6H:BRD-A82590476-001-01-1:10	P10914	0.834246	-0.140086	0.430018	0.825972	0.627995	IRF1	CN(Cc1ccccc1)C(=O)C(Cc2ccc3ccccc3c2)NC(=O)C4CCCN4C(=O)Nc5ccccc5[N+](=O)[O-]	SDZ-NKT-343	10 ÂµM	6 h
1056	CPC017_A375_6H:BRD-A39522003-001-01-0:10	P10275	0.0275266	0.140021	0.314701	0.828363	0.571532	AR	CCCCCCCCC=CCCCCCCCC(=O)NC(CO)Cc1ccc(O)cc1	OMDM-2	10 ÂµM	6 h
1057	CPC014_A375_6H:BRD-K14880289-001-01-4:10	Q01543	0.648366	-0.139956	0.332554	0.895269	0.613911	FLI1	Cc1nc(sc1CSc1ccc(OCC(O)=O)c(C)c1)-c1ccc(cc1)C(F)(F)F	GW-501516	10 ÂµM	6 h
1058	CPC017_A375_6H:BRD-K76568384-001-01-4:10	P10275	0.0684303	0.139939	0.314701	0.828363	0.571532	AR	Oc1ccc(cc1)-c1c(nn2c(cc(nc12)C(F)(F)F)C(F)(F)F)-c1ccccc1	PHTPP	10 ÂµM	6 h
1059	CPC017_A375_6H:BRD-K20287671-001-03-6:10	P26367	0.808018	-0.139922	0.168309	0.821706	0.495008	PAX6	CN(C)c1ccc(cc1)\C=C1/C(=O)Nc2ccccc12	SU-4312	10 ÂµM	6 h
1060	CPC017_A375_6H:BRD-K10177585-003-01-6:10	P23769	0.59197	-0.139917	0.304433	0.811158	0.557795	GATA2	CC[C@@H]1CN2C(=N1)c1[nH]c(nc1N(C)C2=O)-c1ccccc1	PSB-11	10 ÂµM	6 h
1061	CPC016_A375_6H:BRD-K22010301-001-01-2:10	P14859	0.760532	-0.139621	0.256612	0.80515	0.530881	POU2F1	COc1oc(=O)c2cc(N)ccc2c1Cl	JLK-6	10 ÂµM	6 h
1062	CPC018_A375_6H:BRD-K12244279-001-02-5:10	P19838	0.0705274	0.139609	0.387557	0.792354	0.589956	NFKB1	N\C(Sc1ccc(N)cc1)=C(\C#N)c1ccccc1C(F)(F)F	MEK1-2-inhibitor	10 ÂµM	6 h
1063	CPC017_A375_6H:BRD-K68246049-001-01-4:10	Q9UJU2	0.0982045	0.139538	0.380187	0.836627	0.608407	LEF1	CC(=Cc1ccc(cc1)C(=O)O)c2ccc3c(c2)C(C)(C)CCC3(C)C	TTNPB	10 ÂµM	6 h
1064	CPC017_A375_6H:BRD-K50018155-003-01-3:10	Q9UJU2	0.22616	0.139486	0.380187	0.836627	0.608407	LEF1	COc1cc(N)c(Cl)cc1C(=O)CCC1CCN(CCNS(C)(=O)=O)CC1	RS-67506	10 ÂµM	6 h
1065	CPC017_A375_6H:BRD-A54029483-001-01-5:10	P52630	0.216561	0.139454	0.427314	0.814031	0.620673	STAT2	CN(C(Cc1ccc(cc1)c2ccccc2)C(=O)NC(Cc3c[nH]c4ccccc34)C(=O)O)C(=O)c5cc(C)cc(C)c5	IRL-2500	10 ÂµM	6 h
1066	CPC009_A375_6H:BRD-K74501079-001-13-2:10	P19838	0.0373406	0.139441	0.387557	0.792354	0.589956	NFKB1	CC[C@H]1OC(=O)[C@H](C)[C@@H](O[C@H]2C[C@@](C)(OC)[C@@H](O)[C@H](C)O2)[C@H](C)[C@@H](O[C@@H]2O[C@H](C)C[C@@H]([C@H]2O)N(C)C)[C@](C)(O)C[C@@H](C)CN(C)[C@H](C)[C@@H](O)[C@]1(C)O	azithromycin	10 ÂµM	6 h
1067	CPC017_A375_6H:BRD-K15791587-003-01-7:10	P10275	0.0577966	0.139391	0.314701	0.828363	0.571532	AR	FC(F)(F)c1cc(CO[C@H]2CCCN[C@H]2c2ccccc2)cc(c1)C(F)(F)F	L-733060	10 ÂµM	6 h
1068	CPC017_A375_6H:BRD-K43330982-001-01-5:10	P15036	0.617185	-0.139377	0.221015	0.755336	0.488175	ETS2	CC(C)c1cc(NNC(=O)Nc2cc(Cl)nc(Cl)c2)nc2n(C)nc(C)c12	JTE-013	10 ÂµM	6 h
1069	CPC018_A375_6H:BRD-K76617868-003-03-6:10	Q04206	0.150982	0.139349	0.357541	0.723964	0.540752	RELA	O=S(=O)(N1CCCNCC1)c1cccc2cnccc12	fasudil	10 ÂµM	6 h
1070	CPC017_A375_6H:BRD-K11911061-003-02-8:10	P04150	0.593814	-0.139189	0.421061	0.829983	0.625522	NR3C1	COc1ccc(NC(=O)c2ccc(cc2)-c2ccc(cc2C)-c2noc(C)n2)cc1N1CCN(C)CC1	GR-127935	10 ÂµM	6 h
1071	CPC017_A375_6H:BRD-K76568384-001-01-4:10	P23769	0.575367	-0.139158	0.304433	0.811158	0.557795	GATA2	Oc1ccc(cc1)-c1c(nn2c(cc(nc12)C(F)(F)F)C(F)(F)F)-c1ccccc1	PHTPP	10 ÂµM	6 h
1072	CPC017_A375_6H:BRD-K67298865-001-03-3:10	P10914	0.792226	-0.139103	0.430018	0.825972	0.627995	IRF1	NC(=O)c1ccc(cc1)-c1nc(c([nH]1)-c1ccccn1)-c1ccc2OCOc2c1	SB-431542	10 ÂµM	6 h
1073	CPC014_A375_6H:BRD-K05804044-001-01-1:10	P08047	0.0970172	0.139093	0.373588	0.737278	0.555433	SP1	Cc1ccc(NC(=O)c2cccc(c2)C(C)(C)C#N)cc1Nc1ccc2ncn(C)c(=O)c2c1	AZ-628	10 ÂµM	6 h
1074	CPC011_A375_6H:BRD-K53857191-001-16-9:10	P42229	0.142563	0.139026	0.314993	0.749739	0.532366	STAT5A	Cc1nc2CCCCn2c(=O)c1CCN1CCC(CC1)c1noc2cc(F)ccc12	risperidone	10 ÂµM	6 h
1075	CPC014_A375_6H:BRD-K48722833-001-01-9:10	Q16236	0.674988	-0.139014	0.470041	0.895656	0.682848	NFE2L2	COc1cc(ccc1OCCCN1CCC(CC1)c1noc2cc(F)ccc12)C(C)=O	iloperidone	10 ÂµM	6 h
1076	CPC016_A375_6H:BRD-M00539986-051-01-1:10	P26367	0.803761	-0.138943	0.168309	0.821706	0.495008	PAX6	COc1ccc(C[C@H](C)NC[C@@H](O)c2ccc(O)c(NC=O)c2)cc1	formoterol	10 ÂµM	6 h
1077	CPC013_A375_6H:BRD-K56334280-001-01-0:10	P05412	0.909234	-0.138934	0.202406	0.813121	0.507764	JUN	CN(C)CCN1C(=O)c2cccc3cc(N)cc(C1=O)c23	amonafide	10 ÂµM	6 h
1078	CPC018_A375_6H:BRD-A23072235-050-09-4:10	P10914	0.43084	0.13892	0.430018	0.825972	0.627995	IRF1	CN(C)CCC(c1ccccc1)c1ccccn1	pheniramine	10 ÂµM	6 h
1079	CPC016_A375_6H:BRD-K22010301-001-01-2:10	P23769	0.738119	-0.138898	0.304433	0.811158	0.557795	GATA2	COc1oc(=O)c2cc(N)ccc2c1Cl	JLK-6	10 ÂµM	6 h
1080	CPC015_A375_6H:BRD-K22503835-001-06-0:10	P42226	0.818113	-0.138802	0.268293	0.783429	0.525861	STAT6	ONC(=O)CCCCCN1C(=O)c2cccc3cccc(C1=O)c23	scriptaid	10 ÂµM	6 h
1081	CPC016_A375_6H:BRD-K87048468-003-01-9:10	P10914	0.805315	-0.1388	0.430018	0.825972	0.627995	IRF1	COc1cc(OC)c(cc1NS(=O)(=O)c1ccc(cc1)C(F)(F)F)C(=O)CCCCN1CCC2(CC1)NC(=O)NC2=O	RS-102221	10 ÂµM	6 h
1082	CPC008_A375_6H:BRD-K44432556-001-03-0:10	P04637	0.669467	-0.138778	0.255712	0.693644	0.474678	TP53	C(Nc1nc(nnc1-c1ccccc1)-c1ccccn1)c1ccc(cc1)-c1ccccc1	VU-0418946-1	10 ÂµM	6 h
1083	CPC014_A375_6H:BRD-K78431006-001-02-9:10	O43524	0.869884	-0.138742	0.521626	0.77441	0.648018	FOXO3	C[C@@H](Oc1cc(cnc1N)-c1cnn(c1)C1CCNCC1)c1c(Cl)ccc(F)c1Cl	crizotinib	10 ÂµM	6 h
1084	CPC013_A375_6H:BRD-K15600710-066-01-7:10	Q12778	0.729545	-0.138713	0.370173	0.801558	0.585865	FOXO1	COC1=CC(=N\C\1=C/c1[nH]c(C)cc1C)c1cc2ccccc2[nH]1	obatoclax	10 ÂµM	6 h
1085	CPC016_A375_6H:BRD-K53913732-001-01-8:10	Q13485	0.117367	0.138696	0.481222	0.81115	0.646186	SMAD4	CN(C)c1ccc(NC(=O)Nc2cc(C)nc3c(F)cc(F)cc23)cc1	SB-408124	10 ÂµM	6 h
1086	CPC013_A375_6H:BRD-K24681473-004-01-4:10	Q16665	0.990004	-0.138661	0.396859	0.769255	0.583057	HIF1A	COCC[n+]1c(C)n(Cc2cnccn2)c2c1C(=O)c1ccccc1C2=O	YM-155	10 ÂµM	6 h
1087	CPC017_A375_6H:BRD-K63150726-001-01-3:10	P40763	0.690629	-0.138653	0.335783	0.819004	0.577393	STAT3	CCCCCOc1c(OC)ccc2cc(C(=O)NCc3ccc4OCOc4c3)c(=O)[nH]c12	JTE-907	10 ÂµM	6 h
1088	CPC017_A375_6H:BRD-K17896185-001-01-2:10	P10914	0.76057	-0.138637	0.430018	0.825972	0.627995	IRF1	CCC(=O)N(C1CCN(CCc2ccc(cc2)N=C=S)CC1)c1ccccc1	FIT	10 ÂµM	6 h
1089	CPC014_A375_6H:BRD-K86930074-001-01-9:10	Q16236	0.831749	-0.138621	0.470041	0.895656	0.682848	NFE2L2	COc1cc2c(Oc3ccc4[nH]c(C)cc4c3F)ncnc2cc1OCCCN1CCCC1	cediranib	10 ÂµM	6 h
1090	CPC017_A375_6H:BRD-A03359064-001-01-5:10	Q12778	0.12877	0.13857	0.370173	0.801558	0.585865	FOXO1	OC(CNCCNC(=O)Nc1ccccc1)COc1ccccc1C#N	ICI-89406	10 ÂµM	6 h
1091	CPC017_A375_6H:BRD-K66782112-001-01-2:10	P26367	0.842135	-0.138551	0.168309	0.821706	0.495008	PAX6	NC(=O)CCCCn1ccc(N=C(N)NCC(F)(F)F)n1	ICI-162846	10 ÂµM	6 h
1092	CPC014_A375_6H:BRD-K99616396-001-01-0:10	Q9Y261	0.138992	0.138493	0.237647	0.831388	0.534517	FOXA2	CC1(C)CNc2cc(NC(=O)c3cccnc3NCc3ccncc3)ccc12	motesanib	10 ÂµM	6 h
1093	CPC018_A375_6H:BRD-K33864865-001-01-7:10	Q01543	0.275083	0.138445	0.332554	0.895269	0.613911	FLI1	CC(C)Oc1cccc(c1)-n1c(CCc2c[nH]c3ccc(Br)cc23)nc2ccccc2c1=O	LY-225910	10 ÂµM	6 h
1094	CPC017_A375_6H:BRD-K13646352-001-01-2:10	P10275	0.0585852	0.138426	0.314701	0.828363	0.571532	AR	CO[C@@H]1[C@@H](C[C@H]2O[C@]1(C)n1c3ccccc3c3c4CNC(=O)c4c4c5ccccc5n2c4c13)N(C)C(=O)c1ccccc1	midostaurin	10 ÂµM	6 h
1095	CPC014_A375_6H:BRD-K68174511-001-01-7:10	P58012	0.90577	-0.138367	0.376345	0.775048	0.575696	FOXL2	Nc1ccc(cn1)-c1ccc2ncc3ccc(=O)n(-c4cccc(c4)C(F)(F)F)c3c2c1	torin-2	10 ÂµM	6 h
1096	CPC017_A375_6H:BRD-A09828896-004-04-5:10	P42224	0.857283	-0.138364	0.499958	0.788496	0.644227	STAT1	Oc1cc2C(CNCCc2c(Cl)c1O)c1ccccc1	SKF-81297	10 ÂµM	6 h
1097	CPC014_A375_6H:BRD-K70401845-001-02-5:10	Q16236	0.869681	-0.138162	0.470041	0.895656	0.682848	NFE2L2	COCCOc1cc2ncnc(Nc3cccc(c3)C#C)c2cc1OCCOC	erlotinib	10 ÂµM	6 h
1098	CPC017_A375_6H:BRD-K54708045-001-01-3:10	P23769	0.681533	-0.138144	0.304433	0.811158	0.557795	GATA2	OC(=O)c1n(Cc2ccc(Cl)cc2)c2ccc(Cl)cc2c1Sc1ccccc1	nTZDpa	10 ÂµM	6 h
1099	CPC014_A375_6H:BRD-K43164539-001-05-7:10	P19838	0.695883	-0.138093	0.387557	0.792354	0.589956	NFKB1	C[C@H](CCC(O)=O)[C@H]1CC[C@H]2[C@@H]3[C@H](O)C[C@@H]4C[C@H](O)CC[C@]4(C)[C@H]3C[C@H](O)[C@]12C	cholic-acid	10 ÂµM	6 h
1100	CPC016_A375_6H:BRD-K87048468-003-01-9:10	Q9NQB0	0.280482	0.138068	0.394001	0.815583	0.604792	TCF7L2	COc1cc(OC)c(cc1NS(=O)(=O)c1ccc(cc1)C(F)(F)F)C(=O)CCCCN1CCC2(CC1)NC(=O)NC2=O	RS-102221	10 ÂµM	6 h
1101	CPC017_A375_6H:BRD-K67277431-002-03-0:10	Q9UJU2	0.202641	0.138042	0.380187	0.836627	0.608407	LEF1	COc1ccc(cc1C(=O)NCc1cccnc1)C(=O)NCc1cccnc1	picotamide	10 ÂµM	6 h
1102	CPC016_A375_6H:BRD-K54094468-003-05-3:10	Q13485	0.116816	0.138016	0.481222	0.81115	0.646186	SMAD4	CCN1CCC[C@H]1CNC(=O)c1c(OC)ccc(Br)c1OC	remoxipride	10 ÂµM	6 h
1103	CPC016_A375_6H:BRD-K96862998-001-03-1:10	Q9NQB0	0.334712	0.137883	0.394001	0.815583	0.604792	TCF7L2	Cc1ccc(=O)n(c1)-c1ccccc1	pirfenidone	10 ÂµM	6 h
1104	CPC014_A375_6H:BRD-K82091397-001-01-4:10	Q01543	0.627598	-0.137761	0.332554	0.895269	0.613911	FLI1	COc1nccc(n1)-c1c(ncn1[C@H]1CC[C@H](O)CC1)-c1ccc(F)cc1	SB-239063	10 ÂµM	6 h
1105	CPC016_A375_6H:BRD-K79684402-300-01-0:10	P40763	0.598029	-0.137748	0.335783	0.819004	0.577393	STAT3	Cc1ncc(CN2CCC(=CC2)c2ccccc2)c(N)n1	Ro-10-5824	10 ÂµM	6 h
1106	CPC014_A375_6H:BRD-K48722833-001-01-9:10	Q16665	0.123286	0.137742	0.396859	0.769255	0.583057	HIF1A	COc1cc(ccc1OCCCN1CCC(CC1)c1noc2cc(F)ccc12)C(C)=O	iloperidone	10 ÂµM	6 h
1107	CPC016_A375_6H:BRD-A64227845-004-02-8:10	Q13485	0.196248	0.137702	0.481222	0.81115	0.646186	SMAD4	Oc1cc2CCN(CC=C)CC(c3ccccc3)c2cc1O	SKF-77434	10 ÂµM	6 h
1108	CPC015_A375_6H:BRD-K22503835-001-06-0:10	P10914	0.955553	-0.137697	0.430018	0.825972	0.627995	IRF1	ONC(=O)CCCCCN1C(=O)c2cccc3cccc(C1=O)c23	scriptaid	10 ÂµM	6 h
1109	CPC016_A375_6H:BRD-K24675965-001-02-5:10	Q13485	0.215994	0.137683	0.481222	0.81115	0.646186	SMAD4	Brc1ccc(NC(=O)N2NC(=O)[C@H]([C@@H]2c2ccccc2)c2ccccc2)cc1	LY-288513	10 ÂµM	6 h
1110	CPC017_A375_6H:BRD-K14618467-003-01-8:10	P51692	0.162881	0.137664	0.25082	0.796992	0.523906	STAT5B	O=C(N1CCC(CC1)N1CCCC1)c1ccc(Nc2nccc(n2)-c2cc3ccccc3s2)cc1	IKK-16	10 ÂµM	6 h
1111	CPC014_A375_6H:BRD-K52911425-001-01-5:10	Q08050	0.399081	0.137657	0.53889	0.87384	0.706365	FOXM1	CS(=O)(=O)N1CCN(Cc2cc3nc(nc(N4CCOCC4)c3s2)-c2cccc3[nH]ncc23)CC1	GDC-0941	10 ÂµM	6 h
1112	CPC014_A375_6H:BRD-K79404599-001-03-6:10	P18848	0.177123	0.137653	0.547389	0.87605	0.71172	ATF4	Cn1cc(C2=C(C(=O)NC2=O)c2cn(C3CCN(Cc4ccccn4)CC3)c3ccccc23)c2ccccc12	enzastaurin	10 ÂµM	6 h
1113	CPC014_A375_6H:BRD-K64857848-001-02-3:10	Q08050	0.444907	0.137641	0.53889	0.87384	0.706365	FOXM1	COc1cc(ccc1Nc1ncc2N(C)C(=O)c3ccccc3N(C)c2n1)N1CCN(C)CC1	XMD-885	10 ÂµM	6 h
1114	CPC014_A375_6H:BRD-K37846922-001-07-8:10	Q01543	0.712407	-0.13761	0.332554	0.895269	0.613911	FLI1	C(c1c[nH]c2ccccc12)c1c[nH]c2ccccc12	3,3'-diindolylmethane	10 ÂµM	6 h
1115	CPC017_A375_6H:BRD-A43930669-003-01-0:10	Q13127	0.151234	0.137602	0.318918	0.80195	0.560434	REST	Cc1ccccc1N1CCN(CC1)S(=O)(=O)CC12CCC(C[C@@H]1NC(=O)[C@@H](N)CCS(C)(=O)=O)C2(C)C	L-368899	10 ÂµM	6 h
1116	CPC017_A375_6H:BRD-A47633927-001-01-8:10	P10275	0.127094	0.137587	0.314701	0.828363	0.571532	AR	CC(C)CC(NC(=O)OCC1c2ccccc2-c3ccccc13)C(=O)O	NPC-15199	10 ÂµM	6 h
1117	CPC014_A375_6H:BRD-K72420232-001-02-4:10	P19544	0.431895	0.137579	0.196276	0.761063	0.47867	WT1	COc1cc(ccc1Nc1ncc(Cl)c(Oc2cccc(NC(=O)C=C)c2)n1)N1CCN(C)CC1	WZ-4002	10 ÂµM	6 h
1118	CPC016_A375_6H:BRD-K96862998-001-03-1:10	P23769	0.670911	-0.137508	0.304433	0.811158	0.557795	GATA2	Cc1ccc(=O)n(c1)-c1ccccc1	pirfenidone	10 ÂµM	6 h
1119	CPC018_A375_6H:BRD-K82983861-001-01-9:10	P10275	0.602862	-0.137502	0.314701	0.828363	0.571532	AR	Cc1nc(sc1CSc1ccc(OCC(O)=O)c(C)c1)-c1ccc(c(F)c1)C(F)(F)F	GW-0742	10 ÂµM	6 h
1120	CPC016_A375_6H:BRD-K22010301-001-01-2:10	P10914	0.739858	-0.137418	0.430018	0.825972	0.627995	IRF1	COc1oc(=O)c2cc(N)ccc2c1Cl	JLK-6	10 ÂµM	6 h
1121	CPC014_A375_6H:BRD-K85402309-001-01-7:10	P58012	0.944376	-0.13736	0.376345	0.775048	0.575696	FOXL2	CN1CCN(CC1)c1ccc2nc([nH]c2c1)-c1c(N)c2c(F)cccc2[nH]c1=O	dovitinib	10 ÂµM	6 h
1122	CPC016_A375_6H:BRD-K86727142-001-06-6:10	Q14765	0.789871	-0.137242	0.344895	0.911403	0.628149	STAT4	CCCCCCCCCCCC1C(=O)C(=O)CC(=O)C1=O	embelin	10 ÂµM	6 h
1123	CPC014_A375_6H:BRD-K95901403-001-01-1:10	P42224	0.974103	-0.137227	0.499958	0.788496	0.644227	STAT1	Cc1ccc(cc1)S(=O)(=O)Nc1nc2ccccc2nc1Nc1ccc2nsnc2c1	XL-147	10 ÂµM	6 h
1124	CPC020_A375_6H:BRD-K50398167-236-17-7:10	P23769	0.521363	-0.137212	0.304433	0.811158	0.557795	GATA2	Cc1ccc(Cl)c(Nc2ccccc2C(O)=O)c1Cl	meclofenamic-acid	10 ÂµM	6 h
1125	CPC017_A375_6H:BRD-A24429032-003-01-6:10	P23769	0.510786	-0.137185	0.304433	0.811158	0.557795	GATA2	Oc1ccc(CCNCC2CCc3ccccc3C2=O)cc1	BE-2254	10 ÂµM	6 h
1126	CPC017_A375_6H:BRD-K10177585-003-01-6:10	P10275	0.149376	0.137128	0.314701	0.828363	0.571532	AR	CC[C@@H]1CN2C(=N1)c1[nH]c(nc1N(C)C2=O)-c1ccccc1	PSB-11	10 ÂµM	6 h
1127	CPC018_A375_6H:BRD-K50388907-001-15-5:10	P10914	0.423982	0.137125	0.430018	0.825972	0.627995	IRF1	CC(C)OC(=O)C(C)(C)Oc1ccc(cc1)C(=O)c1ccc(Cl)cc1	fenofibrate	10 ÂµM	6 h
1128	CPC016_A375_6H:BRD-K49671696-045-03-6:10	P42224	0.744378	-0.137124	0.499958	0.788496	0.644227	STAT1	Fc1ccc(cc1)C(=O)C1CCN(CCn2c(=O)[nH]c3ccccc3c2=O)CC1	ketanserin	10 ÂµM	6 h
1129	CPC017_A375_6H:BRD-K67277431-002-03-0:10	Q16236	0.207728	0.137045	0.470041	0.895656	0.682848	NFE2L2	COc1ccc(cc1C(=O)NCc1cccnc1)C(=O)NCc1cccnc1	picotamide	10 ÂµM	6 h
1130	CPC017_A375_6H:BRD-K82823804-001-01-7:10	Q92731	0.885148	-0.137037	0.282117	0.715046	0.498581	ESR2	Oc1ccc2[nH]c3cc(c4C(=O)NC(=O)c4c3c2c1)-c1ccccc1	PD-407824	10 ÂµM	6 h
1131	CPC014_A375_6H:BRD-K50140147-001-01-0:10	Q00613	0.250774	0.137018	0.135666	0.712974	0.42432	HSF1	COc1cc(ccc1Nc1ncc(Cl)c(Nc2ccccc2S(=O)(=O)C(C)C)n1)N1CCC(CC1)N1CCN(C)CC1	NVP-TAE684	10 ÂµM	6 h
1132	CPC017_A375_6H:BRD-K76840893-003-01-7:10	P14859	0.559454	-0.136917	0.256612	0.80515	0.530881	POU2F1	CC(C)(Cc1c[nH]c2ccc(Cl)cc12)NCCOc1ccccc1OCC1CC1	RS-17053	10 ÂµM	6 h
1133	CPC017_A375_6H:BRD-K43330982-001-01-5:10	Q01094	0.406767	0.136888	0.408064	0.818052	0.613058	E2F1	CC(C)c1cc(NNC(=O)Nc2cc(Cl)nc(Cl)c2)nc2n(C)nc(C)c12	JTE-013	10 ÂµM	6 h
1134	CPC017_A375_6H:BRD-K24201553-003-02-4:10	Q14765	0.665407	-0.136854	0.344895	0.911403	0.628149	STAT4	CC1CCN(CC[C@H]2CCCN2S(=O)(=O)c2cccc(O)c2)CC1	SB-269970	10 ÂµM	6 h
1135	CPC014_A375_6H:BRD-K16485616-001-03-0:10	P04637	0.51478	-0.136814	0.255712	0.693644	0.474678	TP53	Nc1ccccc1NC(=O)c1ccc(CNc2nccc(n2)-c2cccnc2)cc1	mocetinostat	10 ÂµM	6 h
1136	CPC017_A375_6H:BRD-K63150726-001-01-3:10	Q13127	0.185894	0.136728	0.318918	0.80195	0.560434	REST	CCCCCOc1c(OC)ccc2cc(C(=O)NCc3ccc4OCOc4c3)c(=O)[nH]c12	JTE-907	10 ÂµM	6 h
1137	CPC015_A375_6H:BRD-K22503835-001-06-0:10	P42224	0.845901	-0.136716	0.499958	0.788496	0.644227	STAT1	ONC(=O)CCCCCN1C(=O)c2cccc3cccc(C1=O)c23	scriptaid	10 ÂµM	6 h
1138	CPC017_A375_6H:BRD-K78637815-001-01-4:10	P10275	0.0921058	0.136698	0.314701	0.828363	0.571532	AR	COc1ccc(cc1)-c1oc2cc(OC)ccc2c1C(=O)c1ccc(cc1)C#N	LY-320135	10 ÂµM	6 h
1139	CPC013_A375_6H:BRD-K56334280-001-01-0:10	Q14209	0.101095	0.136686	0.546936	0.73274	0.639838	E2F2	CN(C)CCN1C(=O)c2cccc3cc(N)cc(C1=O)c23	amonafide	10 ÂµM	6 h
1140	CPC014_A375_6H:BRD-K86930074-001-01-9:10	O43524	0.823441	-0.136676	0.521626	0.77441	0.648018	FOXO3	COc1cc2c(Oc3ccc4[nH]c(C)cc4c3F)ncnc2cc1OCCCN1CCCC1	cediranib	10 ÂµM	6 h
1141	CPC017_A375_6H:BRD-K63150726-001-01-3:10	P10914	0.806207	-0.136635	0.430018	0.825972	0.627995	IRF1	CCCCCOc1c(OC)ccc2cc(C(=O)NCc3ccc4OCOc4c3)c(=O)[nH]c12	JTE-907	10 ÂµM	6 h
1142	CPC017_A375_6H:BRD-A24429032-003-01-6:10	P10275	0.124552	0.136618	0.314701	0.828363	0.571532	AR	Oc1ccc(CCNCC2CCc3ccccc3C2=O)cc1	BE-2254	10 ÂµM	6 h
1143	CPC015_A375_6H:BRD-K22503835-001-06-0:10	P49715	0.594819	-0.136552	0.159147	0.776762	0.467955	CEBPA	ONC(=O)CCCCCN1C(=O)c2cccc3cccc(C1=O)c23	scriptaid	10 ÂµM	6 h
1144	CPC017_A375_6H:BRD-A03359064-001-01-5:10	Q9Y261	0.410855	-0.136491	0.237647	0.831388	0.534517	FOXA2	OC(CNCCNC(=O)Nc1ccccc1)COc1ccccc1C#N	ICI-89406	10 ÂµM	6 h
1145	CPC017_A375_6H:BRD-K62310379-001-03-0:10	P10275	0.0611515	0.136394	0.314701	0.828363	0.571532	AR	CCC(=O)O[C@@]1([C@H](C)C[C@H]2[C@@H]3C[C@H](F)C4=CC(=O)C=C[C@]4(C)[C@@]3(F)[C@@H](O)C[C@]12C)C(=O)SCF	fluticasone-propionate	10 ÂµM	6 h
1146	CPC017_A375_6H:BRD-K05151076-001-01-8:10	P15036	0.651655	-0.136385	0.221015	0.755336	0.488175	ETS2	CCCCCS(=O)(=O)CCCCCCCCCCn1c(c(C)c2cc(O)ccc12)-c1ccc(O)cc1	ZK-164015	10 ÂµM	6 h
1147	CPC017_A375_6H:BRD-K78637815-001-01-4:10	P42224	0.927002	-0.136348	0.499958	0.788496	0.644227	STAT1	COc1ccc(cc1)-c1oc2cc(OC)ccc2c1C(=O)c1ccc(cc1)C#N	LY-320135	10 ÂµM	6 h
1148	CPC017_A375_6H:BRD-K05181084-003-02-9:10	Q14765	0.632141	-0.136333	0.344895	0.911403	0.628149	STAT4	Clc1cccc(N2CCN(CCCCNC(=O)c3ccc-4c(Cc5ccccc-45)c3)CC2)c1Cl	NGB-2904	10 ÂµM	6 h
1149	CPC013_A375_6H:BRD-K66175015-001-01-7:10	P10914	0.679976	-0.136315	0.430018	0.825972	0.627995	IRF1	CN(C)C\C=C\C(=O)Nc1cc2c(Nc3ccc(F)c(Cl)c3)ncnc2cc1O[C@H]1CCOC1	afatinib	10 ÂµM	6 h
1150	CPC013_A375_6H:BRD-K56334280-001-01-0:10	P42224	0.944778	-0.136239	0.499958	0.788496	0.644227	STAT1	CN(C)CCN1C(=O)c2cccc3cc(N)cc(C1=O)c23	amonafide	10 ÂµM	6 h
1151	CPC014_A375_6H:BRD-K14681867-015-01-6:10	P18848	0.15363	0.136191	0.547389	0.87605	0.71172	ATF4	C[C@@H](O)[C@@H]1NC(=O)[C@H](CCCCN)NC(=O)[C@H](Cc2c[nH]c3ccccc23)NC(=O)[C@H](Cc2ccccc2)NC(=O)[C@H](Cc2ccccc2)NC(=O)[C@H](CC(N)=O)NC(=O)[C@H](CCCCN)NC(=O)[C@H](CSSC[C@H](NC(=O)[C@H](CO)NC(=O)[C@@H](NC(=O)[C@H](Cc2ccccc2)NC1=O)[C@@H](C)O)C(O)=O)NC(=O)CNC(=O)[C@H](C)N	somatostatin	10 ÂµM	6 h
1152	CPC014_A375_6H:BRD-K13087974-001-01-7:10	Q04206	0.72343	-0.13617	0.357541	0.723964	0.540752	RELA	O=C1NC(=O)c2cc(Nc3ccccc3)c(Nc3ccccc3)cc12	CGP-52411	10 ÂµM	6 h
1153	CPC018_A375_6H:BRD-K10843433-001-12-8:10	Q01543	0.254017	0.136169	0.332554	0.895269	0.613911	FLI1	CCCCC1C(=O)N(N(C1=O)c1ccccc1)c1ccccc1	phenylbutazone	10 ÂµM	6 h
1154	CPC016_A375_6H:BRD-K54094468-003-05-3:10	P10275	0.0902685	0.136125	0.314701	0.828363	0.571532	AR	CCN1CCC[C@H]1CNC(=O)c1c(OC)ccc(Br)c1OC	remoxipride	10 ÂµM	6 h
1155	CPC018_A375_6H:BRD-K33864865-001-01-7:10	P42224	0.399933	0.136117	0.499958	0.788496	0.644227	STAT1	CC(C)Oc1cccc(c1)-n1c(CCc2c[nH]c3ccc(Br)cc23)nc2ccccc2c1=O	LY-225910	10 ÂµM	6 h
1156	CPC014_A375_6H:BRD-K50140147-001-01-0:10	P08047	0.0463465	0.136116	0.373588	0.737278	0.555433	SP1	COc1cc(ccc1Nc1ncc(Cl)c(Nc2ccccc2S(=O)(=O)C(C)C)n1)N1CCC(CC1)N1CCN(C)CC1	NVP-TAE684	10 ÂµM	6 h
1157	CPC014_A375_6H:BRD-K79404599-001-03-6:10	P48436	0.844299	-0.136062	0.156299	0.803864	0.480081	SOX9	Cn1cc(C2=C(C(=O)NC2=O)c2cn(C3CCN(Cc4ccccn4)CC3)c3ccccc23)c2ccccc12	enzastaurin	10 ÂµM	6 h
1158	CPC020_A375_6H:BRD-K50398167-236-17-7:10	Q13127	0.0856247	0.13602	0.318918	0.80195	0.560434	REST	Cc1ccc(Cl)c(Nc2ccccc2C(O)=O)c1Cl	meclofenamic-acid	10 ÂµM	6 h
1159	CPC014_A375_6H:BRD-K93918653-001-01-4:10	O43524	0.863432	-0.136005	0.521626	0.77441	0.648018	FOXO3	CC(C)(C)c1cc(NC(=O)Nc2ccc(cc2)-c2cn3c(n2)sc2cc(OCCN4CCOCC4)ccc32)no1	quizartinib	10 ÂµM	6 h
1160	CPC014_A375_6H:BRD-K13566078-003-01-1:10	P11831	0.767538	-0.135911	0.289231	0.821511	0.555371	SRF	Cc1cnc2c(NCCN)nc3ccc(C)cc3n12	BMS-345541	10 ÂµM	6 h
1161	CPC018_A375_6H:BRD-K25906698-303-01-9:10	Q9NQB0	0.179411	0.1359	0.394001	0.815583	0.604792	TCF7L2	C(C1CCNCC1)c1c[nH]cn1	immepip	10 ÂµM	6 h
1162	CPC018_A375_6H:BRD-K31843556-001-01-7:10	P42229	0.220072	0.135889	0.314993	0.749739	0.532366	STAT5A	[O-][N+](=O)c1ccc(Cl)c(c1)C(=O)Nc1ccncc1	T-0070907	10 ÂµM	6 h
1163	CPC017_A375_6H:BRD-A39522003-001-01-0:10	Q9UJU2	0.307754	0.135868	0.380187	0.836627	0.608407	LEF1	CCCCCCCCC=CCCCCCCCC(=O)NC(CO)Cc1ccc(O)cc1	OMDM-2	10 ÂµM	6 h
1164	CPC014_A375_6H:BRD-K66956375-001-05-5:10	O43524	0.884518	-0.135777	0.521626	0.77441	0.648018	FOXO3	CCCCCCCC\C=C/CCCCCCCC(=O)NCCO	oleoylethanolamide	10 ÂµM	6 h
1165	CPC009_A375_6H:BRD-K74501079-001-13-2:10	P42224	0.362451	0.135746	0.499958	0.788496	0.644227	STAT1	CC[C@H]1OC(=O)[C@H](C)[C@@H](O[C@H]2C[C@@](C)(OC)[C@@H](O)[C@H](C)O2)[C@H](C)[C@@H](O[C@@H]2O[C@H](C)C[C@@H]([C@H]2O)N(C)C)[C@](C)(O)C[C@@H](C)CN(C)[C@H](C)[C@@H](O)[C@]1(C)O	azithromycin	10 ÂµM	6 h
1166	CPC014_A375_6H:BRD-K85402309-001-01-7:10	P04637	0.964806	-0.135627	0.255712	0.693644	0.474678	TP53	CN1CCN(CC1)c1ccc2nc([nH]c2c1)-c1c(N)c2c(F)cccc2[nH]c1=O	dovitinib	10 ÂµM	6 h
1167	CPC006_A375_6H:BRD-K85606544-001-01-8:10	P36956	0.816712	-0.135598	0.285233	0.732859	0.509046	SREBF1	CCOc1cc2ncc(C#N)c(Nc3ccc(OCc4ccccn4)c(Cl)c3)c2cc1NC(=O)\C=C\CN(C)C	neratinib	10 ÂµM	6 h
1168	CPC016_A375_6H:BRD-K87696786-003-01-0:10	P26367	0.656467	-0.135458	0.168309	0.821706	0.495008	PAX6	COc1ccc(Nc2ncnc3ccc(OC)cc23)cc1	LY-456236	10 ÂµM	6 h
1169	CPC017_A375_6H:BRD-K13646352-001-01-2:10	P01106	0.58911	0.135326	0.309443	0.62918	0.469311	MYC	CO[C@@H]1[C@@H](C[C@H]2O[C@]1(C)n1c3ccccc3c3c4CNC(=O)c4c4c5ccccc5n2c4c13)N(C)C(=O)c1ccccc1	midostaurin	10 ÂµM	6 h
1170	CPC016_A375_6H:BRD-A80641450-001-01-4:10	Q9Y261	0.532545	-0.135321	0.237647	0.831388	0.534517	FOXA2	CC(C)CC(NC(=O)N1CCCCCC1)C(=O)NC(Cc2cn(C)c3ccccc23)C(=O)NC(Cc4ccccn4)C(=O)O	FR-139317	10 ÂµM	6 h
1171	CPC017_A375_6H:BRD-K15791587-003-01-7:10	P04150	0.586054	-0.135215	0.421061	0.829983	0.625522	NR3C1	FC(F)(F)c1cc(CO[C@H]2CCCN[C@H]2c2ccccc2)cc(c1)C(F)(F)F	L-733060	10 ÂµM	6 h
1172	CPC017_A375_6H:BRD-K17896185-001-01-2:10	P40763	0.621095	-0.135209	0.335783	0.819004	0.577393	STAT3	CCC(=O)N(C1CCN(CCc2ccc(cc2)N=C=S)CC1)c1ccccc1	FIT	10 ÂµM	6 h
1173	CPC020_A375_6H:BRD-K50398167-236-17-7:10	Q15672	0.763715	-0.135166	0.264976	0.843533	0.554255	TWIST1	Cc1ccc(Cl)c(Nc2ccccc2C(O)=O)c1Cl	meclofenamic-acid	10 ÂµM	6 h
1174	CPC017_A375_6H:BRD-K81225797-001-01-5:10	Q9NQB0	0.37899	0.135152	0.394001	0.815583	0.604792	TCF7L2	Nc1nc2n(CCc3ccccc3)ncc2c2nc(nn12)-c1ccco1	SCH-58261	10 ÂµM	6 h
1175	CPC017_A375_6H:BRD-K82823804-001-01-7:10	Q15672	0.762642	-0.135071	0.264976	0.843533	0.554255	TWIST1	Oc1ccc2[nH]c3cc(c4C(=O)NC(=O)c4c3c2c1)-c1ccccc1	PD-407824	10 ÂµM	6 h
1176	CPC017_A375_6H:BRD-K43330982-001-01-5:10	Q00978	0.129586	0.135051	0.481361	0.793278	0.637319	IRF9	CC(C)c1cc(NNC(=O)Nc2cc(Cl)nc(Cl)c2)nc2n(C)nc(C)c12	JTE-013	10 ÂµM	6 h
1177	CPC014_A375_6H:BRD-K16485616-001-03-0:10	P04150	0.698614	-0.135032	0.421061	0.829983	0.625522	NR3C1	Nc1ccccc1NC(=O)c1ccc(CNc2nccc(n2)-c2cccnc2)cc1	mocetinostat	10 ÂµM	6 h
1178	CPC016_A375_6H:BRD-K54094468-003-05-3:10	P42224	0.813308	-0.135018	0.499958	0.788496	0.644227	STAT1	CCN1CCC[C@H]1CNC(=O)c1c(OC)ccc(Br)c1OC	remoxipride	10 ÂµM	6 h
1179	CPC018_A375_6H:BRD-K69195780-001-01-5:10	Q01543	0.255792	0.134964	0.332554	0.895269	0.613911	FLI1	COc1ccccc1N1CCN(CCCCN2C(=O)c3ccccc3C2=O)CC1	NAN-190	10 ÂµM	6 h
1180	CPC018_A375_6H:BRD-K24240364-003-02-1:10	Q01543	0.209927	0.134961	0.332554	0.895269	0.613911	FLI1	CC1=NN=C(c2ccc(N)cc2)c2cc3OCOc3cc2C1	GYKI-52466	10 ÂµM	6 h
1181	CPC018_A375_6H:BRD-K31843556-001-01-7:10	P17947	0.132188	0.134936	0.405834	0.897712	0.651773	SPI1	[O-][N+](=O)c1ccc(Cl)c(c1)C(=O)Nc1ccncc1	T-0070907	10 ÂµM	6 h
1182	CPC016_A375_6H:BRD-K21283037-003-06-2:10	P42224	0.831312	-0.134915	0.499958	0.788496	0.644227	STAT1	Nc1nc2ccc(OC(F)(F)F)cc2s1	riluzole	10 ÂµM	6 h
1183	CPC017_A375_6H:BRD-K12120659-305-01-4:10	Q9NQB0	0.379968	0.134883	0.394001	0.815583	0.604792	TCF7L2	NC(=N)c1ccc(cc1)N1CCN(CC1)C1CCN(CC(O)=O)CC1	GR-144053	10 ÂµM	6 h
1184	CPC017_A375_6H:BRD-A39747742-001-03-5:10	Q9Y261	0.420264	-0.134861	0.237647	0.831388	0.534517	FOXA2	CCCCC(=O)O[C@H]1CCC2C3CCc4cc(O)ccc4C3CC[C@]12C	estradiol-valerate	10 ÂµM	6 h
1185	CPC018_A375_6H:BRD-K69195780-001-01-5:10	P10275	0.623858	-0.134858	0.314701	0.828363	0.571532	AR	COc1ccccc1N1CCN(CCCCN2C(=O)c3ccccc3C2=O)CC1	NAN-190	10 ÂµM	6 h
1186	CPC016_A375_6H:BRD-A80641450-001-01-4:10	Q13485	0.119999	0.134806	0.481222	0.81115	0.646186	SMAD4	CC(C)CC(NC(=O)N1CCCCCC1)C(=O)NC(Cc2cn(C)c3ccccc23)C(=O)NC(Cc4ccccn4)C(=O)O	FR-139317	10 ÂµM	6 h
1187	CPC017_A375_6H:BRD-K82823804-001-01-7:10	Q14765	0.807309	-0.134794	0.344895	0.911403	0.628149	STAT4	Oc1ccc2[nH]c3cc(c4C(=O)NC(=O)c4c3c2c1)-c1ccccc1	PD-407824	10 ÂµM	6 h
1188	CPC014_A375_6H:BRD-K50168500-001-01-2:10	Q01543	0.734679	-0.134756	0.332554	0.895269	0.613911	FLI1	Fc1ccc(Nc2ncnc3cc(OCCCN4CCOCC4)c(NC(=O)C=C)cc23)cc1Cl	canertinib	10 ÂµM	6 h
1189	CPC017_A375_6H:BRD-K11373525-003-01-3:10	Q99814	0.440471	-0.134749	0.296091	0.819277	0.557684	EPAS1	CCc1cc2N(Cc3ccc(cc3)-c3ccccc3-c3nnn[nH]3)C(=O)CCc2c(CC)n1	ZD-7155	10 ÂµM	6 h
1190	CPC017_A375_6H:BRD-A47633927-001-01-8:10	Q9UJU2	0.323337	0.134743	0.380187	0.836627	0.608407	LEF1	CC(C)CC(NC(=O)OCC1c2ccccc2-c3ccccc13)C(=O)O	NPC-15199	10 ÂµM	6 h
1191	CPC014_A375_6H:BRD-K01493881-001-20-3:10	Q01543	0.841619	-0.134738	0.332554	0.895269	0.613911	FLI1	Oc1ccc(cc1)-c1cc(=O)c2c(O)cc(O)cc2o1	apigenin	10 ÂµM	6 h
1192	CPC017_A375_6H:BRD-A81177136-001-03-6:10	P10914	0.895038	-0.134706	0.430018	0.825972	0.627995	IRF1	CN(C(Cc1ccc(OS(=O)(=O)c2cccc3cnccc23)cc1)C(=O)N4CCN(CC4)c5ccccc5)S(=O)(=O)c6cccc7cnccc67	KN-62	10 ÂµM	6 h
1193	CPC014_A375_6H:BRD-K18135438-001-08-4:10	Q04206	0.797698	-0.134705	0.357541	0.723964	0.540752	RELA	C[C@H](CCC(O)=O)[C@H]1CC[C@H]2[C@@H]3[C@H](O)C[C@@H]4C[C@H](O)CC[C@]4(C)[C@H]3CC[C@]12C	chenodeoxycholic-acid	10 ÂµM	6 h
1194	CPC017_A375_6H:BRD-K82823804-001-01-7:10	Q13127	0.170342	0.134663	0.318918	0.80195	0.560434	REST	Oc1ccc2[nH]c3cc(c4C(=O)NC(=O)c4c3c2c1)-c1ccccc1	PD-407824	10 ÂµM	6 h
1195	CPC018_A375_6H:BRD-A36267905-003-12-7:10	P10914	0.427156	0.134655	0.430018	0.825972	0.627995	IRF1	CC(CCc1ccccc1)NC(C)C(O)c1ccc(O)cc1	buphenine	10 ÂµM	6 h
1196	CPC014_A375_6H:BRD-K99616396-001-01-0:10	P49715	0.252456	0.134613	0.159147	0.776762	0.467955	CEBPA	CC1(C)CNc2cc(NC(=O)c3cccnc3NCc3ccncc3)ccc12	motesanib	10 ÂµM	6 h
1197	CPC018_A375_6H:BRD-K22385716-001-01-7:10	Q01543	0.35414	0.134591	0.332554	0.895269	0.613911	FLI1	O=c1cc(oc2c(cccc12)-c1ccccc1)N1CCNCC1	LY-303511	10 ÂµM	6 h
1198	CPC017_A375_6H:BRD-K63150726-001-01-3:10	Q13485	0.0969388	0.134578	0.481222	0.81115	0.646186	SMAD4	CCCCCOc1c(OC)ccc2cc(C(=O)NCc3ccc4OCOc4c3)c(=O)[nH]c12	JTE-907	10 ÂµM	6 h
1199	CPC017_A375_6H:BRD-K11911061-003-02-8:10	P23771	0.627785	-0.134539	0.228865	0.732316	0.480591	GATA3	COc1ccc(NC(=O)c2ccc(cc2)-c2ccc(cc2C)-c2noc(C)n2)cc1N1CCN(C)CC1	GR-127935	10 ÂµM	6 h
1200	CPC017_A375_6H:BRD-K05151076-001-01-8:10	Q13485	0.0633707	0.134471	0.481222	0.81115	0.646186	SMAD4	CCCCCS(=O)(=O)CCCCCCCCCCn1c(c(C)c2cc(O)ccc12)-c1ccc(O)cc1	ZK-164015	10 ÂµM	6 h
1201	CPC014_A375_6H:BRD-K79404599-001-03-6:10	P41235	0.839588	-0.134469	0.187347	0.852414	0.51988	HNF4A	Cn1cc(C2=C(C(=O)NC2=O)c2cn(C3CCN(Cc4ccccn4)CC3)c3ccccc23)c2ccccc12	enzastaurin	10 ÂµM	6 h
1202	CPC016_A375_6H:BRD-K67831364-003-01-7:10	Q9Y261	0.485897	-0.134421	0.237647	0.831388	0.534517	FOXA2	Cc1cc(F)c(Nc2ncnc3cc(OCc4ccccc4)ccc23)cc1O	ZM-323881	10 ÂµM	6 h
1203	CPC017_A375_6H:BRD-K76840893-003-01-7:10	P19544	0.372291	0.134415	0.196276	0.761063	0.47867	WT1	CC(C)(Cc1c[nH]c2ccc(Cl)cc12)NCCOc1ccccc1OCC1CC1	RS-17053	10 ÂµM	6 h
1204	CPC017_A375_6H:BRD-K04414442-001-03-4:10	P10275	0.138353	0.134407	0.314701	0.828363	0.571532	AR	CC[C@H](NC(=O)c1c(C)c(nc2ccccc12)-c1ccccc1)c1ccccc1	SB-222200	10 ÂµM	6 h
1205	CPC017_A375_6H:BRD-K15086322-103-01-0:10	Q12778	0.138572	0.134391	0.370173	0.801558	0.585865	FOXO1	CN1CCN(CC1)C(=O)c1nc2ccc(Cl)cc2[nH]1	JNJ-10191584	10 ÂµM	6 h
1206	CPC014_A375_6H:BRD-K83794624-001-01-7:10	P42224	0.866505	-0.134374	0.499958	0.788496	0.644227	STAT1	COc1cccc2C(=O)c3c(O)c4C[C@](O)(C[C@H](O[C@H]5C[C@H](N)[C@H](O[C@@H]6CCCCO6)[C@H](C)O5)c4c(O)c3C(=O)c12)C(=O)CO	pirarubicin	10 ÂµM	6 h
1207	CPC013_A375_6H:BRD-K11663430-001-01-5:10	Q08050	0.459339	0.134315	0.53889	0.87384	0.706365	FOXM1	ONC(=O)CCCCCCC(=O)Nc1cccnc1	pyroxamide	10 ÂµM	6 h
1208	CPC015_A375_6H:BRD-K22503835-001-06-0:10	Q01094	0.226069	0.134314	0.408064	0.818052	0.613058	E2F1	ONC(=O)CCCCCN1C(=O)c2cccc3cccc(C1=O)c23	scriptaid	10 ÂµM	6 h
1209	CPC016_A375_6H:BRD-K21283037-003-06-2:10	Q14765	0.58923	-0.134313	0.344895	0.911403	0.628149	STAT4	Nc1nc2ccc(OC(F)(F)F)cc2s1	riluzole	10 ÂµM	6 h
1210	CPC016_A375_6H:BRD-K87510569-001-01-0:10	P10914	0.784434	-0.134251	0.430018	0.825972	0.627995	IRF1	Cc1oc(nc1CCN1CCC2(CC1)OC(=O)Nc1ccc(C)cc21)-c1ccccc1	RS-504393	10 ÂµM	6 h
1211	CPC014_A375_6H:BRD-K64857848-001-02-3:10	O43524	0.774304	-0.13421	0.521626	0.77441	0.648018	FOXO3	COc1cc(ccc1Nc1ncc2N(C)C(=O)c3ccccc3N(C)c2n1)N1CCN(C)CC1	XMD-885	10 ÂµM	6 h
1212	CPC017_A375_6H:BRD-K05151076-001-01-8:10	Q13127	0.100959	0.134194	0.318918	0.80195	0.560434	REST	CCCCCS(=O)(=O)CCCCCCCCCCn1c(c(C)c2cc(O)ccc12)-c1ccc(O)cc1	ZK-164015	10 ÂµM	6 h
1213	CPC017_A375_6H:BRD-K05181084-003-02-9:10	P10275	0.124082	0.134192	0.314701	0.828363	0.571532	AR	Clc1cccc(N2CCN(CCCCNC(=O)c3ccc-4c(Cc5ccccc-45)c3)CC2)c1Cl	NGB-2904	10 ÂµM	6 h
1214	CPC016_A375_6H:BRD-K86727142-001-06-6:10	P26367	0.885866	-0.134146	0.168309	0.821706	0.495008	PAX6	CCCCCCCCCCCC1C(=O)C(=O)CC(=O)C1=O	embelin	10 ÂµM	6 h
1215	CPC017_A375_6H:BRD-K13646352-001-01-2:10	Q00978	0.124373	0.134128	0.481361	0.793278	0.637319	IRF9	CO[C@@H]1[C@@H](C[C@H]2O[C@]1(C)n1c3ccccc3c3c4CNC(=O)c4c4c5ccccc5n2c4c13)N(C)C(=O)c1ccccc1	midostaurin	10 ÂµM	6 h
1216	CPC014_A375_6H:BRD-K40175214-001-01-7:10	Q16236	0.717383	-0.134117	0.470041	0.895656	0.682848	NFE2L2	CCC(=O)N1CCN(CC1)c1ccc(cc1C(F)(F)F)-n1c2c(ccc1=O)cnc1ccc(cc21)-c1cnc2ccccc2c1	torin-1	10 ÂµM	6 h
1217	CPC017_A375_6H:BRD-K76840893-003-01-7:10	P10275	0.0616968	0.134104	0.314701	0.828363	0.571532	AR	CC(C)(Cc1c[nH]c2ccc(Cl)cc12)NCCOc1ccccc1OCC1CC1	RS-17053	10 ÂµM	6 h
1218	CPC017_A375_6H:BRD-K24201553-003-02-4:10	P14859	0.705688	-0.13409	0.256612	0.80515	0.530881	POU2F1	CC1CCN(CC[C@H]2CCCN2S(=O)(=O)c2cccc(O)c2)CC1	SB-269970	10 ÂµM	6 h
1219	CPC016_A375_6H:BRD-A64227845-004-02-8:10	P42224	0.889289	-0.134059	0.499958	0.788496	0.644227	STAT1	Oc1cc2CCN(CC=C)CC(c3ccccc3)c2cc1O	SKF-77434	10 ÂµM	6 h
1220	CPC017_A375_6H:BRD-K68246049-001-01-4:10	P14859	0.686244	-0.134009	0.256612	0.80515	0.530881	POU2F1	CC(=Cc1ccc(cc1)C(=O)O)c2ccc3c(c2)C(C)(C)CCC3(C)C	TTNPB	10 ÂµM	6 h
1221	CPC014_A375_6H:BRD-K89014967-001-01-9:10	P18146	0.144777	0.133978	0.349513	0.748207	0.54886	EGR1	OC[C@@H](O)CNC(=O)c1ccncc1Nc1ccc(I)cc1F	AS-703026	10 ÂµM	6 h
1222	CPC014_A375_6H:BRD-K37846922-001-07-8:10	Q16236	0.781156	-0.133949	0.470041	0.895656	0.682848	NFE2L2	C(c1c[nH]c2ccccc12)c1c[nH]c2ccccc12	3,3'-diindolylmethane	10 ÂµM	6 h
1223	CPC017_A375_6H:BRD-K59650319-003-01-7:10	P42224	0.864246	-0.133927	0.499958	0.788496	0.644227	STAT1	CN(C1CCCCC1)C(=O)c1sc2nc3ccc(N)cc3n2c1C	YM-298198	10 ÂµM	6 h
1224	CPC014_A375_6H:BRD-K91900765-001-01-9:10	Q01543	0.654922	-0.133911	0.332554	0.895269	0.613911	FLI1	Fc1ccc(Sc2ccc3c(-c4c(Cl)cccc4Cl)c(=O)ncn3n2)c(F)c1	VX-745	10 ÂµM	6 h
1225	CPC014_A375_6H:BRD-K40175214-001-01-7:10	P01106	0.325524	0.133897	0.309443	0.62918	0.469311	MYC	CCC(=O)N1CCN(CC1)c1ccc(cc1C(F)(F)F)-n1c2c(ccc1=O)cnc1ccc(cc21)-c1cnc2ccccc2c1	torin-1	10 ÂµM	6 h
1226	CPC017_A375_6H:BRD-K62310379-001-03-0:10	P52630	0.917126	-0.133896	0.427314	0.814031	0.620673	STAT2	CCC(=O)O[C@@]1([C@H](C)C[C@H]2[C@@H]3C[C@H](F)C4=CC(=O)C=C[C@]4(C)[C@@]3(F)[C@@H](O)C[C@]12C)C(=O)SCF	fluticasone-propionate	10 ÂµM	6 h
1227	CPC017_A375_6H:BRD-K12120659-305-01-4:10	P14859	0.694079	-0.133867	0.256612	0.80515	0.530881	POU2F1	NC(=N)c1ccc(cc1)N1CCN(CC1)C1CCN(CC(O)=O)CC1	GR-144053	10 ÂµM	6 h
1228	CPC017_A375_6H:BRD-A15530910-001-01-3:10	Q06710	0.700664	-0.133855	0.1616	0.795377	0.478488	PAX8	CC(C)OC(=O)c1cc2c(OCC(O)CNC(C)(C)C)cccc2[nH]1	SDZ-21009	10 ÂµM	6 h
1229	CPC017_A375_6H:BRD-K35559145-050-03-6:10	P15036	0.686568	-0.133852	0.221015	0.755336	0.488175	ETS2	COc1ccc2Sc3ccccc3N(C[C@H](C)CN(C)C)c2c1	levomepromazine	10 ÂµM	6 h
1230	CPC014_A375_6H:BRD-K01436366-001-02-4:10	P52630	0.783086	-0.133832	0.427314	0.814031	0.620673	STAT2	COc1cc(ccc1Nc1ncc2N(C)C(=O)c3ccccc3N(C)c2n1)C(=O)N1CCC(CC1)N1CCN(C)CC1	XMD-1150	10 ÂµM	6 h
1231	CPC014_A375_6H:BRD-K72420232-001-02-4:10	Q01543	0.802273	-0.133831	0.332554	0.895269	0.613911	FLI1	COc1cc(ccc1Nc1ncc(Cl)c(Oc2cccc(NC(=O)C=C)c2)n1)N1CCN(C)CC1	WZ-4002	10 ÂµM	6 h
1232	CPC017_A375_6H:BRD-K04414442-001-03-4:10	Q00978	0.139806	0.133822	0.481361	0.793278	0.637319	IRF9	CC[C@H](NC(=O)c1c(C)c(nc2ccccc12)-c1ccccc1)c1ccccc1	SB-222200	10 ÂµM	6 h
1233	CPC017_A375_6H:BRD-K67277431-002-03-0:10	P10914	0.847011	-0.133811	0.430018	0.825972	0.627995	IRF1	COc1ccc(cc1C(=O)NCc1cccnc1)C(=O)NCc1cccnc1	picotamide	10 ÂµM	6 h
1234	CPC016_A375_6H:BRD-K79684402-300-01-0:10	Q9NQB0	0.34293	0.133807	0.394001	0.815583	0.604792	TCF7L2	Cc1ncc(CN2CCC(=CC2)c2ccccc2)c(N)n1	Ro-10-5824	10 ÂµM	6 h
1235	CPC014_A375_6H:BRD-K85402309-001-01-7:10	O43524	0.857639	-0.13378	0.521626	0.77441	0.648018	FOXO3	CN1CCN(CC1)c1ccc2nc([nH]c2c1)-c1c(N)c2c(F)cccc2[nH]c1=O	dovitinib	10 ÂµM	6 h
1236	CPC017_A375_6H:BRD-K12120659-305-01-4:10	Q13127	0.130416	0.133719	0.318918	0.80195	0.560434	REST	NC(=N)c1ccc(cc1)N1CCN(CC1)C1CCN(CC(O)=O)CC1	GR-144053	10 ÂµM	6 h
1237	CPC017_A375_6H:BRD-K78637815-001-01-4:10	Q12778	0.124496	0.133681	0.370173	0.801558	0.585865	FOXO1	COc1ccc(cc1)-c1oc2cc(OC)ccc2c1C(=O)c1ccc(cc1)C#N	LY-320135	10 ÂµM	6 h
1238	CPC017_A375_6H:BRD-K79930101-300-01-1:10	P04150	0.661098	-0.13362	0.421061	0.829983	0.625522	NR3C1	CS(=O)(=O)CCNCc1nc(cs1)-c1ccc2ncnc(Nc3ccc(OCc4cccc(F)c4)c(Cl)c3)c2c1	GW-583340	10 ÂµM	6 h
1239	CPC016_A375_6H:BRD-K22010301-001-01-2:10	Q16236	0.911392	-0.133607	0.470041	0.895656	0.682848	NFE2L2	COc1oc(=O)c2cc(N)ccc2c1Cl	JLK-6	10 ÂµM	6 h
1240	CPC016_A375_6H:BRD-K53913732-001-01-8:10	P42224	0.75183	-0.13354	0.499958	0.788496	0.644227	STAT1	CN(C)c1ccc(NC(=O)Nc2cc(C)nc3c(F)cc(F)cc23)cc1	SB-408124	10 ÂµM	6 h
1241	CPC016_A375_6H:BRD-K28453807-003-05-4:10	P10914	0.873554	-0.133516	0.430018	0.825972	0.627995	IRF1	CCN(CC)CCOC(=O)C1(CCCC1)c1ccc(cc1)[N+]([O-])=O	nitrocaramiphen	10 ÂµM	6 h
1242	CPC016_A375_6H:BRD-A82590476-001-01-1:10	Q13485	0.211829	0.133441	0.481222	0.81115	0.646186	SMAD4	CN(Cc1ccccc1)C(=O)C(Cc2ccc3ccccc3c2)NC(=O)C4CCCN4C(=O)Nc5ccccc5[N+](=O)[O-]	SDZ-NKT-343	10 ÂµM	6 h
1243	CPC014_A375_6H:BRD-K99964838-001-03-6:10	P48436	0.915317	-0.133418	0.156299	0.803864	0.480081	SOX9	COc1cc(Nc2c(cnc3cc(OCCCN4CCN(C)CC4)c(OC)cc23)C#N)c(Cl)cc1Cl	bosutinib	10 ÂµM	6 h
1244	CPC013_A375_6H:BRD-K13390322-001-01-4:10	P18848	0.148234	0.133408	0.547389	0.87605	0.71172	ATF4	Clc1cccc(Cl)c1C(=O)Nc1c[nH]nc1C(=O)NC1CCNCC1	AT-7519	10 ÂµM	6 h
1245	CPC017_A375_6H:BRD-A09828896-004-04-5:10	P14859	0.792083	-0.133371	0.256612	0.80515	0.530881	POU2F1	Oc1cc2C(CNCCc2c(Cl)c1O)c1ccccc1	SKF-81297	10 ÂµM	6 h
1246	CPC017_A375_6H:BRD-K15791587-003-01-7:10	Q12778	0.258016	0.133353	0.370173	0.801558	0.585865	FOXO1	FC(F)(F)c1cc(CO[C@H]2CCCN[C@H]2c2ccccc2)cc(c1)C(F)(F)F	L-733060	10 ÂµM	6 h
1247	CPC017_A375_6H:BRD-K35559145-050-03-6:10	Q13127	0.10151	0.133306	0.318918	0.80195	0.560434	REST	COc1ccc2Sc3ccccc3N(C[C@H](C)CN(C)C)c2c1	levomepromazine	10 ÂµM	6 h
1248	CPC017_A375_6H:BRD-K67013324-001-01-5:10	Q99814	0.536178	-0.133268	0.296091	0.819277	0.557684	EPAS1	CC(=O)NCCc1c(Cc2ccccc2)[nH]c2ccccc12	luzindole	10 ÂµM	6 h
1249	CPC017_A375_6H:BRD-K76568384-001-01-4:10	P10914	0.700926	-0.133228	0.430018	0.825972	0.627995	IRF1	Oc1ccc(cc1)-c1c(nn2c(cc(nc12)C(F)(F)F)C(F)(F)F)-c1ccccc1	PHTPP	10 ÂµM	6 h
1250	CPC016_A375_6H:BRD-K96862998-001-03-1:10	P26367	0.675807	-0.133225	0.168309	0.821706	0.495008	PAX6	Cc1ccc(=O)n(c1)-c1ccccc1	pirfenidone	10 ÂµM	6 h
1251	CPC014_A375_6H:BRD-K77008974-001-01-6:10	P11831	0.290775	0.133214	0.289231	0.821511	0.555371	SRF	COC(=O)Nc1ccc(cc1)-c1nc(N2CCOCC2)c2cnn(C3CCN(CC3)C(=O)OC)c2n1	WYE-354	10 ÂµM	6 h
1252	CPC016_A375_6H:BRD-K87048468-003-01-9:10	Q13127	0.138559	0.133175	0.318918	0.80195	0.560434	REST	COc1cc(OC)c(cc1NS(=O)(=O)c1ccc(cc1)C(F)(F)F)C(=O)CCCCN1CCC2(CC1)NC(=O)NC2=O	RS-102221	10 ÂµM	6 h
1253	CPC016_A375_6H:BRD-K49671696-045-03-6:10	P40763	0.601573	-0.133159	0.335783	0.819004	0.577393	STAT3	Fc1ccc(cc1)C(=O)C1CCN(CCn2c(=O)[nH]c3ccccc3c2=O)CC1	ketanserin	10 ÂµM	6 h
1254	CPC014_A375_6H:BRD-K71035033-001-01-4:10	Q01543	0.760342	-0.133146	0.332554	0.895269	0.613911	FLI1	CN1CCN(Cc2ccc(cc2)C(=O)Nc2ccc(C)c(Nc3nc(cs3)-c3cccnc3)c2)CC1	masitinib	10 ÂµM	6 h
1255	CPC017_A375_6H:BRD-K11373525-003-01-3:10	Q12778	0.198618	0.133144	0.370173	0.801558	0.585865	FOXO1	CCc1cc2N(Cc3ccc(cc3)-c3ccccc3-c3nnn[nH]3)C(=O)CCc2c(CC)n1	ZD-7155	10 ÂµM	6 h
1256	CPC017_A375_6H:BRD-K15791587-003-01-7:10	Q9UJU2	0.234791	0.133018	0.380187	0.836627	0.608407	LEF1	FC(F)(F)c1cc(CO[C@H]2CCCN[C@H]2c2ccccc2)cc(c1)C(F)(F)F	L-733060	10 ÂµM	6 h
1257	CPC017_A375_6H:BRD-K60184833-001-03-1:10	P52630	0.18396	0.133012	0.427314	0.814031	0.620673	STAT2	NC(=O)C(=C\c1ccc(O)c(O)c1)\C#N	tyrphostin-AG-99	10 ÂµM	6 h
1258	CPC017_A375_6H:BRD-K15791587-003-01-7:10	P14859	0.651562	-0.133011	0.256612	0.80515	0.530881	POU2F1	FC(F)(F)c1cc(CO[C@H]2CCCN[C@H]2c2ccccc2)cc(c1)C(F)(F)F	L-733060	10 ÂµM	6 h
1259	CPC016_A375_6H:BRD-K67537649-001-01-1:10	P18848	0.767055	-0.132997	0.547389	0.87605	0.71172	ATF4	COc1ccc(Cl)cc1NC(=O)Nc1cc(C)nc2ccccc12	PQ-401	10 ÂµM	6 h
1260	CPC018_A375_6H:BRD-A36267905-003-12-7:10	Q01543	0.234003	0.132917	0.332554	0.895269	0.613911	FLI1	CC(CCc1ccccc1)NC(C)C(O)c1ccc(O)cc1	buphenine	10 ÂµM	6 h
1261	CPC017_A375_6H:BRD-K67277431-002-03-0:10	Q13127	0.118949	0.132888	0.318918	0.80195	0.560434	REST	COc1ccc(cc1C(=O)NCc1cccnc1)C(=O)NCc1cccnc1	picotamide	10 ÂµM	6 h
1262	CPC017_A375_6H:BRD-K24201553-003-02-4:10	P01106	0.611124	0.13287	0.309443	0.62918	0.469311	MYC	CC1CCN(CC[C@H]2CCCN2S(=O)(=O)c2cccc(O)c2)CC1	SB-269970	10 ÂµM	6 h
1263	CPC017_A375_6H:BRD-K47639036-003-03-3:10	P10914	0.681261	-0.13286	0.430018	0.825972	0.627995	IRF1	Cc1c(oc2c(cccc2c1=O)C(=O)OCCN1CCCCC1)-c1ccccc1	flavoxate	10 ÂµM	6 h
1264	CPC014_A375_6H:BRD-K68174511-001-01-7:10	Q01543	0.702575	-0.132816	0.332554	0.895269	0.613911	FLI1	Nc1ccc(cn1)-c1ccc2ncc3ccc(=O)n(-c4cccc(c4)C(F)(F)F)c3c2c1	torin-2	10 ÂµM	6 h
1265	CPC016_A375_6H:BRD-K67831364-003-01-7:10	P17947	0.524564	-0.132755	0.405834	0.897712	0.651773	SPI1	Cc1cc(F)c(Nc2ncnc3cc(OCc4ccccc4)ccc23)cc1O	ZM-323881	10 ÂµM	6 h
1266	CPC014_A375_6H:BRD-K18135438-001-08-4:10	Q13127	0.724172	-0.132731	0.318918	0.80195	0.560434	REST	C[C@H](CCC(O)=O)[C@H]1CC[C@H]2[C@@H]3[C@H](O)C[C@@H]4C[C@H](O)CC[C@]4(C)[C@H]3CC[C@]12C	chenodeoxycholic-acid	10 ÂµM	6 h
1267	CPC017_A375_6H:BRD-K11911061-003-02-8:10	P42226	0.563634	-0.132692	0.268293	0.783429	0.525861	STAT6	COc1ccc(NC(=O)c2ccc(cc2)-c2ccc(cc2C)-c2noc(C)n2)cc1N1CCN(C)CC1	GR-127935	10 ÂµM	6 h
1268	CPC017_A375_6H:BRD-K12867552-001-01-3:10	Q01094	0.276947	0.132678	0.408064	0.818052	0.613058	E2F1	CN(C)Cc1c(oc2ccccc12)C(=O)NCCOc1ccc(cc1)C(=O)NO	PCI-24781	10 ÂµM	6 h
1269	CPC017_A375_6H:BRD-K12867552-001-01-3:10	Q06710	0.75296	-0.132615	0.1616	0.795377	0.478488	PAX8	CN(C)Cc1c(oc2ccccc12)C(=O)NCCOc1ccc(cc1)C(=O)NO	PCI-24781	10 ÂµM	6 h
1270	CPC016_A375_6H:BRD-K49671696-045-03-6:10	Q14765	0.629794	-0.132605	0.344895	0.911403	0.628149	STAT4	Fc1ccc(cc1)C(=O)C1CCN(CCn2c(=O)[nH]c3ccccc3c2=O)CC1	ketanserin	10 ÂµM	6 h
1271	CPC016_A375_6H:BRD-K87048468-003-01-9:10	P10275	0.144889	0.132601	0.314701	0.828363	0.571532	AR	COc1cc(OC)c(cc1NS(=O)(=O)c1ccc(cc1)C(F)(F)F)C(=O)CCCCN1CCC2(CC1)NC(=O)NC2=O	RS-102221	10 ÂµM	6 h
1272	CPC016_A375_6H:BRD-K96862998-001-03-1:10	P40763	0.625818	-0.132522	0.335783	0.819004	0.577393	STAT3	Cc1ccc(=O)n(c1)-c1ccccc1	pirfenidone	10 ÂµM	6 h
1273	CPC017_A375_6H:BRD-K94176593-001-02-9:10	P10914	0.970742	-0.132519	0.430018	0.825972	0.627995	IRF1	Nc1cccc(c1)-c1cc2c(Oc3cccc(O)c3)ncnc2[nH]1	TWS-119	10 ÂµM	6 h
1274	CPC018_A375_6H:BRD-K91263825-001-03-6:10	P52630	0.282603	0.13251	0.427314	0.814031	0.620673	STAT2	CNCCC=C1c2ccccc2CCc2ccccc12	nortriptyline	10 ÂµM	6 h
1275	CPC014_A375_6H:BRD-K18135438-001-08-4:10	P19544	0.301325	0.132463	0.196276	0.761063	0.47867	WT1	C[C@H](CCC(O)=O)[C@H]1CC[C@H]2[C@@H]3[C@H](O)C[C@@H]4C[C@H](O)CC[C@]4(C)[C@H]3CC[C@]12C	chenodeoxycholic-acid	10 ÂµM	6 h
1276	CPC017_A375_6H:BRD-A54029483-001-01-5:10	Q13127	0.091937	0.132341	0.318918	0.80195	0.560434	REST	CN(C(Cc1ccc(cc1)c2ccccc2)C(=O)NC(Cc3c[nH]c4ccccc34)C(=O)O)C(=O)c5cc(C)cc(C)c5	IRL-2500	10 ÂµM	6 h
1277	CPC017_A375_6H:BRD-K82823804-001-01-7:10	P15976	0.631819	-0.132337	0.465183	0.838827	0.652005	GATA1	Oc1ccc2[nH]c3cc(c4C(=O)NC(=O)c4c3c2c1)-c1ccccc1	PD-407824	10 ÂµM	6 h
1278	CPC017_A375_6H:BRD-K04414442-001-03-4:10	Q9UJU2	0.328802	0.132308	0.380187	0.836627	0.608407	LEF1	CC[C@H](NC(=O)c1c(C)c(nc2ccccc12)-c1ccccc1)c1ccccc1	SB-222200	10 ÂµM	6 h
1279	CPC020_A375_6H:BRD-K08806317-001-02-1:10	P26367	0.732753	-0.132273	0.168309	0.821706	0.495008	PAX6	CC(C)(C)NC[C@H](O)COc1nsnc1N1CCOCC1	timolol	10 ÂµM	6 h
1280	CPC014_A375_6H:BRD-K52911425-001-01-5:10	Q04206	0.774996	-0.132243	0.357541	0.723964	0.540752	RELA	CS(=O)(=O)N1CCN(Cc2cc3nc(nc(N4CCOCC4)c3s2)-c2cccc3[nH]ncc23)CC1	GDC-0941	10 ÂµM	6 h
1281	CPC017_A375_6H:BRD-A54029483-001-01-5:10	P26367	0.744004	-0.132207	0.168309	0.821706	0.495008	PAX6	CN(C(Cc1ccc(cc1)c2ccccc2)C(=O)NC(Cc3c[nH]c4ccccc34)C(=O)O)C(=O)c5cc(C)cc(C)c5	IRL-2500	10 ÂµM	6 h
1282	CPC017_A375_6H:BRD-K17896185-001-01-2:10	Q14765	0.687195	-0.132135	0.344895	0.911403	0.628149	STAT4	CCC(=O)N(C1CCN(CCc2ccc(cc2)N=C=S)CC1)c1ccccc1	FIT	10 ÂµM	6 h
1283	CPC017_A375_6H:BRD-K76840893-003-01-7:10	P52630	0.191695	0.132133	0.427314	0.814031	0.620673	STAT2	CC(C)(Cc1c[nH]c2ccc(Cl)cc12)NCCOc1ccccc1OCC1CC1	RS-17053	10 ÂµM	6 h
1284	CPC008_A375_6H:BRD-K44432556-001-03-0:10	P49715	0.369582	-0.132121	0.159147	0.776762	0.467955	CEBPA	C(Nc1nc(nnc1-c1ccccc1)-c1ccccn1)c1ccc(cc1)-c1ccccc1	VU-0418946-1	10 ÂµM	6 h
1285	CPC017_A375_6H:BRD-K50018155-003-01-3:10	Q13127	0.193095	0.132106	0.318918	0.80195	0.560434	REST	COc1cc(N)c(Cl)cc1C(=O)CCC1CCN(CCNS(C)(=O)=O)CC1	RS-67506	10 ÂµM	6 h
1286	CPC017_A375_6H:BRD-K81225797-001-01-5:10	Q9UJU2	0.178715	0.132078	0.380187	0.836627	0.608407	LEF1	Nc1nc2n(CCc3ccccc3)ncc2c2nc(nn12)-c1ccco1	SCH-58261	10 ÂµM	6 h
1287	CPC013_A375_6H:BRD-K92428232-001-01-5:10	P36956	0.803526	-0.132032	0.285233	0.732859	0.509046	SREBF1	C[C@@H](Oc1cc(sc1C(N)=O)-n1cnc2ccc(CN3CCN(C)CC3)cc12)c1ccccc1C(F)(F)F	GSK-461364	10 ÂµM	6 h
1288	CPC018_A375_6H:BRD-K75641298-001-01-5:10	P42229	0.238878	0.132011	0.314993	0.749739	0.532366	STAT5A	CCN(CC)CCNC(=O)c1cc(Cl)c(N)cc1OC	metoclopramide	10 ÂµM	6 h
1289	CPC016_A375_6H:BRD-K79684402-300-01-0:10	Q14765	0.693207	-0.131936	0.344895	0.911403	0.628149	STAT4	Cc1ncc(CN2CCC(=CC2)c2ccccc2)c(N)n1	Ro-10-5824	10 ÂµM	6 h
1290	CPC014_A375_6H:BRD-K86930074-001-01-9:10	Q9Y261	0.106439	0.131852	0.237647	0.831388	0.534517	FOXA2	COc1cc2c(Oc3ccc4[nH]c(C)cc4c3F)ncnc2cc1OCCCN1CCCC1	cediranib	10 ÂµM	6 h
1291	CPC017_A375_6H:BRD-K63150726-001-01-3:10	Q14765	0.712495	-0.131835	0.344895	0.911403	0.628149	STAT4	CCCCCOc1c(OC)ccc2cc(C(=O)NCc3ccc4OCOc4c3)c(=O)[nH]c12	JTE-907	10 ÂµM	6 h
1292	CPC016_A375_6H:BRD-K79684402-300-01-0:10	Q13485	0.100255	0.131834	0.481222	0.81115	0.646186	SMAD4	Cc1ncc(CN2CCC(=CC2)c2ccccc2)c(N)n1	Ro-10-5824	10 ÂµM	6 h
1293	CPC014_A375_6H:BRD-K23192422-001-01-1:10	P10914	0.978278	-0.131722	0.430018	0.825972	0.627995	IRF1	C[C@]12O[C@H](C[C@]1(O)CO)n1c3ccccc3c3c4C(=O)NCc4c4c5ccccc5n2c4c13	lestaurtinib	10 ÂµM	6 h
1294	CPC014_A375_6H:BRD-K26674531-001-01-3:10	P15336	0.39888	0.13172	0.427445	0.720966	0.574206	ATF2	C\C=C1/C(=O)C[C@H]2[C@@H]3CCC4=CC(=O)CC[C@]4(C)[C@H]3CC[C@]12C	GR-235	10 ÂµM	6 h
1295	CPC014_A375_6H:BRD-K77008974-001-01-6:10	Q01543	0.664658	-0.131637	0.332554	0.895269	0.613911	FLI1	COC(=O)Nc1ccc(cc1)-c1nc(N2CCOCC2)c2cnn(C3CCN(CC3)C(=O)OC)c2n1	WYE-354	10 ÂµM	6 h
1296	CPC017_A375_6H:BRD-K24201553-003-02-4:10	Q13127	0.154415	0.131628	0.318918	0.80195	0.560434	REST	CC1CCN(CC[C@H]2CCCN2S(=O)(=O)c2cccc(O)c2)CC1	SB-269970	10 ÂµM	6 h
1297	CPC016_A375_6H:BRD-M00539986-051-01-1:10	Q06710	0.736934	-0.131599	0.1616	0.795377	0.478488	PAX8	COc1ccc(C[C@H](C)NC[C@@H](O)c2ccc(O)c(NC=O)c2)cc1	formoterol	10 ÂµM	6 h
1298	CPC017_A375_6H:BRD-K82823804-001-01-7:10	Q9UJU2	0.349518	0.131508	0.380187	0.836627	0.608407	LEF1	Oc1ccc2[nH]c3cc(c4C(=O)NC(=O)c4c3c2c1)-c1ccccc1	PD-407824	10 ÂµM	6 h
1299	CPC017_A375_6H:BRD-K81225797-001-01-5:10	Q9Y261	0.508378	-0.131481	0.237647	0.831388	0.534517	FOXA2	Nc1nc2n(CCc3ccccc3)ncc2c2nc(nn12)-c1ccco1	SCH-58261	10 ÂµM	6 h
1300	CPC017_A375_6H:BRD-K11373525-003-01-3:10	P23769	0.633842	-0.131442	0.304433	0.811158	0.557795	GATA2	CCc1cc2N(Cc3ccc(cc3)-c3ccccc3-c3nnn[nH]3)C(=O)CCc2c(CC)n1	ZD-7155	10 ÂµM	6 h
1301	CPC016_A375_6H:BRD-K87696786-003-01-0:10	P40763	0.604597	-0.13141	0.335783	0.819004	0.577393	STAT3	COc1ccc(Nc2ncnc3ccc(OC)cc23)cc1	LY-456236	10 ÂµM	6 h
1302	CPC014_A375_6H:BRD-K73293050-001-01-5:10	P42224	0.436367	0.1313	0.499958	0.788496	0.644227	STAT1	CN1CCN(CC1)c1ccc(Nc2ncc(Cl)c(Oc3cccc(NC(=O)C=C)c3)n2)cc1	WZ-3146	10 ÂµM	6 h
1303	CPC018_A375_6H:BRD-K75641298-001-01-5:10	P10914	0.385138	0.131102	0.430018	0.825972	0.627995	IRF1	CCN(CC)CCNC(=O)c1cc(Cl)c(N)cc1OC	metoclopramide	10 ÂµM	6 h
1304	CPC017_A375_6H:BRD-K12867552-001-01-3:10	Q14209	0.20249	0.131083	0.546936	0.73274	0.639838	E2F2	CN(C)Cc1c(oc2ccccc12)C(=O)NCCOc1ccc(cc1)C(=O)NO	PCI-24781	10 ÂµM	6 h
1305	CPC017_A375_6H:BRD-K68246049-001-01-4:10	P37231	0.388276	0.131054	0.203713	0.605939	0.404826	PPARG	CC(=Cc1ccc(cc1)C(=O)O)c2ccc3c(c2)C(C)(C)CCC3(C)C	TTNPB	10 ÂµM	6 h
1306	CPC017_A375_6H:BRD-K50018155-003-01-3:10	P42224	0.843989	-0.131049	0.499958	0.788496	0.644227	STAT1	COc1cc(N)c(Cl)cc1C(=O)CCC1CCN(CCNS(C)(=O)=O)CC1	RS-67506	10 ÂµM	6 h
1307	CPC018_A375_6H:BRD-K76617868-003-03-6:10	P51692	0.159963	0.131022	0.25082	0.796992	0.523906	STAT5B	O=S(=O)(N1CCCNCC1)c1cccc2cnccc12	fasudil	10 ÂµM	6 h
1308	CPC017_A375_6H:BRD-K67298865-001-03-3:10	P14859	0.61892	-0.131	0.256612	0.80515	0.530881	POU2F1	NC(=O)c1ccc(cc1)-c1nc(c([nH]1)-c1ccccn1)-c1ccc2OCOc2c1	SB-431542	10 ÂµM	6 h
1309	CPC018_A375_6H:BRD-A23072235-050-09-4:10	P10275	0.619764	-0.130998	0.314701	0.828363	0.571532	AR	CN(C)CCC(c1ccccc1)c1ccccn1	pheniramine	10 ÂµM	6 h
1310	CPC014_A375_6H:BRD-K89014967-001-01-9:10	P15336	0.307939	0.130939	0.427445	0.720966	0.574206	ATF2	OC[C@@H](O)CNC(=O)c1ccncc1Nc1ccc(I)cc1F	AS-703026	10 ÂµM	6 h
1311	CPC017_A375_6H:BRD-K12867552-001-01-3:10	P26367	0.884352	-0.130889	0.168309	0.821706	0.495008	PAX6	CN(C)Cc1c(oc2ccccc12)C(=O)NCCOc1ccc(cc1)C(=O)NO	PCI-24781	10 ÂµM	6 h
1312	CPC013_A375_6H:BRD-K31553034-001-01-4:10	P42224	0.891667	-0.130858	0.499958	0.788496	0.644227	STAT1	COc1nc(C)cnc1NS(=O)(=O)c1cccnc1-c1ccc(cc1)-c1nnco1	zibotentan	10 ÂµM	6 h
1313	CPC017_A375_6H:BRD-K54708045-001-01-3:10	P01106	0.525955	0.130823	0.309443	0.62918	0.469311	MYC	OC(=O)c1n(Cc2ccc(Cl)cc2)c2ccc(Cl)cc2c1Sc1ccccc1	nTZDpa	10 ÂµM	6 h
1314	CPC016_A375_6H:BRD-K79684402-300-01-0:10	P23769	0.526752	-0.130805	0.304433	0.811158	0.557795	GATA2	Cc1ncc(CN2CCC(=CC2)c2ccccc2)c(N)n1	Ro-10-5824	10 ÂµM	6 h
1315	CPC017_A375_6H:BRD-K50018155-003-01-3:10	Q99814	0.341732	-0.130722	0.296091	0.819277	0.557684	EPAS1	COc1cc(N)c(Cl)cc1C(=O)CCC1CCN(CCNS(C)(=O)=O)CC1	RS-67506	10 ÂµM	6 h
1316	CPC018_A375_6H:BRD-K25906698-303-01-9:10	Q01543	0.21069	0.130637	0.332554	0.895269	0.613911	FLI1	C(C1CCNCC1)c1c[nH]cn1	immepip	10 ÂµM	6 h
1317	CPC017_A375_6H:BRD-K60298136-001-01-7:10	Q16236	0.297343	0.130585	0.470041	0.895656	0.682848	NFE2L2	COC(=O)c1csc(n1)C(=O)c2c[nH]c3ccccc23	ITE	10 ÂµM	6 h
1318	CPC016_A375_6H:BRD-K24675965-001-02-5:10	P42224	0.804998	-0.130576	0.499958	0.788496	0.644227	STAT1	Brc1ccc(NC(=O)N2NC(=O)[C@H]([C@@H]2c2ccccc2)c2ccccc2)cc1	LY-288513	10 ÂµM	6 h
1319	CPC014_A375_6H:BRD-K64800655-001-01-7:10	P48436	0.828516	-0.13055	0.156299	0.803864	0.480081	SOX9	CC(C)CC(=O)Nc1n[nH]c2c1CN(C(=O)C1CCN(C)CC1)C2(C)C	PHA-793887	10 ÂµM	6 h
1320	CPC017_A375_6H:BRD-K13646352-001-01-2:10	Q13127	0.164005	0.130541	0.318918	0.80195	0.560434	REST	CO[C@@H]1[C@@H](C[C@H]2O[C@]1(C)n1c3ccccc3c3c4CNC(=O)c4c4c5ccccc5n2c4c13)N(C)C(=O)c1ccccc1	midostaurin	10 ÂµM	6 h
1321	CPC014_A375_6H:BRD-K82091397-001-01-4:10	Q01094	0.378287	0.130533	0.408064	0.818052	0.613058	E2F1	COc1nccc(n1)-c1c(ncn1[C@H]1CC[C@H](O)CC1)-c1ccc(F)cc1	SB-239063	10 ÂµM	6 h
1322	CPC014_A375_6H:BRD-K91900765-001-01-9:10	P51692	0.728276	-0.130493	0.25082	0.796992	0.523906	STAT5B	Fc1ccc(Sc2ccc3c(-c4c(Cl)cccc4Cl)c(=O)ncn3n2)c(F)c1	VX-745	10 ÂµM	6 h
1323	CPC017_A375_6H:BRD-K67013324-001-01-5:10	P17947	0.472383	-0.130452	0.405834	0.897712	0.651773	SPI1	CC(=O)NCCc1c(Cc2ccccc2)[nH]c2ccccc12	luzindole	10 ÂµM	6 h
1324	CPC017_A375_6H:BRD-K04414442-001-03-4:10	P18848	0.787134	-0.130398	0.547389	0.87605	0.71172	ATF4	CC[C@H](NC(=O)c1c(C)c(nc2ccccc12)-c1ccccc1)c1ccccc1	SB-222200	10 ÂµM	6 h
1325	CPC017_A375_6H:BRD-K61097567-001-03-6:10	P37231	0.40292	0.130378	0.203713	0.605939	0.404826	PPARG	COC(=O)[C@H](NC(=O)c1cc(nc2ccccc12)-c1ccccc1)c1ccccc1	SB-218795	10 ÂµM	6 h
1326	CPC016_A375_6H:BRD-K80970344-201-02-9:10	Q9Y261	0.612347	-0.13036	0.237647	0.831388	0.534517	FOXA2	SC(=S)N1CCCC1	pyrrolidine-dithiocarbamate	10 ÂµM	6 h
1327	CPC017_A375_6H:BRD-K09635314-001-01-8:10	P04150	0.665844	-0.130261	0.421061	0.829983	0.625522	NR3C1	Cc1cc(C)c(c(C)c1)S(=O)(=O)Nc1cccc(c1)C(F)(F)F	m-3M3FBS	10 ÂµM	6 h
1328	CPC009_A375_6H:BRD-A81233518-004-14-6:10	Q04206	0.117916	0.130253	0.357541	0.723964	0.540752	RELA	C[N+]1(C)CCC(C1)OC(=O)C(O)(C1CCCC1)c1ccccc1	glycopyrrolate	10 ÂµM	6 h
1329	CPC014_A375_6H:BRD-K52911425-001-01-5:10	P19838	0.686615	-0.130222	0.387557	0.792354	0.589956	NFKB1	CS(=O)(=O)N1CCN(Cc2cc3nc(nc(N4CCOCC4)c3s2)-c2cccc3[nH]ncc23)CC1	GDC-0941	10 ÂµM	6 h
1330	CPC016_A375_6H:BRD-K87510569-001-01-0:10	P40763	0.683175	-0.130132	0.335783	0.819004	0.577393	STAT3	Cc1oc(nc1CCN1CCC2(CC1)OC(=O)Nc1ccc(C)cc21)-c1ccccc1	RS-504393	10 ÂµM	6 h
1331	CPC014_A375_6H:BRD-K14880289-001-01-4:10	Q06710	0.239329	0.13012	0.1616	0.795377	0.478488	PAX8	Cc1nc(sc1CSc1ccc(OCC(O)=O)c(C)c1)-c1ccc(cc1)C(F)(F)F	GW-501516	10 ÂµM	6 h
1332	CPC014_A375_6H:BRD-K13566078-003-01-1:10	Q14765	0.670891	-0.130066	0.344895	0.911403	0.628149	STAT4	Cc1cnc2c(NCCN)nc3ccc(C)cc3n12	BMS-345541	10 ÂµM	6 h
1333	CPC016_A375_6H:BRD-K87696786-003-01-0:10	Q14765	0.638216	-0.130061	0.344895	0.911403	0.628149	STAT4	COc1ccc(Nc2ncnc3ccc(OC)cc23)cc1	LY-456236	10 ÂµM	6 h
1334	CPC014_A375_6H:BRD-K99616396-001-01-0:10	Q08050	0.179397	0.129999	0.53889	0.87384	0.706365	FOXM1	CC1(C)CNc2cc(NC(=O)c3cccnc3NCc3ccncc3)ccc12	motesanib	10 ÂµM	6 h
1335	CPC016_A375_6H:BRD-K76775527-001-15-3:10	P52630	0.226903	0.129984	0.427314	0.814031	0.620673	STAT2	CS(=O)(=O)Nc1ccc(cc1Oc1ccccc1)[N+]([O-])=O	nimesulide	10 ÂµM	6 h
1336	CPC008_A375_6H:BRD-K44432556-001-03-0:10	P17947	0.561718	-0.129961	0.405834	0.897712	0.651773	SPI1	C(Nc1nc(nnc1-c1ccccc1)-c1ccccn1)c1ccc(cc1)-c1ccccc1	VU-0418946-1	10 ÂµM	6 h
1337	CPC014_A375_6H:BRD-K05977823-001-01-2:10	P51692	0.805959	-0.129956	0.25082	0.796992	0.523906	STAT5B	CC(=O)Nc1ccc(NC(=S)NC(=O)c2ccc(cc2)C(C)(C)C)cc1	tenovin-1	10 ÂµM	6 h
1338	CPC014_A375_6H:BRD-K82091397-001-01-4:10	P10070	0.424643	0.12983	0.244159	0.743592	0.493875	GLI2	COc1nccc(n1)-c1c(ncn1[C@H]1CC[C@H](O)CC1)-c1ccc(F)cc1	SB-239063	10 ÂµM	6 h
1339	CPC018_A375_6H:BRD-A23072235-050-09-4:10	Q01543	0.37152	0.129828	0.332554	0.895269	0.613911	FLI1	CN(C)CCC(c1ccccc1)c1ccccn1	pheniramine	10 ÂµM	6 h
1340	CPC017_A375_6H:BRD-K43330982-001-01-5:10	Q15672	0.684649	-0.129826	0.264976	0.843533	0.554255	TWIST1	CC(C)c1cc(NNC(=O)Nc2cc(Cl)nc(Cl)c2)nc2n(C)nc(C)c12	JTE-013	10 ÂµM	6 h
1341	CPC016_A375_6H:BRD-K79684402-300-01-0:10	P10914	0.748401	-0.129762	0.430018	0.825972	0.627995	IRF1	Cc1ncc(CN2CCC(=CC2)c2ccccc2)c(N)n1	Ro-10-5824	10 ÂµM	6 h
1342	CPC017_A375_6H:BRD-A47633927-001-01-8:10	Q13127	0.148686	0.12976	0.318918	0.80195	0.560434	REST	CC(C)CC(NC(=O)OCC1c2ccccc2-c3ccccc13)C(=O)O	NPC-15199	10 ÂµM	6 h
1343	CPC014_A375_6H:BRD-K91900765-001-01-9:10	P42229	0.785435	-0.12975	0.314993	0.749739	0.532366	STAT5A	Fc1ccc(Sc2ccc3c(-c4c(Cl)cccc4Cl)c(=O)ncn3n2)c(F)c1	VX-745	10 ÂµM	6 h
1344	CPC016_A375_6H:BRD-K87510569-001-01-0:10	Q13485	0.118439	0.129725	0.481222	0.81115	0.646186	SMAD4	Cc1oc(nc1CCN1CCC2(CC1)OC(=O)Nc1ccc(C)cc21)-c1ccccc1	RS-504393	10 ÂµM	6 h
1345	CPC009_A375_6H:BRD-A81233518-004-14-6:10	P15036	0.761243	-0.1297	0.221015	0.755336	0.488175	ETS2	C[N+]1(C)CCC(C1)OC(=O)C(O)(C1CCCC1)c1ccccc1	glycopyrrolate	10 ÂµM	6 h
1346	CPC013_A375_6H:BRD-K28120222-001-05-0:10	P36956	0.706294	-0.129678	0.285233	0.732859	0.509046	SREBF1	C\C1=C/CC[C@@]2(C)O[C@@H]2[C@H]2OC(=O)C(=C)[C@@H]2CC1	parthenolide-(alternate-stereo)	10 ÂµM	6 h
1347	CPC017_A375_6H:BRD-A24429032-003-01-6:10	Q13127	0.0857113	0.129654	0.318918	0.80195	0.560434	REST	Oc1ccc(CCNCC2CCc3ccccc3C2=O)cc1	BE-2254	10 ÂµM	6 h
1348	CPC017_A375_6H:BRD-A43930669-003-01-0:10	Q16236	0.309441	0.129544	0.470041	0.895656	0.682848	NFE2L2	Cc1ccccc1N1CCN(CC1)S(=O)(=O)CC12CCC(C[C@@H]1NC(=O)[C@@H](N)CCS(C)(=O)=O)C2(C)C	L-368899	10 ÂµM	6 h
1349	CPC018_A375_6H:BRD-K39339537-001-03-8:10	P42224	0.537561	0.129497	0.499958	0.788496	0.644227	STAT1	COc1cc(C)nn1-c1nc(C)cc(OC)n1	epirizole	10 ÂµM	6 h
1350	CPC017_A375_6H:BRD-A39522003-001-01-0:10	P15036	0.632644	-0.129469	0.221015	0.755336	0.488175	ETS2	CCCCCCCCC=CCCCCCCCC(=O)NC(CO)Cc1ccc(O)cc1	OMDM-2	10 ÂµM	6 h
1351	CPC018_A375_6H:BRD-K19605405-001-01-9:10	P17947	0.153044	0.129435	0.405834	0.897712	0.651773	SPI1	Nc1nc(NCCc2ccc(O)cc2)nc2nc(nn12)-c1ccco1	ZM-241385	10 ÂµM	6 h
1352	CPC017_A375_6H:BRD-K12867552-001-01-3:10	P18848	0.752583	-0.129411	0.547389	0.87605	0.71172	ATF4	CN(C)Cc1c(oc2ccccc12)C(=O)NCCOc1ccc(cc1)C(=O)NO	PCI-24781	10 ÂµM	6 h
1353	CPC016_A375_6H:BRD-K10042277-001-04-3:10	Q12778	0.204905	0.129372	0.370173	0.801558	0.585865	FOXO1	Clc1ccc2Nc3ccccc3C(=Nc2c1)N1CCNCC1	desmethylclozapine	10 ÂµM	6 h
1354	CPC017_A375_6H:BRD-K68246049-001-01-4:10	Q12778	0.108213	0.129325	0.370173	0.801558	0.585865	FOXO1	CC(=Cc1ccc(cc1)C(=O)O)c2ccc3c(c2)C(C)(C)CCC3(C)C	TTNPB	10 ÂµM	6 h
1355	CPC013_A375_6H:BRD-K56334280-001-01-0:10	P42226	0.708071	-0.129313	0.268293	0.783429	0.525861	STAT6	CN(C)CCN1C(=O)c2cccc3cc(N)cc(C1=O)c23	amonafide	10 ÂµM	6 h
1356	CPC013_A375_6H:BRD-K13390322-001-01-4:10	P04150	0.845085	-0.129281	0.421061	0.829983	0.625522	NR3C1	Clc1cccc(Cl)c1C(=O)Nc1c[nH]nc1C(=O)NC1CCNCC1	AT-7519	10 ÂµM	6 h
1357	CPC018_A375_6H:BRD-K19605405-001-01-9:10	P51692	0.205268	0.12927	0.25082	0.796992	0.523906	STAT5B	Nc1nc(NCCc2ccc(O)cc2)nc2nc(nn12)-c1ccco1	ZM-241385	10 ÂµM	6 h
1358	CPC018_A375_6H:BRD-K34608650-001-01-6:10	P17947	0.252234	0.129269	0.405834	0.897712	0.651773	SPI1	Cc1ccc-2c(Cc3c(nn(c-23)-c2ccc(Cl)cc2Cl)C(=O)NC2CCCCC2)c1	GP-2a	10 ÂµM	6 h
1359	CPC014_A375_6H:BRD-A45498368-001-02-2:10	P17947	0.138885	0.129258	0.405834	0.897712	0.651773	SPI1	CNC(=O)Nc1ccc(cc1)-c1nc(N2CC3CCC(C2)O3)c2cnn(C3CCC4(CC3)OCCO4)c2n1	WYE-125132	10 ÂµM	6 h
1360	CPC016_A375_6H:BRD-K22010301-001-01-2:10	Q9NQB0	0.172262	0.129242	0.394001	0.815583	0.604792	TCF7L2	COc1oc(=O)c2cc(N)ccc2c1Cl	JLK-6	10 ÂµM	6 h
1361	CPC017_A375_6H:BRD-K67298865-001-03-3:10	Q16236	0.21764	0.129182	0.470041	0.895656	0.682848	NFE2L2	NC(=O)c1ccc(cc1)-c1nc(c([nH]1)-c1ccccn1)-c1ccc2OCOc2c1	SB-431542	10 ÂµM	6 h
1362	CPC017_A375_6H:BRD-K35559145-050-03-6:10	Q14765	0.693199	-0.129149	0.344895	0.911403	0.628149	STAT4	COc1ccc2Sc3ccccc3N(C[C@H](C)CN(C)C)c2c1	levomepromazine	10 ÂµM	6 h
1363	CPC014_A375_6H:BRD-K53561341-001-02-6:10	P36956	0.716198	-0.129149	0.285233	0.732859	0.509046	SREBF1	CCN1CCN(CC1)C(=O)Cc1ccc(Nc2ncc(F)c(Nc3ccc(cc3)C(=O)Nc3ccccc3Cl)n2)cc1	aurora-a-inhibitor-i	10 ÂµM	6 h
1364	CPC014_A375_6H:BRD-K19540840-001-02-9:10	Q00978	0.775197	-0.129113	0.481361	0.793278	0.637319	IRF9	CN1CCN(CCOc2cc(OC3CCOCC3)c3c(Nc4c5OCOc5ccc4Cl)ncnc3c2)CC1	saracatinib	10 ÂµM	6 h
1365	CPC010_A375_6H:BRD-A71262238-001-06-8:10	P42229	0.237057	0.129096	0.314993	0.749739	0.532366	STAT5A	CCCCN1CCCC1CNC(=O)c1cc(C#N)c2ccccc2c1OC	nafadotride	10 ÂµM	6 h
1366	CPC017_A375_6H:BRD-K12120659-305-01-4:10	P10914	0.824661	-0.129063	0.430018	0.825972	0.627995	IRF1	NC(=N)c1ccc(cc1)N1CCN(CC1)C1CCN(CC(O)=O)CC1	GR-144053	10 ÂµM	6 h
1367	CPC017_A375_6H:BRD-A43930669-003-01-0:10	Q14765	0.770791	-0.129034	0.344895	0.911403	0.628149	STAT4	Cc1ccccc1N1CCN(CC1)S(=O)(=O)CC12CCC(C[C@@H]1NC(=O)[C@@H](N)CCS(C)(=O)=O)C2(C)C	L-368899	10 ÂµM	6 h
1368	CPC014_A375_6H:BRD-K43164539-001-05-7:10	Q04206	0.738218	-0.129032	0.357541	0.723964	0.540752	RELA	C[C@H](CCC(O)=O)[C@H]1CC[C@H]2[C@@H]3[C@H](O)C[C@@H]4C[C@H](O)CC[C@]4(C)[C@H]3C[C@H](O)[C@]12C	cholic-acid	10 ÂµM	6 h
1369	CPC017_A375_6H:BRD-K67013324-001-01-5:10	Q13485	0.243488	0.129006	0.481222	0.81115	0.646186	SMAD4	CC(=O)NCCc1c(Cc2ccccc2)[nH]c2ccccc12	luzindole	10 ÂµM	6 h
1370	CPC016_A375_6H:BRD-K54094468-003-05-3:10	Q12778	0.153569	0.128999	0.370173	0.801558	0.585865	FOXO1	CCN1CCC[C@H]1CNC(=O)c1c(OC)ccc(Br)c1OC	remoxipride	10 ÂµM	6 h
1371	CPC017_A375_6H:BRD-K43330982-001-01-5:10	P42229	0.23758	0.128959	0.314993	0.749739	0.532366	STAT5A	CC(C)c1cc(NNC(=O)Nc2cc(Cl)nc(Cl)c2)nc2n(C)nc(C)c12	JTE-013	10 ÂµM	6 h
1372	CPC017_A375_6H:BRD-K15791587-003-01-7:10	P15036	0.725708	-0.128874	0.221015	0.755336	0.488175	ETS2	FC(F)(F)c1cc(CO[C@H]2CCCN[C@H]2c2ccccc2)cc(c1)C(F)(F)F	L-733060	10 ÂµM	6 h
1373	CPC014_A375_6H:BRD-K52751261-001-01-2:10	P15336	0.231222	0.128823	0.427445	0.720966	0.574206	ATF2	CCc1nc(c(s1)-c1ccnc(NC(=O)c2ccccc2)c1)-c1cccc(C)c1	TAK-715	10 ÂµM	6 h
1374	CPC006_A375_6H:BRD-K12502280-001-01-5:11.1	P05412	0.159498	0.128792	0.202406	0.813121	0.507764	JUN	Cc1cnc(Nc2ccc(OCCN3CCCC3)cc2)nc1Nc1cccc(c1)S(=O)(=O)NC(C)(C)C	TG-101348	10 ÂµM	6 h
1375	CPC017_A375_6H:BRD-K11911061-003-02-8:10	Q9UJU2	0.341379	0.128781	0.380187	0.836627	0.608407	LEF1	COc1ccc(NC(=O)c2ccc(cc2)-c2ccc(cc2C)-c2noc(C)n2)cc1N1CCN(C)CC1	GR-127935	10 ÂµM	6 h
1376	CPC014_A375_6H:BRD-K99616396-001-01-0:10	P01106	0.964051	-0.128709	0.309443	0.62918	0.469311	MYC	CC1(C)CNc2cc(NC(=O)c3cccnc3NCc3ccncc3)ccc12	motesanib	10 ÂµM	6 h
1377	CPC017_A375_6H:BRD-K05151076-001-01-8:10	Q9UJU2	0.212138	0.128677	0.380187	0.836627	0.608407	LEF1	CCCCCS(=O)(=O)CCCCCCCCCCn1c(c(C)c2cc(O)ccc12)-c1ccc(O)cc1	ZK-164015	10 ÂµM	6 h
1378	CPC017_A375_6H:BRD-K11373525-003-01-3:10	Q16236	0.242505	0.128644	0.470041	0.895656	0.682848	NFE2L2	CCc1cc2N(Cc3ccc(cc3)-c3ccccc3-c3nnn[nH]3)C(=O)CCc2c(CC)n1	ZD-7155	10 ÂµM	6 h
1379	CPC013_A375_6H:BRD-K92428232-001-01-5:10	Q00978	0.736533	-0.128635	0.481361	0.793278	0.637319	IRF9	C[C@@H](Oc1cc(sc1C(N)=O)-n1cnc2ccc(CN3CCN(C)CC3)cc12)c1ccccc1C(F)(F)F	GSK-461364	10 ÂµM	6 h
1380	CPC014_A375_6H:BRD-K83794624-001-01-7:10	P10914	0.889644	-0.12853	0.430018	0.825972	0.627995	IRF1	COc1cccc2C(=O)c3c(O)c4C[C@](O)(C[C@H](O[C@H]5C[C@H](N)[C@H](O[C@@H]6CCCCO6)[C@H](C)O5)c4c(O)c3C(=O)c12)C(=O)CO	pirarubicin	10 ÂµM	6 h
1381	CPC017_A375_6H:BRD-K43330982-001-01-5:10	Q14209	0.303046	0.128509	0.546936	0.73274	0.639838	E2F2	CC(C)c1cc(NNC(=O)Nc2cc(Cl)nc(Cl)c2)nc2n(C)nc(C)c12	JTE-013	10 ÂµM	6 h
1382	CPC018_A375_6H:BRD-A89337244-001-01-1:10	P17947	0.285041	0.128491	0.405834	0.897712	0.651773	SPI1	CCOC(=O)c1c(C)[nH]c2ccc3OC4N(CCc5cc(OC)ccc45)Cc3c12	PD-102807	10 ÂµM	6 h
1383	CPC017_A375_6H:BRD-K78692225-001-11-2:10	P17947	0.718681	-0.128451	0.405834	0.897712	0.651773	SPI1	Cc1oncc1C(=O)Nc1ccc(cc1)C(F)(F)F	leflunomide	10 ÂµM	6 h
1384	CPC017_A375_6H:BRD-A38898897-003-01-0:10	P23769	0.602603	-0.128442	0.304433	0.811158	0.557795	GATA2	CC(C)C1[C@H]2[C@@H](CCN2C(=O)/C=C/CN3CCCCC3)N(C1=O)S(=O)(=O)C	GW-311616	10 ÂµM	6 h
1385	CPC014_A375_6H:BRD-K74514084-003-01-9:10	P01106	0.978354	-0.128434	0.309443	0.62918	0.469311	MYC	CN(c1ccc2c(C)n(C)nc2c1)c1ccnc(Nc2ccc(C)c(c2)S(N)(=O)=O)n1	pazopanib	10 ÂµM	6 h
1386	CPC018_A375_6H:BRD-K75641298-001-01-5:10	P51692	0.229355	0.128428	0.25082	0.796992	0.523906	STAT5B	CCN(CC)CCNC(=O)c1cc(Cl)c(N)cc1OC	metoclopramide	10 ÂµM	6 h
1387	CPC017_A375_6H:BRD-K66782112-001-01-2:10	P10275	0.180306	0.128424	0.314701	0.828363	0.571532	AR	NC(=O)CCCCn1ccc(N=C(N)NCC(F)(F)F)n1	ICI-162846	10 ÂµM	6 h
1388	CPC016_A375_6H:BRD-K05528470-305-01-4:10	P49715	0.683009	-0.128387	0.159147	0.776762	0.467955	CEBPA	Clc1ccc(cc1)N1CCN(Cc2c[nH]c3ncccc23)CC1	L-745870	10 ÂµM	6 h
1389	CPC014_A375_6H:BRD-K79404599-001-03-6:10	Q08050	0.361607	0.128337	0.53889	0.87384	0.706365	FOXM1	Cn1cc(C2=C(C(=O)NC2=O)c2cn(C3CCN(Cc4ccccn4)CC3)c3ccccc23)c2ccccc12	enzastaurin	10 ÂµM	6 h
1390	CPC013_A375_6H:BRD-K29905972-001-03-0:10	P18848	0.248393	0.128329	0.547389	0.87605	0.71172	ATF4	CNC(=O)c1ccccc1Sc1ccc2c(\C=C\c3ccccn3)n[nH]c2c1	axitinib	10 ÂµM	6 h
1391	CPC018_A375_6H:BRD-K19284129-001-01-8:10	P18848	0.83003	-0.128316	0.547389	0.87605	0.71172	ATF4	COC(=O)[C@@H]1C[C@H](OC(C)=O)C(=O)[C@H]2[C@@]1(C)CC[C@H]1C(=O)O[C@@H](C[C@]21C)c1ccoc1	salvinorin-a	10 ÂµM	6 h
1392	CPC017_A375_6H:BRD-K12867552-001-01-3:10	P10914	0.790206	-0.128278	0.430018	0.825972	0.627995	IRF1	CN(C)Cc1c(oc2ccccc12)C(=O)NCCOc1ccc(cc1)C(=O)NO	PCI-24781	10 ÂµM	6 h
1393	CPC017_A375_6H:BRD-K60298136-001-01-7:10	Q13127	0.147419	0.128271	0.318918	0.80195	0.560434	REST	COC(=O)c1csc(n1)C(=O)c2c[nH]c3ccccc23	ITE	10 ÂµM	6 h
1394	CPC009_A375_6H:BRD-A81233518-004-14-6:10	Q06710	0.720876	-0.128269	0.1616	0.795377	0.478488	PAX8	C[N+]1(C)CCC(C1)OC(=O)C(O)(C1CCCC1)c1ccccc1	glycopyrrolate	10 ÂµM	6 h
1395	CPC017_A375_6H:BRD-A54029483-001-01-5:10	Q16236	0.261323	0.128243	0.470041	0.895656	0.682848	NFE2L2	CN(C(Cc1ccc(cc1)c2ccccc2)C(=O)NC(Cc3c[nH]c4ccccc34)C(=O)O)C(=O)c5cc(C)cc(C)c5	IRL-2500	10 ÂµM	6 h
1396	CPC016_A375_6H:BRD-K05528470-305-01-4:10	P52630	0.287101	0.128234	0.427314	0.814031	0.620673	STAT2	Clc1ccc(cc1)N1CCN(Cc2c[nH]c3ncccc23)CC1	L-745870	10 ÂµM	6 h
1397	CPC014_A375_6H:BRD-K51313569-001-02-9:10	O43524	0.848588	-0.128207	0.521626	0.77441	0.648018	FOXO3	CC(=O)c1c(C)c2cnc(Nc3ccc(cn3)N3CCNCC3)nc2n(C2CCCC2)c1=O	palbociclib	10 ÂµM	6 h
1398	CPC017_A375_6H:BRD-A38898897-003-01-0:10	P26367	0.766767	-0.128203	0.168309	0.821706	0.495008	PAX6	CC(C)C1[C@H]2[C@@H](CCN2C(=O)/C=C/CN3CCCCC3)N(C1=O)S(=O)(=O)C	GW-311616	10 ÂµM	6 h
1399	CPC020_A375_6H:BRD-K50398167-236-17-7:10	P15036	0.611681	-0.128186	0.221015	0.755336	0.488175	ETS2	Cc1ccc(Cl)c(Nc2ccccc2C(O)=O)c1Cl	meclofenamic-acid	10 ÂµM	6 h
1400	CPC017_A375_6H:BRD-K76840893-003-01-7:10	P15036	0.442393	-0.128174	0.221015	0.755336	0.488175	ETS2	CC(C)(Cc1c[nH]c2ccc(Cl)cc12)NCCOc1ccccc1OCC1CC1	RS-17053	10 ÂµM	6 h
1401	CPC013_A375_6H:BRD-K31553034-001-01-4:10	P18848	0.202236	0.128138	0.547389	0.87605	0.71172	ATF4	COc1nc(C)cnc1NS(=O)(=O)c1cccnc1-c1ccc(cc1)-c1nnco1	zibotentan	10 ÂµM	6 h
1402	CPC017_A375_6H:BRD-K24201553-003-02-4:10	Q06710	0.702739	-0.1281	0.1616	0.795377	0.478488	PAX8	CC1CCN(CC[C@H]2CCCN2S(=O)(=O)c2cccc(O)c2)CC1	SB-269970	10 ÂµM	6 h
1403	CPC014_A375_6H:BRD-K93331255-001-01-2:10	P42229	0.818153	-0.128097	0.314993	0.749739	0.532366	STAT5A	NCCCC[C@H](NC(=O)[C@@H]1CCCN1C(=O)[C@@H]1CSSC[C@H](N)C(=O)N[C@@H](Cc2ccc(O)cc2)C(=O)N[C@@H](Cc2ccccc2)C(=O)N[C@@H](CCC(N)=O)C(=O)N[C@@H](CC(N)=O)C(=O)N1)C(=O)NCC(N)=O	lypressin	10 ÂµM	6 h
1404	CPC018_A375_6H:BRD-K10705233-001-01-4:10	P18848	0.797606	-0.128086	0.547389	0.87605	0.71172	ATF4	COc1ccc2n(C(=O)c3cccc(Cl)c3Cl)c(C)c(CCN3CCOCC3)c2c1	GW-405833	10 ÂµM	6 h
1405	CPC016_A375_6H:BRD-K96862998-001-03-1:10	Q14765	0.667468	-0.12808	0.344895	0.911403	0.628149	STAT4	Cc1ccc(=O)n(c1)-c1ccccc1	pirfenidone	10 ÂµM	6 h
1406	CPC017_A375_6H:BRD-K81225797-001-01-5:10	P42224	0.832419	-0.12802	0.499958	0.788496	0.644227	STAT1	Nc1nc2n(CCc3ccccc3)ncc2c2nc(nn12)-c1ccco1	SCH-58261	10 ÂµM	6 h
1407	CPC014_A375_6H:BRD-K50168500-001-01-2:10	Q16236	0.774433	-0.127976	0.470041	0.895656	0.682848	NFE2L2	Fc1ccc(Nc2ncnc3cc(OCCCN4CCOCC4)c(NC(=O)C=C)cc23)cc1Cl	canertinib	10 ÂµM	6 h
1408	CPC018_A375_6H:BRD-A29289453-001-03-9:10	P19838	0.0891253	0.12796	0.387557	0.792354	0.589956	NFKB1	COC(=O)C1=C(C)NC(C)=C(C1C)C(=O)OCCSc1ccccc1	PCA-4248	10 ÂµM	6 h
1409	CPC014_A375_6H:BRD-K01436366-001-02-4:10	P36956	0.524277	-0.127958	0.285233	0.732859	0.509046	SREBF1	COc1cc(ccc1Nc1ncc2N(C)C(=O)c3ccccc3N(C)c2n1)C(=O)N1CCC(CC1)N1CCN(C)CC1	XMD-1150	10 ÂµM	6 h
1410	CPC018_A375_6H:BRD-K31843556-001-01-7:10	O43524	0.295252	0.127941	0.521626	0.77441	0.648018	FOXO3	[O-][N+](=O)c1ccc(Cl)c(c1)C(=O)Nc1ccncc1	T-0070907	10 ÂµM	6 h
1411	CPC018_A375_6H:BRD-K31843556-001-01-7:10	P51692	0.220515	0.127899	0.25082	0.796992	0.523906	STAT5B	[O-][N+](=O)c1ccc(Cl)c(c1)C(=O)Nc1ccncc1	T-0070907	10 ÂµM	6 h
1412	CPC018_A375_6H:BRD-K25906698-303-01-9:10	P26367	0.877629	-0.127826	0.168309	0.821706	0.495008	PAX6	C(C1CCNCC1)c1c[nH]cn1	immepip	10 ÂµM	6 h
1413	CPC014_A375_6H:BRD-K13566078-003-01-1:10	Q16665	0.929882	-0.127782	0.396859	0.769255	0.583057	HIF1A	Cc1cnc2c(NCCN)nc3ccc(C)cc3n12	BMS-345541	10 ÂµM	6 h
1414	CPC017_A375_6H:BRD-K59650319-003-01-7:10	P40763	0.60607	-0.127772	0.335783	0.819004	0.577393	STAT3	CN(C1CCCCC1)C(=O)c1sc2nc3ccc(N)cc3n2c1C	YM-298198	10 ÂµM	6 h
1415	CPC014_A375_6H:BRD-K73293050-001-01-5:10	Q08050	0.464301	0.12776	0.53889	0.87384	0.706365	FOXM1	CN1CCN(CC1)c1ccc(Nc2ncc(Cl)c(Oc3cccc(NC(=O)C=C)c3)n2)cc1	WZ-3146	10 ÂµM	6 h
1416	CPC017_A375_6H:BRD-K68246049-001-01-4:10	P17542	0.860972	-0.127758	0.288648	0.825363	0.557005	TAL1	CC(=Cc1ccc(cc1)C(=O)O)c2ccc3c(c2)C(C)(C)CCC3(C)C	TTNPB	10 ÂµM	6 h
1417	CPC014_A375_6H:BRD-K05804044-001-01-1:10	P18146	0.268405	0.127688	0.349513	0.748207	0.54886	EGR1	Cc1ccc(NC(=O)c2cccc(c2)C(C)(C)C#N)cc1Nc1ccc2ncn(C)c(=O)c2c1	AZ-628	10 ÂµM	6 h
1418	CPC017_A375_6H:BRD-A47633927-001-01-8:10	Q06710	0.67294	-0.127641	0.1616	0.795377	0.478488	PAX8	CC(C)CC(NC(=O)OCC1c2ccccc2-c3ccccc13)C(=O)O	NPC-15199	10 ÂµM	6 h
1419	CPC014_A375_6H:BRD-K97764662-001-09-0:10	P01106	0.945315	-0.127617	0.309443	0.62918	0.469311	MYC	CCN(CC)CCCCNc1ncc2cc(-c3cc(OC)cc(OC)c3)c(NC(=O)NC(C)(C)C)nc2n1	PD-173074	10 ÂµM	6 h
1420	CPC017_A375_6H:BRD-K09638361-001-01-4:10	Q13127	0.133474	0.127568	0.318918	0.80195	0.560434	REST	COc1cc(OC)c(/C=C\2/C(=O)Nc3ccccc23)c(OC)c1	IC-261	10 ÂµM	6 h
1421	CPC014_A375_6H:BRD-K19540840-001-02-9:10	P52630	0.815911	-0.127567	0.427314	0.814031	0.620673	STAT2	CN1CCN(CCOc2cc(OC3CCOCC3)c3c(Nc4c5OCOc5ccc4Cl)ncnc3c2)CC1	saracatinib	10 ÂµM	6 h
1422	CPC017_A375_6H:BRD-A24429032-003-01-6:10	Q9NQB0	0.430607	0.127547	0.394001	0.815583	0.604792	TCF7L2	Oc1ccc(CCNCC2CCc3ccccc3C2=O)cc1	BE-2254	10 ÂµM	6 h
1423	CPC017_A375_6H:BRD-K76568384-001-01-4:10	P42224	0.776965	-0.127497	0.499958	0.788496	0.644227	STAT1	Oc1ccc(cc1)-c1c(nn2c(cc(nc12)C(F)(F)F)C(F)(F)F)-c1ccccc1	PHTPP	10 ÂµM	6 h
1424	CPC016_A375_6H:BRD-K22010301-001-01-2:10	P11308	0.912766	-0.127492	0.184656	0.695793	0.440225	ERG	COc1oc(=O)c2cc(N)ccc2c1Cl	JLK-6	10 ÂµM	6 h
1425	CPC017_A375_6H:BRD-K67013324-001-01-5:10	P42224	0.944186	-0.127483	0.499958	0.788496	0.644227	STAT1	CC(=O)NCCc1c(Cc2ccccc2)[nH]c2ccccc12	luzindole	10 ÂµM	6 h
1426	CPC017_A375_6H:BRD-K14618467-003-01-8:10	Q13127	0.0997611	0.12747	0.318918	0.80195	0.560434	REST	O=C(N1CCC(CC1)N1CCCC1)c1ccc(Nc2nccc(n2)-c2cc3ccccc3s2)cc1	IKK-16	10 ÂµM	6 h
1427	CPC014_A375_6H:BRD-K50168500-001-01-2:10	Q08050	0.387792	0.12746	0.53889	0.87384	0.706365	FOXM1	Fc1ccc(Nc2ncnc3cc(OCCCN4CCOCC4)c(NC(=O)C=C)cc23)cc1Cl	canertinib	10 ÂµM	6 h
1428	CPC016_A375_6H:BRD-K37618799-001-01-4:10	P10275	0.166732	0.127449	0.314701	0.828363	0.571532	AR	Clc1ccc2nc(NC(=O)Cc3ccccc3)n3nc(nc3c2c1)-c1ccco1	MRS-1220	10 ÂµM	6 h
1429	CPC017_A375_6H:BRD-K50018155-003-01-3:10	Q12778	0.234085	0.127438	0.370173	0.801558	0.585865	FOXO1	COc1cc(N)c(Cl)cc1C(=O)CCC1CCN(CCNS(C)(=O)=O)CC1	RS-67506	10 ÂµM	6 h
1430	CPC014_A375_6H:BRD-K70401845-001-02-5:10	Q08050	0.439889	0.127362	0.53889	0.87384	0.706365	FOXM1	COCCOc1cc2ncnc(Nc3cccc(c3)C#C)c2cc1OCCOC	erlotinib	10 ÂµM	6 h
1431	CPC017_A375_6H:BRD-K14618467-003-01-8:10	Q9UJU2	0.187713	0.127317	0.380187	0.836627	0.608407	LEF1	O=C(N1CCC(CC1)N1CCCC1)c1ccc(Nc2nccc(n2)-c2cc3ccccc3s2)cc1	IKK-16	10 ÂµM	6 h
1432	CPC017_A375_6H:BRD-K17896185-001-01-2:10	P49715	0.537266	-0.127312	0.159147	0.776762	0.467955	CEBPA	CCC(=O)N(C1CCN(CCc2ccc(cc2)N=C=S)CC1)c1ccccc1	FIT	10 ÂµM	6 h
1433	CPC017_A375_6H:BRD-K11373525-003-01-3:10	Q13127	0.0751623	0.127294	0.318918	0.80195	0.560434	REST	CCc1cc2N(Cc3ccc(cc3)-c3ccccc3-c3nnn[nH]3)C(=O)CCc2c(CC)n1	ZD-7155	10 ÂµM	6 h
1434	CPC016_A375_6H:BRD-K67537649-001-01-1:10	Q12778	0.202962	0.12728	0.370173	0.801558	0.585865	FOXO1	COc1ccc(Cl)cc1NC(=O)Nc1cc(C)nc2ccccc12	PQ-401	10 ÂµM	6 h
1435	CPC017_A375_6H:BRD-K26521938-001-04-9:10	Q12778	0.171644	0.12728	0.370173	0.801558	0.585865	FOXO1	CCCCC[C@H](O)\C=C\[C@H]1[C@H](O)CC(=O)[C@@H]1C\C=C/CCCC(O)=O	dinoprostone	10 ÂµM	6 h
1436	CPC013_A375_6H:BRD-K29905972-001-03-0:10	P17947	0.223708	0.127279	0.405834	0.897712	0.651773	SPI1	CNC(=O)c1ccccc1Sc1ccc2c(\C=C\c3ccccn3)n[nH]c2c1	axitinib	10 ÂµM	6 h
1437	CPC014_A375_6H:BRD-K76723084-001-15-8:10	Q01543	0.720124	-0.127218	0.332554	0.895269	0.613911	FLI1	CC(/C=C/C1=C(C)CCCC1(C)C)=C\C=C\C(C)=C/C(O)=O	isotretinoin	10 ÂµM	6 h
1438	CPC017_A375_6H:BRD-K12867552-001-01-3:10	P48436	0.735258	-0.127214	0.156299	0.803864	0.480081	SOX9	CN(C)Cc1c(oc2ccccc12)C(=O)NCCOc1ccc(cc1)C(=O)NO	PCI-24781	10 ÂµM	6 h
1439	CPC014_A375_6H:BRD-K77286328-001-02-9:10	O43524	0.819781	-0.127211	0.521626	0.77441	0.648018	FOXO3	C1CCC(CC1)Nc2nc(Nc3ccc(cc3)N4CCOCC4)nc5[nH]cnc25	reversine	10 ÂµM	6 h
1440	CPC014_A375_6H:BRD-K01253243-001-01-4:10	Q12778	0.792709	-0.127194	0.370173	0.801558	0.585865	FOXO1	CN(C)CCOc1ccc(cc1)-c1nc(c([nH]1)-c1ccc2c(CC\C2=N\O)c1)-c1ccncc1	SB-590885	10 ÂµM	6 h
1441	CPC014_A375_6H:BRD-K64800655-001-01-7:10	P41235	0.666428	-0.127191	0.187347	0.852414	0.51988	HNF4A	CC(C)CC(=O)Nc1n[nH]c2c1CN(C(=O)C1CCN(C)CC1)C2(C)C	PHA-793887	10 ÂµM	6 h
1442	CPC013_A375_6H:BRD-K63068307-001-01-4:10	Q04206	0.718419	-0.127184	0.357541	0.723964	0.540752	RELA	FC(F)c1nc2ccccc2n1-c1nc(nc(n1)N1CCOCC1)N1CCOCC1	ZSTK-474	10 ÂµM	6 h
1443	CPC017_A375_6H:BRD-K20287671-001-03-6:10	P18848	0.829884	-0.127071	0.547389	0.87605	0.71172	ATF4	CN(C)c1ccc(cc1)\C=C1/C(=O)Nc2ccccc12	SU-4312	10 ÂµM	6 h
1444	CPC009_A375_6H:BRD-K74501079-001-13-2:10	P42229	0.220623	0.127066	0.314993	0.749739	0.532366	STAT5A	CC[C@H]1OC(=O)[C@H](C)[C@@H](O[C@H]2C[C@@](C)(OC)[C@@H](O)[C@H](C)O2)[C@H](C)[C@@H](O[C@@H]2O[C@H](C)C[C@@H]([C@H]2O)N(C)C)[C@](C)(O)C[C@@H](C)CN(C)[C@H](C)[C@@H](O)[C@]1(C)O	azithromycin	10 ÂµM	6 h
1445	CPC015_A375_6H:BRD-K57033106-048-03-6:10	P52630	0.31975	0.127059	0.427314	0.814031	0.620673	STAT2	CN(C)CCN(Cc1ccccc1)c1ccccn1	tripelennamine	10 ÂµM	6 h
1446	CPC016_A375_6H:BRD-K28453807-003-05-4:10	Q13485	0.160476	0.127039	0.481222	0.81115	0.646186	SMAD4	CCN(CC)CCOC(=O)C1(CCCC1)c1ccc(cc1)[N+]([O-])=O	nitrocaramiphen	10 ÂµM	6 h
1447	CPC017_A375_6H:BRD-A38898897-003-01-0:10	P10914	0.825372	-0.126994	0.430018	0.825972	0.627995	IRF1	CC(C)C1[C@H]2[C@@H](CCN2C(=O)/C=C/CN3CCCCC3)N(C1=O)S(=O)(=O)C	GW-311616	10 ÂµM	6 h
1448	CPC014_A375_6H:BRD-K05804044-001-01-1:10	P16220	0.361386	0.126961	0.461488	0.671797	0.566642	CREB1	Cc1ccc(NC(=O)c2cccc(c2)C(C)(C)C#N)cc1Nc1ccc2ncn(C)c(=O)c2c1	AZ-628	10 ÂµM	6 h
1449	CPC017_A375_6H:BRD-K15086322-103-01-0:10	Q06710	0.733104	-0.126922	0.1616	0.795377	0.478488	PAX8	CN1CCN(CC1)C(=O)c1nc2ccc(Cl)cc2[nH]1	JNJ-10191584	10 ÂµM	6 h
1450	CPC017_A375_6H:BRD-A39522003-001-01-0:10	P42229	0.128081	0.126866	0.314993	0.749739	0.532366	STAT5A	CCCCCCCCC=CCCCCCCCC(=O)NC(CO)Cc1ccc(O)cc1	OMDM-2	10 ÂµM	6 h
1451	CPC017_A375_6H:BRD-K05181084-003-02-9:10	Q9UJU2	0.330061	0.126862	0.380187	0.836627	0.608407	LEF1	Clc1cccc(N2CCN(CCCCNC(=O)c3ccc-4c(Cc5ccccc-45)c3)CC2)c1Cl	NGB-2904	10 ÂµM	6 h
1452	CPC017_A375_6H:BRD-K20287671-001-03-6:10	Q12778	0.122376	0.126861	0.370173	0.801558	0.585865	FOXO1	CN(C)c1ccc(cc1)\C=C1/C(=O)Nc2ccccc12	SU-4312	10 ÂµM	6 h
1453	CPC014_A375_6H:BRD-K05804044-001-01-1:10	Q16236	0.756486	-0.126855	0.470041	0.895656	0.682848	NFE2L2	Cc1ccc(NC(=O)c2cccc(c2)C(C)(C)C#N)cc1Nc1ccc2ncn(C)c(=O)c2c1	AZ-628	10 ÂµM	6 h
1454	CPC014_A375_6H:BRD-K93918653-001-01-4:10	Q08050	0.501793	0.126818	0.53889	0.87384	0.706365	FOXM1	CC(C)(C)c1cc(NC(=O)Nc2ccc(cc2)-c2cn3c(n2)sc2cc(OCCN4CCOCC4)ccc32)no1	quizartinib	10 ÂµM	6 h
1455	CPC017_A375_6H:BRD-K43330982-001-01-5:10	P23771	0.44815	-0.126658	0.228865	0.732316	0.480591	GATA3	CC(C)c1cc(NNC(=O)Nc2cc(Cl)nc(Cl)c2)nc2n(C)nc(C)c12	JTE-013	10 ÂµM	6 h
1456	CPC017_A375_6H:BRD-K82823804-001-01-7:10	P40763	0.501541	-0.126644	0.335783	0.819004	0.577393	STAT3	Oc1ccc2[nH]c3cc(c4C(=O)NC(=O)c4c3c2c1)-c1ccccc1	PD-407824	10 ÂµM	6 h
1457	CPC017_A375_6H:BRD-K05181084-003-02-9:10	Q16236	0.231879	0.126597	0.470041	0.895656	0.682848	NFE2L2	Clc1cccc(N2CCN(CCCCNC(=O)c3ccc-4c(Cc5ccccc-45)c3)CC2)c1Cl	NGB-2904	10 ÂµM	6 h
1458	CPC010_A375_6H:BRD-K28912512-001-18-2:10	P52630	0.238225	0.126592	0.427314	0.814031	0.620673	STAT2	NC(=O)c1cccnc1	nicotinamide	10 ÂµM	6 h
1459	CPC017_A375_6H:BRD-A15530910-001-01-3:10	Q14765	0.721369	-0.126582	0.344895	0.911403	0.628149	STAT4	CC(C)OC(=O)c1cc2c(OCC(O)CNC(C)(C)C)cccc2[nH]1	SDZ-21009	10 ÂµM	6 h
1460	CPC017_A375_6H:BRD-K12120659-305-01-4:10	Q06710	0.685331	-0.12658	0.1616	0.795377	0.478488	PAX8	NC(=N)c1ccc(cc1)N1CCN(CC1)C1CCN(CC(O)=O)CC1	GR-144053	10 ÂµM	6 h
1461	CPC018_A375_6H:BRD-K39339537-001-03-8:10	P17947	0.238147	0.12657	0.405834	0.897712	0.651773	SPI1	COc1cc(C)nn1-c1nc(C)cc(OC)n1	epirizole	10 ÂµM	6 h
1462	CPC017_A375_6H:BRD-A54029483-001-01-5:10	Q9Y261	0.495418	-0.126567	0.237647	0.831388	0.534517	FOXA2	CN(C(Cc1ccc(cc1)c2ccccc2)C(=O)NC(Cc3c[nH]c4ccccc34)C(=O)O)C(=O)c5cc(C)cc(C)c5	IRL-2500	10 ÂµM	6 h
1463	CPC014_A375_6H:BRD-K83794624-001-01-7:10	Q14209	0.237209	0.126547	0.546936	0.73274	0.639838	E2F2	COc1cccc2C(=O)c3c(O)c4C[C@](O)(C[C@H](O[C@H]5C[C@H](N)[C@H](O[C@@H]6CCCCO6)[C@H](C)O5)c4c(O)c3C(=O)c12)C(=O)CO	pirarubicin	10 ÂµM	6 h
1464	CPC016_A375_6H:BRD-K10042277-001-04-3:10	P10914	0.832971	-0.126521	0.430018	0.825972	0.627995	IRF1	Clc1ccc2Nc3ccccc3C(=Nc2c1)N1CCNCC1	desmethylclozapine	10 ÂµM	6 h
1465	CPC018_A375_6H:BRD-K76617868-003-03-6:10	P04150	0.631372	-0.126459	0.421061	0.829983	0.625522	NR3C1	O=S(=O)(N1CCCNCC1)c1cccc2cnccc12	fasudil	10 ÂµM	6 h
1466	CPC016_A375_6H:BRD-K37618799-001-01-4:10	Q13485	0.137826	0.126455	0.481222	0.81115	0.646186	SMAD4	Clc1ccc2nc(NC(=O)Cc3ccccc3)n3nc(nc3c2c1)-c1ccco1	MRS-1220	10 ÂµM	6 h
1467	CPC017_A375_6H:BRD-K60184833-001-03-1:10	Q00978	0.102196	0.126426	0.481361	0.793278	0.637319	IRF9	NC(=O)C(=C\c1ccc(O)c(O)c1)\C#N	tyrphostin-AG-99	10 ÂµM	6 h
1468	CPC017_A375_6H:BRD-K73397362-001-01-7:10	Q13485	0.220137	0.126422	0.481222	0.81115	0.646186	SMAD4	C1CCC(CC1)n1cnc2c(Nc3ccc(cc3)N3CCOCC3)nc(Oc3cccc4ccccc34)nc12	purmorphamine	10 ÂµM	6 h
1469	CPC018_A375_6H:BRD-A29289453-001-03-9:10	Q08050	0.830277	-0.126416	0.53889	0.87384	0.706365	FOXM1	COC(=O)C1=C(C)NC(C)=C(C1C)C(=O)OCCSc1ccccc1	PCA-4248	10 ÂµM	6 h
1470	CPC014_A375_6H:BRD-K50140147-001-01-0:10	P42224	0.896379	-0.126412	0.499958	0.788496	0.644227	STAT1	COc1cc(ccc1Nc1ncc(Cl)c(Nc2ccccc2S(=O)(=O)C(C)C)n1)N1CCC(CC1)N1CCN(C)CC1	NVP-TAE684	10 ÂµM	6 h
1471	CPC014_A375_6H:BRD-K85402309-001-01-7:10	Q06710	0.274155	0.126409	0.1616	0.795377	0.478488	PAX8	CN1CCN(CC1)c1ccc2nc([nH]c2c1)-c1c(N)c2c(F)cccc2[nH]c1=O	dovitinib	10 ÂµM	6 h
1472	CPC017_A375_6H:BRD-K04414442-001-03-4:10	Q12778	0.205998	0.126392	0.370173	0.801558	0.585865	FOXO1	CC[C@H](NC(=O)c1c(C)c(nc2ccccc12)-c1ccccc1)c1ccccc1	SB-222200	10 ÂµM	6 h
1473	CPC011_A375_6H:BRD-A39052811-048-07-8:10	P05412	0.212808	0.126386	0.202406	0.813121	0.507764	JUN	CCOc1cc(N)c(Cl)cc1C(=O)NCC1CN(Cc2ccc(F)cc2)CCO1	mosapride	10 ÂµM	6 h
1474	CPC014_A375_6H:BRD-K82091397-001-01-4:10	Q13761	0.769571	-0.126356	0.222397	0.781289	0.501843	RUNX3	COc1nccc(n1)-c1c(ncn1[C@H]1CC[C@H](O)CC1)-c1ccc(F)cc1	SB-239063	10 ÂµM	6 h
1475	CPC016_A375_6H:BRD-K87048468-003-01-9:10	Q14765	0.7403	-0.126286	0.344895	0.911403	0.628149	STAT4	COc1cc(OC)c(cc1NS(=O)(=O)c1ccc(cc1)C(F)(F)F)C(=O)CCCCN1CCC2(CC1)NC(=O)NC2=O	RS-102221	10 ÂµM	6 h
1476	CPC017_A375_6H:BRD-A54029483-001-01-5:10	P42224	0.915534	-0.126259	0.499958	0.788496	0.644227	STAT1	CN(C(Cc1ccc(cc1)c2ccccc2)C(=O)NC(Cc3c[nH]c4ccccc34)C(=O)O)C(=O)c5cc(C)cc(C)c5	IRL-2500	10 ÂµM	6 h
1477	CPC017_A375_6H:BRD-K12867552-001-01-3:10	O43524	0.845124	-0.126243	0.521626	0.77441	0.648018	FOXO3	CN(C)Cc1c(oc2ccccc12)C(=O)NCCOc1ccc(cc1)C(=O)NO	PCI-24781	10 ÂµM	6 h
1478	CPC013_A375_6H:BRD-K15600710-066-01-7:10	Q00653	0.268925	0.126197	0.385304	0.510243	0.447774	NFKB2	COC1=CC(=N\C\1=C/c1[nH]c(C)cc1C)c1cc2ccccc2[nH]1	obatoclax	10 ÂµM	6 h
1479	CPC014_A375_6H:BRD-K05804044-001-01-1:10	P42229	0.129966	0.126184	0.314993	0.749739	0.532366	STAT5A	Cc1ccc(NC(=O)c2cccc(c2)C(C)(C)C#N)cc1Nc1ccc2ncn(C)c(=O)c2c1	AZ-628	10 ÂµM	6 h
1480	BRAF001_A375_6H:BRD-K16478699-001-05-0:10	P14921	0.179869	0.126161	0.169305	0.73312	0.451212	ETS1	CCCS(=O)(=O)Nc1ccc(F)c(C(=O)c2c[nH]c3ncc(Cl)cc23)c1F	PLX-4720	10 ÂµM	6 h
1481	CPC009_A375_6H:BRD-A81233518-004-14-6:10	P52630	0.205777	0.126154	0.427314	0.814031	0.620673	STAT2	C[N+]1(C)CCC(C1)OC(=O)C(O)(C1CCCC1)c1ccccc1	glycopyrrolate	10 ÂµM	6 h
1482	CPC017_A375_6H:BRD-K67298865-001-03-3:10	P42229	0.244312	0.126104	0.314993	0.749739	0.532366	STAT5A	NC(=O)c1ccc(cc1)-c1nc(c([nH]1)-c1ccccn1)-c1ccc2OCOc2c1	SB-431542	10 ÂµM	6 h
1483	CPC008_A375_6H:BRD-K44432556-001-03-0:10	P01100	0.704605	-0.126086	0.341411	0.616492	0.478951	FOS	C(Nc1nc(nnc1-c1ccccc1)-c1ccccn1)c1ccc(cc1)-c1ccccc1	VU-0418946-1	10 ÂµM	6 h
1484	CPC017_A375_6H:BRD-K63150726-001-01-3:10	Q06710	0.712792	-0.126041	0.1616	0.795377	0.478488	PAX8	CCCCCOc1c(OC)ccc2cc(C(=O)NCc3ccc4OCOc4c3)c(=O)[nH]c12	JTE-907	10 ÂµM	6 h
1485	CPC013_A375_6H:BRD-K66175015-001-01-7:10	Q14765	0.559662	-0.126039	0.344895	0.911403	0.628149	STAT4	CN(C)C\C=C\C(=O)Nc1cc2c(Nc3ccc(F)c(Cl)c3)ncnc2cc1O[C@H]1CCOC1	afatinib	10 ÂµM	6 h
1486	CPC017_A375_6H:BRD-K68246049-001-01-4:10	Q99814	0.394929	-0.126025	0.296091	0.819277	0.557684	EPAS1	CC(=Cc1ccc(cc1)C(=O)O)c2ccc3c(c2)C(C)(C)CCC3(C)C	TTNPB	10 ÂµM	6 h
1487	CPC011_A375_6H:BRD-K92984783-003-04-0:10	P42229	0.20121	0.126017	0.314993	0.749739	0.532366	STAT5A	CC1CCN(CCCC(=O)c2ccc(F)cc2)CC1	melperone	10 ÂµM	6 h
1488	CPC013_A375_6H:BRD-K24681473-004-01-4:10	Q99814	0.680665	-0.125992	0.296091	0.819277	0.557684	EPAS1	COCC[n+]1c(C)n(Cc2cnccn2)c2c1C(=O)c1ccccc1C2=O	YM-155	10 ÂµM	6 h
1489	CPC017_A375_6H:BRD-A09828896-004-04-5:10	P26367	0.716217	-0.125982	0.168309	0.821706	0.495008	PAX6	Oc1cc2C(CNCCc2c(Cl)c1O)c1ccccc1	SKF-81297	10 ÂµM	6 h
1490	CPC017_A375_6H:BRD-K61097567-001-03-6:10	P10275	0.134728	0.125943	0.314701	0.828363	0.571532	AR	COC(=O)[C@H](NC(=O)c1cc(nc2ccccc12)-c1ccccc1)c1ccccc1	SB-218795	10 ÂµM	6 h
1491	CPC014_A375_6H:BRD-K68174511-001-01-7:10	O43524	0.866956	-0.125888	0.521626	0.77441	0.648018	FOXO3	Nc1ccc(cn1)-c1ccc2ncc3ccc(=O)n(-c4cccc(c4)C(F)(F)F)c3c2c1	torin-2	10 ÂµM	6 h
1492	CPC014_A375_6H:BRD-K93918653-001-01-4:10	Q07869	0.658434	-0.12588	0.111844	0.543656	0.32775	PPARA	CC(C)(C)c1cc(NC(=O)Nc2ccc(cc2)-c2cn3c(n2)sc2cc(OCCN4CCOCC4)ccc32)no1	quizartinib	10 ÂµM	6 h
1493	CPC017_A375_6H:BRD-K61097567-001-03-6:10	P14859	0.620135	-0.125821	0.256612	0.80515	0.530881	POU2F1	COC(=O)[C@H](NC(=O)c1cc(nc2ccccc12)-c1ccccc1)c1ccccc1	SB-218795	10 ÂµM	6 h
1494	CPC014_A375_6H:BRD-K77286328-001-02-9:10	Q08050	0.512234	0.125812	0.53889	0.87384	0.706365	FOXM1	C1CCC(CC1)Nc2nc(Nc3ccc(cc3)N4CCOCC4)nc5[nH]cnc25	reversine	10 ÂµM	6 h
1495	CPC016_A375_6H:BRD-K10042277-001-04-3:10	P10275	0.0999231	0.125768	0.314701	0.828363	0.571532	AR	Clc1ccc2Nc3ccccc3C(=Nc2c1)N1CCNCC1	desmethylclozapine	10 ÂµM	6 h
1496	CPC018_A375_6H:BRD-A36267905-003-12-7:10	P17947	0.220205	0.125766	0.405834	0.897712	0.651773	SPI1	CC(CCc1ccccc1)NC(C)C(O)c1ccc(O)cc1	buphenine	10 ÂµM	6 h
1497	CPC014_A375_6H:BRD-K04923131-001-06-3:10	P58012	0.805442	-0.125763	0.376345	0.775048	0.575696	FOXL2	O\N=C1/C(Nc2ccccc12)=C1/C(=O)Nc2cc(Br)ccc12	GSK-3-inhibitor-IX	10 ÂµM	6 h
1498	CPC017_A375_6H:BRD-K43330982-001-01-5:10	Q14765	0.661668	-0.125762	0.344895	0.911403	0.628149	STAT4	CC(C)c1cc(NNC(=O)Nc2cc(Cl)nc(Cl)c2)nc2n(C)nc(C)c12	JTE-013	10 ÂµM	6 h
1499	CPC017_A375_6H:BRD-K54708045-001-01-3:10	Q14765	0.661162	-0.125735	0.344895	0.911403	0.628149	STAT4	OC(=O)c1n(Cc2ccc(Cl)cc2)c2ccc(Cl)cc2c1Sc1ccccc1	nTZDpa	10 ÂµM	6 h
1500	CPC016_A375_6H:BRD-K24675965-001-02-5:10	P26367	0.769827	-0.125724	0.168309	0.821706	0.495008	PAX6	Brc1ccc(NC(=O)N2NC(=O)[C@H]([C@@H]2c2ccccc2)c2ccccc2)cc1	LY-288513	10 ÂµM	6 h
1501	CPC017_A375_6H:BRD-K12867552-001-01-3:10	P36956	0.746444	-0.125676	0.285233	0.732859	0.509046	SREBF1	CN(C)Cc1c(oc2ccccc12)C(=O)NCCOc1ccc(cc1)C(=O)NO	PCI-24781	10 ÂµM	6 h
1502	CPC014_A375_6H:BRD-K56957086-001-02-2:10	P42224	0.282299	0.125674	0.499958	0.788496	0.644227	STAT1	OCCN(CCc1c[nH]c2ccccc12)Cc1ccc(\C=C\C(=O)NO)cc1	dacinostat	10 ÂµM	6 h
1503	CPC017_A375_6H:BRD-A54927599-001-07-8:10	Q9UJU2	0.420689	0.125667	0.380187	0.836627	0.608407	LEF1	COc1ccc(C2CC(=NCCS2)c2c(O)cc(C)oc2=O)c(OC)c1	KF-38789	10 ÂµM	6 h
1504	CPC016_A375_6H:BRD-K53913732-001-01-8:10	P10275	0.0917473	0.125655	0.314701	0.828363	0.571532	AR	CN(C)c1ccc(NC(=O)Nc2cc(C)nc3c(F)cc(F)cc23)cc1	SB-408124	10 ÂµM	6 h
1505	CPC017_A375_6H:BRD-K14618467-003-01-8:10	P23769	0.640685	-0.125578	0.304433	0.811158	0.557795	GATA2	O=C(N1CCC(CC1)N1CCCC1)c1ccc(Nc2nccc(n2)-c2cc3ccccc3s2)cc1	IKK-16	10 ÂµM	6 h
1506	CPC017_A375_6H:BRD-K47639036-003-03-3:10	Q14209	0.338886	0.125565	0.546936	0.73274	0.639838	E2F2	Cc1c(oc2c(cccc2c1=O)C(=O)OCCN1CCCCC1)-c1ccccc1	flavoxate	10 ÂµM	6 h
1507	CPC013_A375_6H:BRD-K15600710-066-01-7:10	P58012	0.791318	-0.125561	0.376345	0.775048	0.575696	FOXL2	COC1=CC(=N\C\1=C/c1[nH]c(C)cc1C)c1cc2ccccc2[nH]1	obatoclax	10 ÂµM	6 h
1508	CPC017_A375_6H:BRD-K11911061-003-02-8:10	Q01094	0.519742	0.12554	0.408064	0.818052	0.613058	E2F1	COc1ccc(NC(=O)c2ccc(cc2)-c2ccc(cc2C)-c2noc(C)n2)cc1N1CCN(C)CC1	GR-127935	10 ÂµM	6 h
1509	CPC014_A375_6H:BRD-K23192422-001-01-1:10	P15976	0.752203	-0.125484	0.465183	0.838827	0.652005	GATA1	C[C@]12O[C@H](C[C@]1(O)CO)n1c3ccccc3c3c4C(=O)NCc4c4c5ccccc5n2c4c13	lestaurtinib	10 ÂµM	6 h
1510	CPC018_A375_6H:BRD-K76617868-003-03-6:10	P19838	0.0757859	0.125477	0.387557	0.792354	0.589956	NFKB1	O=S(=O)(N1CCCNCC1)c1cccc2cnccc12	fasudil	10 ÂµM	6 h
1511	CPC016_A375_6H:BRD-K83637872-001-01-7:10	P42224	0.87988	-0.125466	0.499958	0.788496	0.644227	STAT1	Cc1nn(c(C)c1C=NN2CCN(Cc3ccccc3)CC2)c4ccccc4	SANT-1	10 ÂµM	6 h
1512	CPC016_A375_6H:BRD-K05528470-305-01-4:10	P23769	0.456388	-0.125461	0.304433	0.811158	0.557795	GATA2	Clc1ccc(cc1)N1CCN(Cc2c[nH]c3ncccc23)CC1	L-745870	10 ÂµM	6 h
1513	CPC016_A375_6H:BRD-K24675965-001-02-5:10	P40763	0.577011	-0.12545	0.335783	0.819004	0.577393	STAT3	Brc1ccc(NC(=O)N2NC(=O)[C@H]([C@@H]2c2ccccc2)c2ccccc2)cc1	LY-288513	10 ÂµM	6 h
1514	CPC016_A375_6H:BRD-M00539986-051-01-1:10	Q9NQB0	0.406448	0.125413	0.394001	0.815583	0.604792	TCF7L2	COc1ccc(C[C@H](C)NC[C@@H](O)c2ccc(O)c(NC=O)c2)cc1	formoterol	10 ÂµM	6 h
1515	CPC013_A375_6H:BRD-K66175015-001-01-7:10	Q01543	0.747082	-0.125413	0.332554	0.895269	0.613911	FLI1	CN(C)C\C=C\C(=O)Nc1cc2c(Nc3ccc(F)c(Cl)c3)ncnc2cc1O[C@H]1CCOC1	afatinib	10 ÂµM	6 h
1516	CPC016_A375_6H:BRD-K87510569-001-01-0:10	P10275	0.131869	0.125386	0.314701	0.828363	0.571532	AR	Cc1oc(nc1CCN1CCC2(CC1)OC(=O)Nc1ccc(C)cc21)-c1ccccc1	RS-504393	10 ÂµM	6 h
1517	CPC017_A375_6H:BRD-K17896185-001-01-2:10	P04150	0.561752	-0.125374	0.421061	0.829983	0.625522	NR3C1	CCC(=O)N(C1CCN(CCc2ccc(cc2)N=C=S)CC1)c1ccccc1	FIT	10 ÂµM	6 h
1518	CPC017_A375_6H:BRD-K67277431-002-03-0:10	P48436	0.73695	-0.125322	0.156299	0.803864	0.480081	SOX9	COc1ccc(cc1C(=O)NCc1cccnc1)C(=O)NCc1cccnc1	picotamide	10 ÂµM	6 h
1519	CPC020_A375_6H:BRD-K90027355-001-10-9:10	Q06710	0.789471	-0.125283	0.1616	0.795377	0.478488	PAX8	CC(=O)S[C@@H]1CC2=CC(=O)CC[C@]2(C)[C@H]2CC[C@@]3(C)[C@@H](CC[C@@]33CCC(=O)O3)[C@H]12	spironolactone	10 ÂµM	6 h
1520	CPC017_A375_6H:BRD-K54708045-001-01-3:10	P40763	0.665995	-0.125281	0.335783	0.819004	0.577393	STAT3	OC(=O)c1n(Cc2ccc(Cl)cc2)c2ccc(Cl)cc2c1Sc1ccccc1	nTZDpa	10 ÂµM	6 h
1521	CPC017_A375_6H:BRD-K82823804-001-01-7:10	Q01094	0.34924	0.125257	0.408064	0.818052	0.613058	E2F1	Oc1ccc2[nH]c3cc(c4C(=O)NC(=O)c4c3c2c1)-c1ccccc1	PD-407824	10 ÂµM	6 h
1522	CPC013_A375_6H:BRD-K15600710-066-01-7:10	P36956	0.71909	-0.125241	0.285233	0.732859	0.509046	SREBF1	COC1=CC(=N\C\1=C/c1[nH]c(C)cc1C)c1cc2ccccc2[nH]1	obatoclax	10 ÂµM	6 h
1523	CPC017_A375_6H:BRD-K27737647-300-01-4:10	P40763	0.752898	-0.125234	0.335783	0.819004	0.577393	STAT3	Brc1ccc(\C=C\CNCCNS(=O)(=O)c2cccc3cnccc23)cc1	H-89	10 ÂµM	6 h
1524	CPC017_A375_6H:BRD-A39522003-001-01-0:10	Q16236	0.152205	0.125201	0.470041	0.895656	0.682848	NFE2L2	CCCCCCCCC=CCCCCCCCC(=O)NC(CO)Cc1ccc(O)cc1	OMDM-2	10 ÂµM	6 h
1525	CPC017_A375_6H:BRD-K27737647-300-01-4:10	Q9Y261	0.555043	-0.125188	0.237647	0.831388	0.534517	FOXA2	Brc1ccc(\C=C\CNCCNS(=O)(=O)c2cccc3cnccc23)cc1	H-89	10 ÂµM	6 h
1526	CPC015_A375_6H:BRD-K45158365-001-05-6:10	P40763	0.7089	-0.125167	0.335783	0.819004	0.577393	STAT3	CCCCC(=O)N(Cc1ccc(cc1)-c1ccccc1-c1nn[nH]n1)[C@@H](C(C)C)C(O)=O	valsartan	10 ÂµM	6 h
1527	CPC013_A375_6H:BRD-K28120222-001-05-0:10	Q16236	0.966147	-0.125162	0.470041	0.895656	0.682848	NFE2L2	C\C1=C/CC[C@@]2(C)O[C@@H]2[C@H]2OC(=O)C(=C)[C@@H]2CC1	parthenolide-(alternate-stereo)	10 ÂµM	6 h
1528	CPC017_A375_6H:BRD-A43930669-003-01-0:10	Q9UJU2	0.381707	0.125143	0.380187	0.836627	0.608407	LEF1	Cc1ccccc1N1CCN(CC1)S(=O)(=O)CC12CCC(C[C@@H]1NC(=O)[C@@H](N)CCS(C)(=O)=O)C2(C)C	L-368899	10 ÂµM	6 h
1529	CPC020_A375_6H:BRD-K50398167-236-17-7:10	Q12778	0.230291	0.12514	0.370173	0.801558	0.585865	FOXO1	Cc1ccc(Cl)c(Nc2ccccc2C(O)=O)c1Cl	meclofenamic-acid	10 ÂµM	6 h
1530	CPC013_A375_6H:BRD-K29905972-001-03-0:10	Q00978	0.739764	-0.125131	0.481361	0.793278	0.637319	IRF9	CNC(=O)c1ccccc1Sc1ccc2c(\C=C\c3ccccn3)n[nH]c2c1	axitinib	10 ÂµM	6 h
1531	CPC017_A375_6H:BRD-K04414442-001-03-4:10	P42224	0.803172	-0.125116	0.499958	0.788496	0.644227	STAT1	CC[C@H](NC(=O)c1c(C)c(nc2ccccc12)-c1ccccc1)c1ccccc1	SB-222200	10 ÂµM	6 h
1532	CPC018_A375_6H:BRD-K25906698-303-01-9:10	Q99814	0.560123	-0.125116	0.296091	0.819277	0.557684	EPAS1	C(C1CCNCC1)c1c[nH]cn1	immepip	10 ÂµM	6 h
1533	CPC018_A375_6H:BRD-K82983861-001-01-9:10	Q01543	0.344151	0.125106	0.332554	0.895269	0.613911	FLI1	Cc1nc(sc1CSc1ccc(OCC(O)=O)c(C)c1)-c1ccc(c(F)c1)C(F)(F)F	GW-0742	10 ÂµM	6 h
1534	CPC017_A375_6H:BRD-K43330982-001-01-5:10	P40763	0.604341	-0.125063	0.335783	0.819004	0.577393	STAT3	CC(C)c1cc(NNC(=O)Nc2cc(Cl)nc(Cl)c2)nc2n(C)nc(C)c12	JTE-013	10 ÂµM	6 h
1535	CPC017_A375_6H:BRD-K12120659-305-01-4:10	Q16236	0.305514	0.125046	0.470041	0.895656	0.682848	NFE2L2	NC(=N)c1ccc(cc1)N1CCN(CC1)C1CCN(CC(O)=O)CC1	GR-144053	10 ÂµM	6 h
1536	CPC017_A375_6H:BRD-A03359064-001-01-5:10	P42224	0.877454	-0.125031	0.499958	0.788496	0.644227	STAT1	OC(CNCCNC(=O)Nc1ccccc1)COc1ccccc1C#N	ICI-89406	10 ÂµM	6 h
1537	CPC016_A375_6H:BRD-K21283037-003-06-2:10	P26367	0.826337	-0.125025	0.168309	0.821706	0.495008	PAX6	Nc1nc2ccc(OC(F)(F)F)cc2s1	riluzole	10 ÂµM	6 h
1538	CPC017_A375_6H:BRD-K26521938-001-04-9:10	Q9UJU2	0.27842	0.125023	0.380187	0.836627	0.608407	LEF1	CCCCC[C@H](O)\C=C\[C@H]1[C@H](O)CC(=O)[C@@H]1C\C=C/CCCC(O)=O	dinoprostone	10 ÂµM	6 h
1539	BRAF001_A375_6H:BRD-K92778217-001-21-0:10	P10914	0.468142	0.124977	0.430018	0.825972	0.627995	IRF1	Cc1cccc(Nc2ccccc2C(O)=O)c1C	mefenamic-acid	10 ÂµM	6 h
1540	CPC010_A375_6H:BRD-K31471398-311-04-6:10	Q16236	0.881764	-0.124976	0.470041	0.895656	0.682848	NFE2L2	Oc1cc2CC[C@H]3NCc4ccccc4[C@@H]3c2cc1O	dihydrexidine	10 ÂµM	6 h
1541	CPC016_A375_6H:BRD-K94832621-001-01-5:10	P10275	0.0762142	0.124964	0.314701	0.828363	0.571532	AR	CC(C)N1CCN(CC1)c1ccc(cc1)C(=O)c1c(sc2cc(O)ccc12)-c1ccc(O)cc1	Y-134	10 ÂµM	6 h
1542	CPC014_A375_6H:BRD-K98684188-001-01-1:10	P10914	0.386126	0.124938	0.430018	0.825972	0.627995	IRF1	COC(=O)c1sccc1S(=O)(=O)Nc1ccc(Nc2ccccc2)cc1OC	GSK-0660	10 ÂµM	6 h
1543	CPC016_A375_6H:BRD-K21283037-003-06-2:10	Q13485	0.184658	0.124937	0.481222	0.81115	0.646186	SMAD4	Nc1nc2ccc(OC(F)(F)F)cc2s1	riluzole	10 ÂµM	6 h
1544	CPC017_A375_6H:BRD-K14618467-003-01-8:10	P49715	0.523171	-0.124937	0.159147	0.776762	0.467955	CEBPA	O=C(N1CCC(CC1)N1CCCC1)c1ccc(Nc2nccc(n2)-c2cc3ccccc3s2)cc1	IKK-16	10 ÂµM	6 h
1545	CPC017_A375_6H:BRD-K73397362-001-01-7:10	P26367	0.869169	-0.124934	0.168309	0.821706	0.495008	PAX6	C1CCC(CC1)n1cnc2c(Nc3ccc(cc3)N3CCOCC3)nc(Oc3cccc4ccccc34)nc12	purmorphamine	10 ÂµM	6 h
1546	CPC013_A375_6H:BRD-K15600710-066-01-7:10	Q13127	0.588573	-0.124933	0.318918	0.80195	0.560434	REST	COC1=CC(=N\C\1=C/c1[nH]c(C)cc1C)c1cc2ccccc2[nH]1	obatoclax	10 ÂµM	6 h
1547	CPC017_A375_6H:BRD-K60184833-001-03-1:10	Q9Y261	0.691745	-0.1249	0.237647	0.831388	0.534517	FOXA2	NC(=O)C(=C\c1ccc(O)c(O)c1)\C#N	tyrphostin-AG-99	10 ÂµM	6 h
1548	CPC014_A375_6H:BRD-K13514097-001-01-2:10	P18848	0.159283	0.124787	0.547389	0.87605	0.71172	ATF4	CO[C@@H]1C[C@H](C[C@@H](C)[C@@H]2CC(=O)[C@H](C)\C=C(C)\[C@@H](O)[C@@H](OC)C(=O)[C@H](C)C[C@H](C)\C=C\C=C\C=C(C)\[C@H](C[C@@H]3CC[C@@H](C)[C@@](O)(O3)C(=O)C(=O)N3CCCC[C@H]3C(=O)O2)OC)CC[C@H]1OCCO	everolimus	10 ÂµM	6 h
1549	CPC017_A375_6H:BRD-K13646352-001-01-2:10	P40763	0.643857	-0.124782	0.335783	0.819004	0.577393	STAT3	CO[C@@H]1[C@@H](C[C@H]2O[C@]1(C)n1c3ccccc3c3c4CNC(=O)c4c4c5ccccc5n2c4c13)N(C)C(=O)c1ccccc1	midostaurin	10 ÂµM	6 h
1550	CPC013_A375_6H:BRD-K24681473-004-01-4:10	P14921	0.907011	-0.124755	0.169305	0.73312	0.451212	ETS1	COCC[n+]1c(C)n(Cc2cnccn2)c2c1C(=O)c1ccccc1C2=O	YM-155	10 ÂµM	6 h
1551	CPC016_A375_6H:BRD-K28453807-003-05-4:10	P40763	0.659987	-0.124751	0.335783	0.819004	0.577393	STAT3	CCN(CC)CCOC(=O)C1(CCCC1)c1ccc(cc1)[N+]([O-])=O	nitrocaramiphen	10 ÂµM	6 h
1552	CPC014_A375_6H:BRD-K23192422-001-01-1:10	Q16665	0.218151	0.124742	0.396859	0.769255	0.583057	HIF1A	C[C@]12O[C@H](C[C@]1(O)CO)n1c3ccccc3c3c4C(=O)NCc4c4c5ccccc5n2c4c13	lestaurtinib	10 ÂµM	6 h
1553	CPC018_A375_6H:BRD-A29289453-001-03-9:10	P10275	0.625985	-0.124721	0.314701	0.828363	0.571532	AR	COC(=O)C1=C(C)NC(C)=C(C1C)C(=O)OCCSc1ccccc1	PCA-4248	10 ÂµM	6 h
1554	CPC017_A375_6H:BRD-A39522003-001-01-0:10	Q13127	0.173766	0.124712	0.318918	0.80195	0.560434	REST	CCCCCCCCC=CCCCCCCCC(=O)NC(CO)Cc1ccc(O)cc1	OMDM-2	10 ÂµM	6 h
1555	CPC017_A375_6H:BRD-K63150726-001-01-3:10	P42224	0.856886	-0.12465	0.499958	0.788496	0.644227	STAT1	CCCCCOc1c(OC)ccc2cc(C(=O)NCc3ccc4OCOc4c3)c(=O)[nH]c12	JTE-907	10 ÂµM	6 h
1556	CPC017_A375_6H:BRD-K54708045-001-01-3:10	P10275	0.0697119	0.124634	0.314701	0.828363	0.571532	AR	OC(=O)c1n(Cc2ccc(Cl)cc2)c2ccc(Cl)cc2c1Sc1ccccc1	nTZDpa	10 ÂµM	6 h
1557	CPC017_A375_6H:BRD-K10177585-003-01-6:10	P01106	0.573478	0.124623	0.309443	0.62918	0.469311	MYC	CC[C@@H]1CN2C(=N1)c1[nH]c(nc1N(C)C2=O)-c1ccccc1	PSB-11	10 ÂµM	6 h
1558	CPC018_A375_6H:BRD-K20755323-001-01-8:10	P17676	0.794202	-0.124622	0.463405	0.74742	0.605413	CEBPB	Oc1ccc(Nc2nc(cs2)-c2ccc(Cl)cc2)cc1	SKI-II	10 ÂµM	6 h
1559	CPC017_A375_6H:BRD-K10177585-003-01-6:10	Q12778	0.199999	0.124574	0.370173	0.801558	0.585865	FOXO1	CC[C@@H]1CN2C(=N1)c1[nH]c(nc1N(C)C2=O)-c1ccccc1	PSB-11	10 ÂµM	6 h
1560	CPC011_A375_6H:BRD-K53857191-001-16-9:10	Q00978	0.885024	-0.124572	0.481361	0.793278	0.637319	IRF9	Cc1nc2CCCCn2c(=O)c1CCN1CCC(CC1)c1noc2cc(F)ccc12	risperidone	10 ÂµM	6 h
1561	CPC016_A375_6H:BRD-K87696786-003-01-0:10	Q9NQB0	0.465349	0.124568	0.394001	0.815583	0.604792	TCF7L2	COc1ccc(Nc2ncnc3ccc(OC)cc23)cc1	LY-456236	10 ÂµM	6 h
1562	CPC017_A375_6H:BRD-K15791587-003-01-7:10	Q13127	0.169902	0.124567	0.318918	0.80195	0.560434	REST	FC(F)(F)c1cc(CO[C@H]2CCCN[C@H]2c2ccccc2)cc(c1)C(F)(F)F	L-733060	10 ÂµM	6 h
1563	CPC008_A375_6H:BRD-K44432556-001-03-0:10	Q12778	0.725303	-0.12453	0.370173	0.801558	0.585865	FOXO1	C(Nc1nc(nnc1-c1ccccc1)-c1ccccn1)c1ccc(cc1)-c1ccccc1	VU-0418946-1	10 ÂµM	6 h
1564	CPC016_A375_6H:BRD-K94832621-001-01-5:10	Q14765	0.576401	-0.12452	0.344895	0.911403	0.628149	STAT4	CC(C)N1CCN(CC1)c1ccc(cc1)C(=O)c1c(sc2cc(O)ccc12)-c1ccc(O)cc1	Y-134	10 ÂµM	6 h
1565	CPC020_A375_6H:BRD-K08806317-001-02-1:10	Q15672	0.781909	-0.124494	0.264976	0.843533	0.554255	TWIST1	CC(C)(C)NC[C@H](O)COc1nsnc1N1CCOCC1	timolol	10 ÂµM	6 h
1566	CPC017_A375_6H:BRD-A38898897-003-01-0:10	Q12778	0.20438	0.124488	0.370173	0.801558	0.585865	FOXO1	CC(C)C1[C@H]2[C@@H](CCN2C(=O)/C=C/CN3CCCCC3)N(C1=O)S(=O)(=O)C	GW-311616	10 ÂµM	6 h
1567	CPC017_A375_6H:BRD-K43330982-001-01-5:10	P04637	0.660586	-0.12442	0.255712	0.693644	0.474678	TP53	CC(C)c1cc(NNC(=O)Nc2cc(Cl)nc(Cl)c2)nc2n(C)nc(C)c12	JTE-013	10 ÂµM	6 h
1568	CPC013_A375_6H:BRD-K31553034-001-01-4:10	P19838	0.560299	-0.124413	0.387557	0.792354	0.589956	NFKB1	COc1nc(C)cnc1NS(=O)(=O)c1cccnc1-c1ccc(cc1)-c1nnco1	zibotentan	10 ÂµM	6 h
1569	CPC014_A375_6H:BRD-K05977823-001-01-2:10	P42229	0.784324	-0.124405	0.314993	0.749739	0.532366	STAT5A	CC(=O)Nc1ccc(NC(=S)NC(=O)c2ccc(cc2)C(C)(C)C)cc1	tenovin-1	10 ÂµM	6 h
1570	CPC013_A375_6H:BRD-K09485525-001-01-3:10	P52630	0.755131	-0.124358	0.427314	0.814031	0.620673	STAT2	CN(C)c1ccccc1CN1CCCN(Cc2ccccc2N(C)C)C1c1ccncc1	GANT-61	10 ÂµM	6 h
1571	CPC018_A375_6H:BRD-K91263825-001-03-6:10	Q00978	0.164415	0.12431	0.481361	0.793278	0.637319	IRF9	CNCCC=C1c2ccccc2CCc2ccccc12	nortriptyline	10 ÂµM	6 h
1572	CPC011_A375_6H:BRD-K53857191-001-16-9:10	P19838	0.0529922	0.124308	0.387557	0.792354	0.589956	NFKB1	Cc1nc2CCCCn2c(=O)c1CCN1CCC(CC1)c1noc2cc(F)ccc12	risperidone	10 ÂµM	6 h
1573	CPC017_A375_6H:BRD-A09828896-004-04-5:10	P49715	0.690249	-0.124307	0.159147	0.776762	0.467955	CEBPA	Oc1cc2C(CNCCc2c(Cl)c1O)c1ccccc1	SKF-81297	10 ÂµM	6 h
1574	CPC016_A375_6H:BRD-K53913732-001-01-8:10	Q12778	0.151468	0.124251	0.370173	0.801558	0.585865	FOXO1	CN(C)c1ccc(NC(=O)Nc2cc(C)nc3c(F)cc(F)cc23)cc1	SB-408124	10 ÂµM	6 h
1575	CPC016_A375_6H:BRD-K37618799-001-01-4:10	Q14765	0.681779	-0.12425	0.344895	0.911403	0.628149	STAT4	Clc1ccc2nc(NC(=O)Cc3ccccc3)n3nc(nc3c2c1)-c1ccco1	MRS-1220	10 ÂµM	6 h
1576	CPC017_A375_6H:BRD-K82823804-001-01-7:10	Q14209	0.171826	0.124225	0.546936	0.73274	0.639838	E2F2	Oc1ccc2[nH]c3cc(c4C(=O)NC(=O)c4c3c2c1)-c1ccccc1	PD-407824	10 ÂµM	6 h
1577	CPC018_A375_6H:BRD-K10705233-001-01-4:10	Q01543	0.288814	0.124193	0.332554	0.895269	0.613911	FLI1	COc1ccc2n(C(=O)c3cccc(Cl)c3Cl)c(C)c(CCN3CCOCC3)c2c1	GW-405833	10 ÂµM	6 h
1578	CPC015_A375_6H:BRD-K22503835-001-06-0:10	Q9NQB0	0.152635	0.124149	0.394001	0.815583	0.604792	TCF7L2	ONC(=O)CCCCCN1C(=O)c2cccc3cccc(C1=O)c23	scriptaid	10 ÂµM	6 h
1579	CPC017_A375_6H:BRD-K13646352-001-01-2:10	Q14765	0.669344	-0.124147	0.344895	0.911403	0.628149	STAT4	CO[C@@H]1[C@@H](C[C@H]2O[C@]1(C)n1c3ccccc3c3c4CNC(=O)c4c4c5ccccc5n2c4c13)N(C)C(=O)c1ccccc1	midostaurin	10 ÂµM	6 h
1580	CPC006_A375_6H:BRD-K85606544-001-01-8:10	Q01543	0.756129	-0.124093	0.332554	0.895269	0.613911	FLI1	CCOc1cc2ncc(C#N)c(Nc3ccc(OCc4ccccn4)c(Cl)c3)c2cc1NC(=O)\C=C\CN(C)C	neratinib	10 ÂµM	6 h
1581	CPC017_A375_6H:BRD-K82823804-001-01-7:10	P23771	0.69666	-0.124051	0.228865	0.732316	0.480591	GATA3	Oc1ccc2[nH]c3cc(c4C(=O)NC(=O)c4c3c2c1)-c1ccccc1	PD-407824	10 ÂµM	6 h
1582	CPC014_A375_6H:BRD-K89014967-001-01-9:10	P18848	0.275228	0.124022	0.547389	0.87605	0.71172	ATF4	OC[C@@H](O)CNC(=O)c1ccncc1Nc1ccc(I)cc1F	AS-703026	10 ÂµM	6 h
1583	CPC014_A375_6H:BRD-K16485616-001-03-0:10	Q01094	0.267353	0.12399	0.408064	0.818052	0.613058	E2F1	Nc1ccccc1NC(=O)c1ccc(CNc2nccc(n2)-c2cccnc2)cc1	mocetinostat	10 ÂµM	6 h
1584	CPC017_A375_6H:BRD-A54029483-001-01-5:10	Q06710	0.750533	-0.123987	0.1616	0.795377	0.478488	PAX8	CN(C(Cc1ccc(cc1)c2ccccc2)C(=O)NC(Cc3c[nH]c4ccccc34)C(=O)O)C(=O)c5cc(C)cc(C)c5	IRL-2500	10 ÂµM	6 h
1585	CPC017_A375_6H:BRD-K61097567-001-03-6:10	P01106	0.608493	0.123967	0.309443	0.62918	0.469311	MYC	COC(=O)[C@H](NC(=O)c1cc(nc2ccccc12)-c1ccccc1)c1ccccc1	SB-218795	10 ÂµM	6 h
1586	CPC017_A375_6H:BRD-K81225797-001-01-5:10	P04150	0.564079	-0.123966	0.421061	0.829983	0.625522	NR3C1	Nc1nc2n(CCc3ccccc3)ncc2c2nc(nn12)-c1ccco1	SCH-58261	10 ÂµM	6 h
1587	CPC017_A375_6H:BRD-K78637815-001-01-4:10	P26367	0.769521	-0.123956	0.168309	0.821706	0.495008	PAX6	COc1ccc(cc1)-c1oc2cc(OC)ccc2c1C(=O)c1ccc(cc1)C#N	LY-320135	10 ÂµM	6 h
1588	CPC017_A375_6H:BRD-A03359064-001-01-5:10	P10275	0.0967934	0.123925	0.314701	0.828363	0.571532	AR	OC(CNCCNC(=O)Nc1ccccc1)COc1ccccc1C#N	ICI-89406	10 ÂµM	6 h
1589	CPC017_A375_6H:BRD-K05181084-003-02-9:10	P18848	0.782708	-0.123878	0.547389	0.87605	0.71172	ATF4	Clc1cccc(N2CCN(CCCCNC(=O)c3ccc-4c(Cc5ccccc-45)c3)CC2)c1Cl	NGB-2904	10 ÂµM	6 h
1590	CPC016_A375_6H:BRD-A82590476-001-01-1:10	P40763	0.58592	-0.123799	0.335783	0.819004	0.577393	STAT3	CN(Cc1ccccc1)C(=O)C(Cc2ccc3ccccc3c2)NC(=O)C4CCCN4C(=O)Nc5ccccc5[N+](=O)[O-]	SDZ-NKT-343	10 ÂµM	6 h
1591	CPC017_A375_6H:BRD-K50018155-003-01-3:10	P15036	0.633662	-0.123794	0.221015	0.755336	0.488175	ETS2	COc1cc(N)c(Cl)cc1C(=O)CCC1CCN(CCNS(C)(=O)=O)CC1	RS-67506	10 ÂµM	6 h
1592	CPC017_A375_6H:BRD-K12867552-001-01-3:10	P17542	0.869559	-0.123784	0.288648	0.825363	0.557005	TAL1	CN(C)Cc1c(oc2ccccc12)C(=O)NCCOc1ccc(cc1)C(=O)NO	PCI-24781	10 ÂµM	6 h
1593	CPC016_A375_6H:BRD-K83637872-001-01-7:10	P10914	0.797103	-0.123781	0.430018	0.825972	0.627995	IRF1	Cc1nn(c(C)c1C=NN2CCN(Cc3ccccc3)CC2)c4ccccc4	SANT-1	10 ÂµM	6 h
1594	CPC014_A375_6H:BRD-K99964838-001-03-6:10	P41235	0.724737	-0.12378	0.187347	0.852414	0.51988	HNF4A	COc1cc(Nc2c(cnc3cc(OCCCN4CCN(C)CC4)c(OC)cc23)C#N)c(Cl)cc1Cl	bosutinib	10 ÂµM	6 h
1595	BRAF001_A375_6H:BRD-K92778217-001-21-0:10	P15976	0.161506	0.12374	0.465183	0.838827	0.652005	GATA1	Cc1cccc(Nc2ccccc2C(O)=O)c1C	mefenamic-acid	10 ÂµM	6 h
1596	CPC016_A375_6H:BRD-A64227845-004-02-8:10	P40763	0.649712	-0.123712	0.335783	0.819004	0.577393	STAT3	Oc1cc2CCN(CC=C)CC(c3ccccc3)c2cc1O	SKF-77434	10 ÂµM	6 h
1597	CPC017_A375_6H:BRD-A38898897-003-01-0:10	P10275	0.12849	0.123709	0.314701	0.828363	0.571532	AR	CC(C)C1[C@H]2[C@@H](CCN2C(=O)/C=C/CN3CCCCC3)N(C1=O)S(=O)(=O)C	GW-311616	10 ÂµM	6 h
1598	CPC018_A375_6H:BRD-K50388907-001-15-5:10	Q01543	0.297784	0.123709	0.332554	0.895269	0.613911	FLI1	CC(C)OC(=O)C(C)(C)Oc1ccc(cc1)C(=O)c1ccc(Cl)cc1	fenofibrate	10 ÂµM	6 h
1599	CPC014_A375_6H:BRD-K40175214-001-01-7:10	P19544	0.351908	0.12365	0.196276	0.761063	0.47867	WT1	CCC(=O)N1CCN(CC1)c1ccc(cc1C(F)(F)F)-n1c2c(ccc1=O)cnc1ccc(cc21)-c1cnc2ccccc2c1	torin-1	10 ÂµM	6 h
1600	CPC017_A375_6H:BRD-A15530910-001-01-3:10	Q9UJU2	0.310428	0.123643	0.380187	0.836627	0.608407	LEF1	CC(C)OC(=O)c1cc2c(OCC(O)CNC(C)(C)C)cccc2[nH]1	SDZ-21009	10 ÂµM	6 h
1601	CPC017_A375_6H:BRD-K47639036-003-03-3:10	P98177	0.206945	0.12363	0.421503	0.550249	0.485876	FOXO4	Cc1c(oc2c(cccc2c1=O)C(=O)OCCN1CCCCC1)-c1ccccc1	flavoxate	10 ÂµM	6 h
1602	CPC014_A375_6H:BRD-K93918653-001-01-4:10	P18848	0.859558	-0.123553	0.547389	0.87605	0.71172	ATF4	CC(C)(C)c1cc(NC(=O)Nc2ccc(cc2)-c2cn3c(n2)sc2cc(OCCN4CCOCC4)ccc32)no1	quizartinib	10 ÂµM	6 h
1603	CPC014_A375_6H:BRD-K73293050-001-01-5:10	Q01543	0.867672	-0.123534	0.332554	0.895269	0.613911	FLI1	CN1CCN(CC1)c1ccc(Nc2ncc(Cl)c(Oc3cccc(NC(=O)C=C)c3)n2)cc1	WZ-3146	10 ÂµM	6 h
1604	CPC014_A375_6H:BRD-K99616396-001-01-0:10	Q06710	0.331625	0.123504	0.1616	0.795377	0.478488	PAX8	CC1(C)CNc2cc(NC(=O)c3cccnc3NCc3ccncc3)ccc12	motesanib	10 ÂµM	6 h
1605	CPC017_A375_6H:BRD-K15086322-103-01-0:10	Q13127	0.150822	0.123497	0.318918	0.80195	0.560434	REST	CN1CCN(CC1)C(=O)c1nc2ccc(Cl)cc2[nH]1	JNJ-10191584	10 ÂµM	6 h
1606	CPC011_A375_6H:BRD-K90789829-003-10-8:10	P10276	0.592434	-0.123438	0.25858	0.624933	0.441757	RARA	CCc1nn(CCCN2CCN(CC2)c2cccc(Cl)c2)c(=O)n1CCOc1ccccc1	nefazodone	10 ÂµM	6 h
1607	CPC014_A375_6H:BRD-K95901403-001-01-1:10	Q14765	0.867115	-0.1234	0.344895	0.911403	0.628149	STAT4	Cc1ccc(cc1)S(=O)(=O)Nc1nc2ccccc2nc1Nc1ccc2nsnc2c1	XL-147	10 ÂµM	6 h
1608	CPC014_A375_6H:BRD-K53972329-001-01-3:10	Q13485	0.185995	0.123398	0.481222	0.81115	0.646186	SMAD4	N#CC[C@H](C1CCCC1)n1cc(cn1)-c1ncnc2[nH]ccc12	ruxolitinib	10 ÂµM	6 h
1609	CPC016_A375_6H:BRD-K24675965-001-02-5:10	Q12778	0.224877	0.123332	0.370173	0.801558	0.585865	FOXO1	Brc1ccc(NC(=O)N2NC(=O)[C@H]([C@@H]2c2ccccc2)c2ccccc2)cc1	LY-288513	10 ÂµM	6 h
1610	CPC016_A375_6H:BRD-K28453807-003-05-4:10	Q14765	0.703691	-0.123296	0.344895	0.911403	0.628149	STAT4	CCN(CC)CCOC(=O)C1(CCCC1)c1ccc(cc1)[N+]([O-])=O	nitrocaramiphen	10 ÂµM	6 h
1611	CPC018_A375_6H:BRD-K76617868-003-03-6:10	P42229	0.227542	0.123282	0.314993	0.749739	0.532366	STAT5A	O=S(=O)(N1CCCNCC1)c1cccc2cnccc12	fasudil	10 ÂµM	6 h
1612	CPC017_A375_6H:BRD-K50018155-003-01-3:10	Q16236	0.27499	0.123133	0.470041	0.895656	0.682848	NFE2L2	COc1cc(N)c(Cl)cc1C(=O)CCC1CCN(CCNS(C)(=O)=O)CC1	RS-67506	10 ÂµM	6 h
1613	BRAF001_A375_6H:BRD-K92778217-001-21-0:10	P17542	0.168637	0.123101	0.288648	0.825363	0.557005	TAL1	Cc1cccc(Nc2ccccc2C(O)=O)c1C	mefenamic-acid	10 ÂµM	6 h
1614	CPC009_A375_6H:BRD-A81233518-004-14-6:10	P15336	0.759099	-0.123084	0.427445	0.720966	0.574206	ATF2	C[N+]1(C)CCC(C1)OC(=O)C(O)(C1CCCC1)c1ccccc1	glycopyrrolate	10 ÂµM	6 h
1615	CPC017_A375_6H:BRD-K47639036-003-03-3:10	P17542	0.763521	-0.123075	0.288648	0.825363	0.557005	TAL1	Cc1c(oc2c(cccc2c1=O)C(=O)OCCN1CCCCC1)-c1ccccc1	flavoxate	10 ÂµM	6 h
1616	CPC013_A375_6H:BRD-K24681473-004-01-4:10	P11308	0.642636	-0.123044	0.184656	0.695793	0.440225	ERG	COCC[n+]1c(C)n(Cc2cnccn2)c2c1C(=O)c1ccccc1C2=O	YM-155	10 ÂµM	6 h
1617	CPC016_A375_6H:BRD-K49671696-045-03-6:10	Q13127	0.178328	0.123036	0.318918	0.80195	0.560434	REST	Fc1ccc(cc1)C(=O)C1CCN(CCn2c(=O)[nH]c3ccccc3c2=O)CC1	ketanserin	10 ÂµM	6 h
1618	CPC014_A375_6H:BRD-K99749624-001-01-3:10	P42229	0.867007	-0.123034	0.314993	0.749739	0.532366	STAT5A	Cc1ccc(F)c(NC(=O)Nc2ccc(cc2)-c2cccc3[nH]nc(N)c23)c1	linifanib	10 ÂµM	6 h
1619	CPC017_A375_6H:BRD-K59650319-003-01-7:10	Q14765	0.622052	-0.122948	0.344895	0.911403	0.628149	STAT4	CN(C1CCCCC1)C(=O)c1sc2nc3ccc(N)cc3n2c1C	YM-298198	10 ÂµM	6 h
1620	CPC016_A375_6H:BRD-K37618799-001-01-4:10	P26367	0.710644	-0.122862	0.168309	0.821706	0.495008	PAX6	Clc1ccc2nc(NC(=O)Cc3ccccc3)n3nc(nc3c2c1)-c1ccco1	MRS-1220	10 ÂµM	6 h
1621	CPC017_A375_6H:BRD-K00486786-001-01-4:10	P26367	0.848651	-0.122845	0.168309	0.821706	0.495008	PAX6	Cc1cc2nc3c(nc(=O)[nH]c3=O)n(C)c2cc1C=O	Ro-08-2750	10 ÂµM	6 h
1622	CPC017_A375_6H:BRD-A43930669-003-01-0:10	P40763	0.560329	-0.122842	0.335783	0.819004	0.577393	STAT3	Cc1ccccc1N1CCN(CC1)S(=O)(=O)CC12CCC(C[C@@H]1NC(=O)[C@@H](N)CCS(C)(=O)=O)C2(C)C	L-368899	10 ÂµM	6 h
1623	CPC017_A375_6H:BRD-K66782112-001-01-2:10	Q12778	0.110442	0.122801	0.370173	0.801558	0.585865	FOXO1	NC(=O)CCCCn1ccc(N=C(N)NCC(F)(F)F)n1	ICI-162846	10 ÂµM	6 h
1624	CPC016_A375_6H:BRD-K22010301-001-01-2:10	P04637	0.634602	-0.122663	0.255712	0.693644	0.474678	TP53	COc1oc(=O)c2cc(N)ccc2c1Cl	JLK-6	10 ÂµM	6 h
1625	CPC016_A375_6H:BRD-K22010301-001-01-2:10	Q06710	0.757495	-0.122581	0.1616	0.795377	0.478488	PAX8	COc1oc(=O)c2cc(N)ccc2c1Cl	JLK-6	10 ÂµM	6 h
1626	CPC020_A375_6H:BRD-K08806317-001-02-1:10	P40763	0.666427	-0.122563	0.335783	0.819004	0.577393	STAT3	CC(C)(C)NC[C@H](O)COc1nsnc1N1CCOCC1	timolol	10 ÂµM	6 h
1627	CPC016_A375_6H:BRD-K68264559-045-01-6:10	P40763	0.652961	-0.12255	0.335783	0.819004	0.577393	STAT3	Brc1c(NC2=NCCN2)ccc2nccnc12	brimonidine	10 ÂµM	6 h
1628	CPC017_A375_6H:BRD-K60184833-001-03-1:10	P23769	0.624045	-0.122545	0.304433	0.811158	0.557795	GATA2	NC(=O)C(=C\c1ccc(O)c(O)c1)\C#N	tyrphostin-AG-99	10 ÂµM	6 h
1629	CPC014_A375_6H:BRD-K99749624-001-01-3:10	Q04206	0.75158	-0.122537	0.357541	0.723964	0.540752	RELA	Cc1ccc(F)c(NC(=O)Nc2ccc(cc2)-c2cccc3[nH]nc(N)c23)c1	linifanib	10 ÂµM	6 h
1630	CPC014_A375_6H:BRD-K18135438-001-08-4:10	Q13485	0.791173	-0.122511	0.481222	0.81115	0.646186	SMAD4	C[C@H](CCC(O)=O)[C@H]1CC[C@H]2[C@@H]3[C@H](O)C[C@@H]4C[C@H](O)CC[C@]4(C)[C@H]3CC[C@]12C	chenodeoxycholic-acid	10 ÂµM	6 h
1631	CPC014_A375_6H:BRD-K93331255-001-01-2:10	P42224	0.892359	-0.122483	0.499958	0.788496	0.644227	STAT1	NCCCC[C@H](NC(=O)[C@@H]1CCCN1C(=O)[C@@H]1CSSC[C@H](N)C(=O)N[C@@H](Cc2ccc(O)cc2)C(=O)N[C@@H](Cc2ccccc2)C(=O)N[C@@H](CCC(N)=O)C(=O)N[C@@H](CC(N)=O)C(=O)N1)C(=O)NCC(N)=O	lypressin	10 ÂµM	6 h
1632	CPC013_A375_6H:BRD-K24681473-004-01-4:10	P15036	0.646333	-0.122476	0.221015	0.755336	0.488175	ETS2	COCC[n+]1c(C)n(Cc2cnccn2)c2c1C(=O)c1ccccc1C2=O	YM-155	10 ÂµM	6 h
1633	CPC014_A375_6H:BRD-K85402309-001-01-7:10	Q00653	0.0812528	0.12247	0.385304	0.510243	0.447774	NFKB2	CN1CCN(CC1)c1ccc2nc([nH]c2c1)-c1c(N)c2c(F)cccc2[nH]c1=O	dovitinib	10 ÂµM	6 h
1634	CPC014_A375_6H:BRD-K66956375-001-05-5:10	Q16236	0.832529	-0.122456	0.470041	0.895656	0.682848	NFE2L2	CCCCCCCC\C=C/CCCCCCCC(=O)NCCO	oleoylethanolamide	10 ÂµM	6 h
1635	CPC017_A375_6H:BRD-K67298865-001-03-3:10	Q12778	0.200912	0.12244	0.370173	0.801558	0.585865	FOXO1	NC(=O)c1ccc(cc1)-c1nc(c([nH]1)-c1ccccn1)-c1ccc2OCOc2c1	SB-431542	10 ÂµM	6 h
1636	CPC013_A375_6H:BRD-K31553034-001-01-4:10	Q04206	0.762713	-0.122408	0.357541	0.723964	0.540752	RELA	COc1nc(C)cnc1NS(=O)(=O)c1cccnc1-c1ccc(cc1)-c1nnco1	zibotentan	10 ÂµM	6 h
1637	CPC016_A375_6H:BRD-A80641450-001-01-4:10	P42224	0.804372	-0.12237	0.499958	0.788496	0.644227	STAT1	CC(C)CC(NC(=O)N1CCCCCC1)C(=O)NC(Cc2cn(C)c3ccccc23)C(=O)NC(Cc4ccccn4)C(=O)O	FR-139317	10 ÂµM	6 h
1638	CPC013_A375_6H:BRD-K15600710-066-01-7:10	P52630	0.592874	-0.122359	0.427314	0.814031	0.620673	STAT2	COC1=CC(=N\C\1=C/c1[nH]c(C)cc1C)c1cc2ccccc2[nH]1	obatoclax	10 ÂµM	6 h
1639	CPC017_A375_6H:BRD-A39747742-001-03-5:10	Q13127	0.112823	0.122309	0.318918	0.80195	0.560434	REST	CCCCC(=O)O[C@H]1CCC2C3CCc4cc(O)ccc4C3CC[C@]12C	estradiol-valerate	10 ÂµM	6 h
1640	CPC013_A375_6H:BRD-K15600710-066-01-7:10	Q01201	0.784474	-0.122296	0.295347	0.578295	0.436821	RELB	COC1=CC(=N\C\1=C/c1[nH]c(C)cc1C)c1cc2ccccc2[nH]1	obatoclax	10 ÂµM	6 h
1641	CPC017_A375_6H:BRD-K15791587-003-01-7:10	P40763	0.7209	-0.122264	0.335783	0.819004	0.577393	STAT3	FC(F)(F)c1cc(CO[C@H]2CCCN[C@H]2c2ccccc2)cc(c1)C(F)(F)F	L-733060	10 ÂµM	6 h
1642	CPC018_A375_6H:BRD-K10705233-001-01-4:10	P10275	0.609972	-0.122167	0.314701	0.828363	0.571532	AR	COc1ccc2n(C(=O)c3cccc(Cl)c3Cl)c(C)c(CCN3CCOCC3)c2c1	GW-405833	10 ÂµM	6 h
1643	CPC017_A375_6H:BRD-A43930669-003-01-0:10	P17542	0.81418	-0.122163	0.288648	0.825363	0.557005	TAL1	Cc1ccccc1N1CCN(CC1)S(=O)(=O)CC12CCC(C[C@@H]1NC(=O)[C@@H](N)CCS(C)(=O)=O)C2(C)C	L-368899	10 ÂµM	6 h
1644	CPC017_A375_6H:BRD-K60298136-001-01-7:10	P23769	0.571868	-0.122129	0.304433	0.811158	0.557795	GATA2	COC(=O)c1csc(n1)C(=O)c2c[nH]c3ccccc23	ITE	10 ÂµM	6 h
1645	CPC014_A375_6H:BRD-K71035033-001-01-4:10	Q08050	0.461485	0.122127	0.53889	0.87384	0.706365	FOXM1	CN1CCN(Cc2ccc(cc2)C(=O)Nc2ccc(C)c(Nc3nc(cs3)-c3cccnc3)c2)CC1	masitinib	10 ÂµM	6 h
1646	CPC015_A375_6H:BRD-K22503835-001-06-0:10	Q15672	0.711117	-0.122121	0.264976	0.843533	0.554255	TWIST1	ONC(=O)CCCCCN1C(=O)c2cccc3cccc(C1=O)c23	scriptaid	10 ÂµM	6 h
1647	CPC017_A375_6H:BRD-K12867552-001-01-3:10	P15036	0.452895	-0.122115	0.221015	0.755336	0.488175	ETS2	CN(C)Cc1c(oc2ccccc12)C(=O)NCCOc1ccc(cc1)C(=O)NO	PCI-24781	10 ÂµM	6 h
1648	CPC014_A375_6H:BRD-K41170226-001-05-4:10	Q01543	0.869188	-0.122113	0.332554	0.895269	0.613911	FLI1	C[C@H](CCC(O)=O)[C@H]1CC[C@H]2[C@@H]3CC[C@@H]4C[C@H](O)CC[C@]4(C)[C@H]3C[C@H](O)[C@]12C	deoxycholic-acid	10 ÂµM	6 h
1649	CPC014_A375_6H:BRD-K50720187-050-04-1:10	P17947	0.119764	0.122087	0.405834	0.897712	0.651773	SPI1	CCOC(=O)Nc1ccc(NCc2ccc(F)cc2)nc1N	flupirtine	10 ÂµM	6 h
1650	CPC017_A375_6H:BRD-K67298865-001-03-3:10	P42224	0.831361	-0.122064	0.499958	0.788496	0.644227	STAT1	NC(=O)c1ccc(cc1)-c1nc(c([nH]1)-c1ccccn1)-c1ccc2OCOc2c1	SB-431542	10 ÂµM	6 h
1651	CPC017_A375_6H:BRD-K73397362-001-01-7:10	Q9Y261	0.440053	-0.122056	0.237647	0.831388	0.534517	FOXA2	C1CCC(CC1)n1cnc2c(Nc3ccc(cc3)N3CCOCC3)nc(Oc3cccc4ccccc34)nc12	purmorphamine	10 ÂµM	6 h
1652	CPC017_A375_6H:BRD-K10177585-003-01-6:10	Q14765	0.691476	-0.122036	0.344895	0.911403	0.628149	STAT4	CC[C@@H]1CN2C(=N1)c1[nH]c(nc1N(C)C2=O)-c1ccccc1	PSB-11	10 ÂµM	6 h
1653	CPC016_A375_6H:BRD-K10042277-001-04-3:10	P23769	0.583647	-0.122024	0.304433	0.811158	0.557795	GATA2	Clc1ccc2Nc3ccccc3C(=Nc2c1)N1CCNCC1	desmethylclozapine	10 ÂµM	6 h
1654	CPC014_A375_6H:BRD-K83794624-001-01-7:10	P17947	0.64564	-0.122018	0.405834	0.897712	0.651773	SPI1	COc1cccc2C(=O)c3c(O)c4C[C@](O)(C[C@H](O[C@H]5C[C@H](N)[C@H](O[C@@H]6CCCCO6)[C@H](C)O5)c4c(O)c3C(=O)c12)C(=O)CO	pirarubicin	10 ÂµM	6 h
1655	CPC014_A375_6H:BRD-K23192422-001-01-1:10	Q13485	0.0939264	0.121987	0.481222	0.81115	0.646186	SMAD4	C[C@]12O[C@H](C[C@]1(O)CO)n1c3ccccc3c3c4C(=O)NCc4c4c5ccccc5n2c4c13	lestaurtinib	10 ÂµM	6 h
1656	CPC017_A375_6H:BRD-K15791587-003-01-7:10	P17542	0.811634	-0.121985	0.288648	0.825363	0.557005	TAL1	FC(F)(F)c1cc(CO[C@H]2CCCN[C@H]2c2ccccc2)cc(c1)C(F)(F)F	L-733060	10 ÂµM	6 h
1657	CPC018_A375_6H:BRD-K75641298-001-01-5:10	Q16236	0.191297	0.121972	0.470041	0.895656	0.682848	NFE2L2	CCN(CC)CCNC(=O)c1cc(Cl)c(N)cc1OC	metoclopramide	10 ÂµM	6 h
1658	CPC017_A375_6H:BRD-K60298136-001-01-7:10	P04150	0.565992	-0.121965	0.421061	0.829983	0.625522	NR3C1	COC(=O)c1csc(n1)C(=O)c2c[nH]c3ccccc23	ITE	10 ÂµM	6 h
1659	CPC016_A375_6H:BRD-K79684402-300-01-0:10	P49715	0.649137	-0.121927	0.159147	0.776762	0.467955	CEBPA	Cc1ncc(CN2CCC(=CC2)c2ccccc2)c(N)n1	Ro-10-5824	10 ÂµM	6 h
1660	CPC017_A375_6H:BRD-K11911061-003-02-8:10	Q14209	0.3284	0.121925	0.546936	0.73274	0.639838	E2F2	COc1ccc(NC(=O)c2ccc(cc2)-c2ccc(cc2C)-c2noc(C)n2)cc1N1CCN(C)CC1	GR-127935	10 ÂµM	6 h
1661	CPC014_A375_6H:BRD-K86930074-001-01-9:10	P26367	0.355776	0.12189	0.168309	0.821706	0.495008	PAX6	COc1cc2c(Oc3ccc4[nH]c(C)cc4c3F)ncnc2cc1OCCCN1CCCC1	cediranib	10 ÂµM	6 h
1662	CPC016_A375_6H:BRD-K67537649-001-01-1:10	Q13485	0.11153	0.121874	0.481222	0.81115	0.646186	SMAD4	COc1ccc(Cl)cc1NC(=O)Nc1cc(C)nc2ccccc12	PQ-401	10 ÂµM	6 h
1663	CPC017_A375_6H:BRD-K66782112-001-01-2:10	Q06710	0.757366	-0.121861	0.1616	0.795377	0.478488	PAX8	NC(=O)CCCCn1ccc(N=C(N)NCC(F)(F)F)n1	ICI-162846	10 ÂµM	6 h
1664	CPC009_A375_6H:BRD-A81233518-004-14-6:10	Q15672	0.653028	-0.121855	0.264976	0.843533	0.554255	TWIST1	C[N+]1(C)CCC(C1)OC(=O)C(O)(C1CCCC1)c1ccccc1	glycopyrrolate	10 ÂµM	6 h
1665	CPC018_A375_6H:BRD-K25906698-303-01-9:10	P42224	0.428887	0.121826	0.499958	0.788496	0.644227	STAT1	C(C1CCNCC1)c1c[nH]cn1	immepip	10 ÂµM	6 h
1666	CPC015_A375_6H:BRD-K22503835-001-06-0:10	P26367	0.819367	-0.121823	0.168309	0.821706	0.495008	PAX6	ONC(=O)CCCCCN1C(=O)c2cccc3cccc(C1=O)c23	scriptaid	10 ÂµM	6 h
1667	CPC017_A375_6H:BRD-K76840893-003-01-7:10	P23771	0.588499	-0.121822	0.228865	0.732316	0.480591	GATA3	CC(C)(Cc1c[nH]c2ccc(Cl)cc12)NCCOc1ccccc1OCC1CC1	RS-17053	10 ÂµM	6 h
1668	CPC017_A375_6H:BRD-K59650319-003-01-7:10	Q00978	0.145427	0.121818	0.481361	0.793278	0.637319	IRF9	CN(C1CCCCC1)C(=O)c1sc2nc3ccc(N)cc3n2c1C	YM-298198	10 ÂµM	6 h
1669	CPC017_A375_6H:BRD-K73397362-001-01-7:10	Q9NQB0	0.295216	0.121807	0.394001	0.815583	0.604792	TCF7L2	C1CCC(CC1)n1cnc2c(Nc3ccc(cc3)N3CCOCC3)nc(Oc3cccc4ccccc34)nc12	purmorphamine	10 ÂµM	6 h
1670	CPC014_A375_6H:BRD-K01253243-001-01-4:10	P18146	0.249905	0.121792	0.349513	0.748207	0.54886	EGR1	CN(C)CCOc1ccc(cc1)-c1nc(c([nH]1)-c1ccc2c(CC\C2=N\O)c1)-c1ccncc1	SB-590885	10 ÂµM	6 h
1671	CPC014_A375_6H:BRD-K29582115-311-02-0:10	P51692	0.668698	-0.121778	0.25082	0.796992	0.523906	STAT5B	Clc1cc2NC(=O)Cc2cc1CCN1CCN(CC1)c1nsc2ccccc12	ziprasidone	10 ÂµM	6 h
1672	CPC017_A375_6H:BRD-A39522003-001-01-0:10	P40763	0.560445	-0.121758	0.335783	0.819004	0.577393	STAT3	CCCCCCCCC=CCCCCCCCC(=O)NC(CO)Cc1ccc(O)cc1	OMDM-2	10 ÂµM	6 h
1673	CPC010_A375_6H:BRD-K28912512-001-18-2:10	Q00978	0.182118	0.121753	0.481361	0.793278	0.637319	IRF9	NC(=O)c1cccnc1	nicotinamide	10 ÂµM	6 h
1674	CPC017_A375_6H:BRD-K60298136-001-01-7:10	Q9NQB0	0.317532	0.121723	0.394001	0.815583	0.604792	TCF7L2	COC(=O)c1csc(n1)C(=O)c2c[nH]c3ccccc23	ITE	10 ÂµM	6 h
1675	CPC014_A375_6H:BRD-K99749624-001-01-3:10	P01106	0.915941	-0.121714	0.309443	0.62918	0.469311	MYC	Cc1ccc(F)c(NC(=O)Nc2ccc(cc2)-c2cccc3[nH]nc(N)c23)c1	linifanib	10 ÂµM	6 h
1676	CPC014_A375_6H:BRD-K01253243-001-01-4:10	Q13127	0.679081	-0.121703	0.318918	0.80195	0.560434	REST	CN(C)CCOc1ccc(cc1)-c1nc(c([nH]1)-c1ccc2c(CC\C2=N\O)c1)-c1ccncc1	SB-590885	10 ÂµM	6 h
1677	CPC017_A375_6H:BRD-K15791587-003-01-7:10	P10914	0.701341	-0.121648	0.430018	0.825972	0.627995	IRF1	FC(F)(F)c1cc(CO[C@H]2CCCN[C@H]2c2ccccc2)cc(c1)C(F)(F)F	L-733060	10 ÂµM	6 h
1678	CPC017_A375_6H:BRD-A47633927-001-01-8:10	P14859	0.612197	-0.121641	0.256612	0.80515	0.530881	POU2F1	CC(C)CC(NC(=O)OCC1c2ccccc2-c3ccccc13)C(=O)O	NPC-15199	10 ÂµM	6 h
1679	BRAF001_A375_6H:BRD-K16478699-001-05-0:10	P18848	0.951389	-0.121562	0.547389	0.87605	0.71172	ATF4	CCCS(=O)(=O)Nc1ccc(F)c(C(=O)c2c[nH]c3ncc(Cl)cc23)c1F	PLX-4720	10 ÂµM	6 h
1680	CPC016_A375_6H:BRD-K87048468-003-01-9:10	P40763	0.513243	-0.121559	0.335783	0.819004	0.577393	STAT3	COc1cc(OC)c(cc1NS(=O)(=O)c1ccc(cc1)C(F)(F)F)C(=O)CCCCN1CCC2(CC1)NC(=O)NC2=O	RS-102221	10 ÂµM	6 h
1681	CPC014_A375_6H:BRD-K18135438-001-08-4:10	Q00613	0.190296	0.121519	0.135666	0.712974	0.42432	HSF1	C[C@H](CCC(O)=O)[C@H]1CC[C@H]2[C@@H]3[C@H](O)C[C@@H]4C[C@H](O)CC[C@]4(C)[C@H]3CC[C@]12C	chenodeoxycholic-acid	10 ÂµM	6 h
1682	CPC017_A375_6H:BRD-K35559145-050-03-6:10	P17542	0.713534	-0.121517	0.288648	0.825363	0.557005	TAL1	COc1ccc2Sc3ccccc3N(C[C@H](C)CN(C)C)c2c1	levomepromazine	10 ÂµM	6 h
1683	CPC017_A375_6H:BRD-K17896185-001-01-2:10	P15036	0.682794	-0.121497	0.221015	0.755336	0.488175	ETS2	CCC(=O)N(C1CCN(CCc2ccc(cc2)N=C=S)CC1)c1ccccc1	FIT	10 ÂµM	6 h
1684	CPC016_A375_6H:BRD-K24675965-001-02-5:10	Q14765	0.671129	-0.121433	0.344895	0.911403	0.628149	STAT4	Brc1ccc(NC(=O)N2NC(=O)[C@H]([C@@H]2c2ccccc2)c2ccccc2)cc1	LY-288513	10 ÂµM	6 h
1685	CPC014_A375_6H:BRD-K50720187-050-04-1:10	Q16236	0.745785	-0.121425	0.470041	0.895656	0.682848	NFE2L2	CCOC(=O)Nc1ccc(NCc2ccc(F)cc2)nc1N	flupirtine	10 ÂµM	6 h
1686	CPC013_A375_6H:BRD-K66175015-001-01-7:10	P19838	0.66519	-0.121405	0.387557	0.792354	0.589956	NFKB1	CN(C)C\C=C\C(=O)Nc1cc2c(Nc3ccc(F)c(Cl)c3)ncnc2cc1O[C@H]1CCOC1	afatinib	10 ÂµM	6 h
1687	CPC013_A375_6H:BRD-K24681473-004-01-4:10	P51692	0.669385	-0.121372	0.25082	0.796992	0.523906	STAT5B	COCC[n+]1c(C)n(Cc2cnccn2)c2c1C(=O)c1ccccc1C2=O	YM-155	10 ÂµM	6 h
1688	CPC017_A375_6H:BRD-K47639036-003-03-3:10	P15036	0.713506	-0.121364	0.221015	0.755336	0.488175	ETS2	Cc1c(oc2c(cccc2c1=O)C(=O)OCCN1CCCCC1)-c1ccccc1	flavoxate	10 ÂµM	6 h
1689	CPC017_A375_6H:BRD-K11373525-003-01-3:10	P10275	0.103877	0.121292	0.314701	0.828363	0.571532	AR	CCc1cc2N(Cc3ccc(cc3)-c3ccccc3-c3nnn[nH]3)C(=O)CCc2c(CC)n1	ZD-7155	10 ÂµM	6 h
1690	CPC017_A375_6H:BRD-K11911061-003-02-8:10	P17542	0.747583	-0.121275	0.288648	0.825363	0.557005	TAL1	COc1ccc(NC(=O)c2ccc(cc2)-c2ccc(cc2C)-c2noc(C)n2)cc1N1CCN(C)CC1	GR-127935	10 ÂµM	6 h
1691	CPC008_A375_6H:BRD-K44432556-001-03-0:10	Q15672	0.601732	-0.121249	0.264976	0.843533	0.554255	TWIST1	C(Nc1nc(nnc1-c1ccccc1)-c1ccccn1)c1ccc(cc1)-c1ccccc1	VU-0418946-1	10 ÂµM	6 h
1692	CPC018_A375_6H:BRD-K10705233-001-01-4:10	P10914	0.485855	0.121142	0.430018	0.825972	0.627995	IRF1	COc1ccc2n(C(=O)c3cccc(Cl)c3Cl)c(C)c(CCN3CCOCC3)c2c1	GW-405833	10 ÂµM	6 h
1693	CPC014_A375_6H:BRD-K77008974-001-01-6:10	Q13485	0.809964	-0.121065	0.481222	0.81115	0.646186	SMAD4	COC(=O)Nc1ccc(cc1)-c1nc(N2CCOCC2)c2cnn(C3CCN(CC3)C(=O)OC)c2n1	WYE-354	10 ÂµM	6 h
1694	CPC014_A375_6H:BRD-K01436366-001-02-4:10	Q08050	0.504501	0.121041	0.53889	0.87384	0.706365	FOXM1	COc1cc(ccc1Nc1ncc2N(C)C(=O)c3ccccc3N(C)c2n1)C(=O)N1CCC(CC1)N1CCN(C)CC1	XMD-1150	10 ÂµM	6 h
1695	CPC012_A375_6H:BRD-K87909389-003-01-8:10	Q04206	0.164212	0.121035	0.357541	0.723964	0.540752	RELA	CN1CC[C@@H]([C@H](O)C1)c1c(O)cc(O)c2c1oc(cc2=O)-c1ccccc1Cl	alvocidib	10 ÂµM	6 h
1696	CPC017_A375_6H:BRD-K82823804-001-01-7:10	P42226	0.766086	-0.120971	0.268293	0.783429	0.525861	STAT6	Oc1ccc2[nH]c3cc(c4C(=O)NC(=O)c4c3c2c1)-c1ccccc1	PD-407824	10 ÂµM	6 h
1697	CPC018_A375_6H:BRD-A36267905-003-12-7:10	P19838	0.114283	0.120922	0.387557	0.792354	0.589956	NFKB1	CC(CCc1ccccc1)NC(C)C(O)c1ccc(O)cc1	buphenine	10 ÂµM	6 h
1698	CPC014_A375_6H:BRD-K40175214-001-01-7:10	P11831	0.247363	0.120919	0.289231	0.821511	0.555371	SRF	CCC(=O)N1CCN(CC1)c1ccc(cc1C(F)(F)F)-n1c2c(ccc1=O)cnc1ccc(cc21)-c1cnc2ccccc2c1	torin-1	10 ÂµM	6 h
1699	CPC016_A375_6H:BRD-K87696786-003-01-0:10	Q9UJU2	0.340999	0.120914	0.380187	0.836627	0.608407	LEF1	COc1ccc(Nc2ncnc3ccc(OC)cc23)cc1	LY-456236	10 ÂµM	6 h
1700	CPC014_A375_6H:BRD-K53561341-001-02-6:10	Q12778	0.639701	-0.120896	0.370173	0.801558	0.585865	FOXO1	CCN1CCN(CC1)C(=O)Cc1ccc(Nc2ncc(F)c(Nc3ccc(cc3)C(=O)Nc3ccccc3Cl)n2)cc1	aurora-a-inhibitor-i	10 ÂµM	6 h
1701	CPC014_A375_6H:BRD-K77008974-001-01-6:10	O43524	0.828662	-0.120895	0.521626	0.77441	0.648018	FOXO3	COC(=O)Nc1ccc(cc1)-c1nc(N2CCOCC2)c2cnn(C3CCN(CC3)C(=O)OC)c2n1	WYE-354	10 ÂµM	6 h
1702	CPC014_A375_6H:BRD-K01253243-001-01-4:10	P04150	0.599406	-0.120889	0.421061	0.829983	0.625522	NR3C1	CN(C)CCOc1ccc(cc1)-c1nc(c([nH]1)-c1ccc2c(CC\C2=N\O)c1)-c1ccncc1	SB-590885	10 ÂµM	6 h
1703	CPC016_A375_6H:BRD-A64227845-004-02-8:10	P10275	0.0860568	0.120885	0.314701	0.828363	0.571532	AR	Oc1cc2CCN(CC=C)CC(c3ccccc3)c2cc1O	SKF-77434	10 ÂµM	6 h
1704	CPC018_A375_6H:BRD-K19605405-001-01-9:10	P42229	0.257837	0.120863	0.314993	0.749739	0.532366	STAT5A	Nc1nc(NCCc2ccc(O)cc2)nc2nc(nn12)-c1ccco1	ZM-241385	10 ÂµM	6 h
1705	CPC018_A375_6H:BRD-K69195780-001-01-5:10	P51692	0.168599	0.120846	0.25082	0.796992	0.523906	STAT5B	COc1ccccc1N1CCN(CCCCN2C(=O)c3ccccc3C2=O)CC1	NAN-190	10 ÂµM	6 h
1706	CPC014_A375_6H:BRD-K40175214-001-01-7:10	Q01094	0.283847	0.120841	0.408064	0.818052	0.613058	E2F1	CCC(=O)N1CCN(CC1)c1ccc(cc1C(F)(F)F)-n1c2c(ccc1=O)cnc1ccc(cc21)-c1cnc2ccccc2c1	torin-1	10 ÂµM	6 h
1707	CPC014_A375_6H:BRD-K83794624-001-01-7:10	Q14765	0.664942	-0.120812	0.344895	0.911403	0.628149	STAT4	COc1cccc2C(=O)c3c(O)c4C[C@](O)(C[C@H](O[C@H]5C[C@H](N)[C@H](O[C@@H]6CCCCO6)[C@H](C)O5)c4c(O)c3C(=O)c12)C(=O)CO	pirarubicin	10 ÂµM	6 h
1708	CPC014_A375_6H:BRD-K01436366-001-02-4:10	Q07869	0.661534	-0.120781	0.111844	0.543656	0.32775	PPARA	COc1cc(ccc1Nc1ncc2N(C)C(=O)c3ccccc3N(C)c2n1)C(=O)N1CCC(CC1)N1CCN(C)CC1	XMD-1150	10 ÂµM	6 h
1709	CPC014_A375_6H:BRD-K71035033-001-01-4:10	Q13127	0.741564	-0.120774	0.318918	0.80195	0.560434	REST	CN1CCN(Cc2ccc(cc2)C(=O)Nc2ccc(C)c(Nc3nc(cs3)-c3cccnc3)c2)CC1	masitinib	10 ÂµM	6 h
1710	CPC017_A375_6H:BRD-K11911061-003-02-8:10	P11308	0.865862	-0.120765	0.184656	0.695793	0.440225	ERG	COc1ccc(NC(=O)c2ccc(cc2)-c2ccc(cc2C)-c2noc(C)n2)cc1N1CCN(C)CC1	GR-127935	10 ÂµM	6 h
1711	CPC008_A375_6H:BRD-K44432556-001-03-0:10	Q16236	0.775999	-0.12073	0.470041	0.895656	0.682848	NFE2L2	C(Nc1nc(nnc1-c1ccccc1)-c1ccccn1)c1ccc(cc1)-c1ccccc1	VU-0418946-1	10 ÂµM	6 h
1712	CPC014_A375_6H:BRD-K37846922-001-07-8:10	Q06710	0.287683	0.120719	0.1616	0.795377	0.478488	PAX8	C(c1c[nH]c2ccccc12)c1c[nH]c2ccccc12	3,3'-diindolylmethane	10 ÂµM	6 h
1713	CPC014_A375_6H:BRD-K68174511-001-01-7:10	Q00653	0.2052	0.120717	0.385304	0.510243	0.447774	NFKB2	Nc1ccc(cn1)-c1ccc2ncc3ccc(=O)n(-c4cccc(c4)C(F)(F)F)c3c2c1	torin-2	10 ÂµM	6 h
1714	CPC016_A375_6H:BRD-A75478957-001-01-6:10	P10914	0.887427	-0.120682	0.430018	0.825972	0.627995	IRF1	CC(C)C(NS(=O)(=O)c1ccc(cc1)c2ccc(Br)cc2)C(=O)O	PD-166793	10 ÂµM	6 h
1715	CPC017_A375_6H:BRD-K78692225-001-11-2:10	P26367	0.880582	-0.120679	0.168309	0.821706	0.495008	PAX6	Cc1oncc1C(=O)Nc1ccc(cc1)C(F)(F)F	leflunomide	10 ÂµM	6 h
1716	CPC016_A375_6H:BRD-A80641450-001-01-4:10	P52630	0.260128	0.12067	0.427314	0.814031	0.620673	STAT2	CC(C)CC(NC(=O)N1CCCCCC1)C(=O)NC(Cc2cn(C)c3ccccc23)C(=O)NC(Cc4ccccn4)C(=O)O	FR-139317	10 ÂµM	6 h
1717	CPC020_A375_6H:BRD-K50398167-236-17-7:10	Q16236	0.21665	0.120661	0.470041	0.895656	0.682848	NFE2L2	Cc1ccc(Cl)c(Nc2ccccc2C(O)=O)c1Cl	meclofenamic-acid	10 ÂµM	6 h
1718	CPC017_A375_6H:BRD-K09638361-001-01-4:10	P10914	0.791153	-0.120653	0.430018	0.825972	0.627995	IRF1	COc1cc(OC)c(/C=C\2/C(=O)Nc3ccccc23)c(OC)c1	IC-261	10 ÂµM	6 h
1719	CPC006_A375_6H:BRD-K85606544-001-01-8:10	Q04206	0.799401	-0.120624	0.357541	0.723964	0.540752	RELA	CCOc1cc2ncc(C#N)c(Nc3ccc(OCc4ccccn4)c(Cl)c3)c2cc1NC(=O)\C=C\CN(C)C	neratinib	10 ÂµM	6 h
1720	CPC017_A375_6H:BRD-K47639036-003-03-3:10	P23771	0.490451	-0.120556	0.228865	0.732316	0.480591	GATA3	Cc1c(oc2c(cccc2c1=O)C(=O)OCCN1CCCCC1)-c1ccccc1	flavoxate	10 ÂµM	6 h
1721	CPC006_A375_6H:BRD-K19295594-001-08-5:11.1	Q16236	0.833869	-0.120552	0.470041	0.895656	0.682848	NFE2L2	CC(C)c1c(O)c(O)c(C=O)c2c(O)c(c(C)cc12)-c1c(C)cc2c(C(C)C)c(O)c(O)c(C=O)c2c1O	gossypol	10 ÂµM	6 h
1722	CPC017_A375_6H:BRD-K66782112-001-01-2:10	P42224	0.856579	-0.120507	0.499958	0.788496	0.644227	STAT1	NC(=O)CCCCn1ccc(N=C(N)NCC(F)(F)F)n1	ICI-162846	10 ÂµM	6 h
1723	CPC014_A375_6H:BRD-K50140147-001-01-0:10	Q01094	0.367889	0.120481	0.408064	0.818052	0.613058	E2F1	COc1cc(ccc1Nc1ncc(Cl)c(Nc2ccccc2S(=O)(=O)C(C)C)n1)N1CCC(CC1)N1CCN(C)CC1	NVP-TAE684	10 ÂµM	6 h
1724	CPC016_A375_6H:BRD-A82590476-001-01-1:10	P11831	0.90182	-0.120473	0.289231	0.821511	0.555371	SRF	CN(Cc1ccccc1)C(=O)C(Cc2ccc3ccccc3c2)NC(=O)C4CCCN4C(=O)Nc5ccccc5[N+](=O)[O-]	SDZ-NKT-343	10 ÂµM	6 h
1725	CPC016_A375_6H:BRD-K96862998-001-03-1:10	P52630	0.297939	0.120458	0.427314	0.814031	0.620673	STAT2	Cc1ccc(=O)n(c1)-c1ccccc1	pirfenidone	10 ÂµM	6 h
1726	CPC013_A375_6H:BRD-K24681473-004-01-4:10	Q00653	0.192761	0.120452	0.385304	0.510243	0.447774	NFKB2	COCC[n+]1c(C)n(Cc2cnccn2)c2c1C(=O)c1ccccc1C2=O	YM-155	10 ÂµM	6 h
1727	CPC011_A375_6H:BRD-K53857191-001-16-9:10	P51692	0.124251	0.120435	0.25082	0.796992	0.523906	STAT5B	Cc1nc2CCCCn2c(=O)c1CCN1CCC(CC1)c1noc2cc(F)ccc12	risperidone	10 ÂµM	6 h
1728	CPC014_A375_6H:BRD-K76723084-001-15-8:10	P17947	0.124619	0.120412	0.405834	0.897712	0.651773	SPI1	CC(/C=C/C1=C(C)CCCC1(C)C)=C\C=C\C(C)=C/C(O)=O	isotretinoin	10 ÂµM	6 h
1729	CPC017_A375_6H:BRD-K20287671-001-03-6:10	Q13485	0.225859	0.120394	0.481222	0.81115	0.646186	SMAD4	CN(C)c1ccc(cc1)\C=C1/C(=O)Nc2ccccc12	SU-4312	10 ÂµM	6 h
1730	CPC017_A375_6H:BRD-K13646352-001-01-2:10	Q9NQB0	0.28824	0.120382	0.394001	0.815583	0.604792	TCF7L2	CO[C@@H]1[C@@H](C[C@H]2O[C@]1(C)n1c3ccccc3c3c4CNC(=O)c4c4c5ccccc5n2c4c13)N(C)C(=O)c1ccccc1	midostaurin	10 ÂµM	6 h
1731	CPC016_A375_6H:BRD-A64227845-004-02-8:10	P52630	0.343009	0.120359	0.427314	0.814031	0.620673	STAT2	Oc1cc2CCN(CC=C)CC(c3ccccc3)c2cc1O	SKF-77434	10 ÂµM	6 h
1732	CPC017_A375_6H:BRD-K17896185-001-01-2:10	Q12778	0.295759	0.12034	0.370173	0.801558	0.585865	FOXO1	CCC(=O)N(C1CCN(CCc2ccc(cc2)N=C=S)CC1)c1ccccc1	FIT	10 ÂµM	6 h
1733	CPC014_A375_6H:BRD-K99964838-001-03-6:10	Q14765	0.728513	-0.120339	0.344895	0.911403	0.628149	STAT4	COc1cc(Nc2c(cnc3cc(OCCCN4CCN(C)CC4)c(OC)cc23)C#N)c(Cl)cc1Cl	bosutinib	10 ÂµM	6 h
1734	CPC017_A375_6H:BRD-K12867552-001-01-3:10	P01106	0.635104	0.1203	0.309443	0.62918	0.469311	MYC	CN(C)Cc1c(oc2ccccc12)C(=O)NCCOc1ccc(cc1)C(=O)NO	PCI-24781	10 ÂµM	6 h
1735	CPC017_A375_6H:BRD-K15086322-103-01-0:10	P01106	0.573963	0.120247	0.309443	0.62918	0.469311	MYC	CN1CCN(CC1)C(=O)c1nc2ccc(Cl)cc2[nH]1	JNJ-10191584	10 ÂµM	6 h
1736	CPC013_A375_6H:BRD-K24681473-004-01-4:10	P11831	0.769241	-0.120247	0.289231	0.821511	0.555371	SRF	COCC[n+]1c(C)n(Cc2cnccn2)c2c1C(=O)c1ccccc1C2=O	YM-155	10 ÂµM	6 h
1737	CPC013_A375_6H:BRD-K09485525-001-01-3:10	P42224	0.904458	-0.120213	0.499958	0.788496	0.644227	STAT1	CN(C)c1ccccc1CN1CCCN(Cc2ccccc2N(C)C)C1c1ccncc1	GANT-61	10 ÂµM	6 h
1738	CPC014_A375_6H:BRD-K71035033-001-01-4:10	P18848	0.190594	0.120156	0.547389	0.87605	0.71172	ATF4	CN1CCN(Cc2ccc(cc2)C(=O)Nc2ccc(C)c(Nc3nc(cs3)-c3cccnc3)c2)CC1	masitinib	10 ÂµM	6 h
1739	CPC014_A375_6H:BRD-K70401845-001-02-5:10	Q01543	0.671377	-0.120095	0.332554	0.895269	0.613911	FLI1	COCCOc1cc2ncnc(Nc3cccc(c3)C#C)c2cc1OCCOC	erlotinib	10 ÂµM	6 h
1740	CPC013_A375_6H:BRD-K15600710-066-01-7:10	P18848	0.795439	-0.120031	0.547389	0.87605	0.71172	ATF4	COC1=CC(=N\C\1=C/c1[nH]c(C)cc1C)c1cc2ccccc2[nH]1	obatoclax	10 ÂµM	6 h
1741	CPC017_A375_6H:BRD-K94176593-001-02-9:10	Q13127	0.125069	0.120029	0.318918	0.80195	0.560434	REST	Nc1cccc(c1)-c1cc2c(Oc3cccc(O)c3)ncnc2[nH]1	TWS-119	10 ÂµM	6 h
1742	CPC018_A375_6H:BRD-K22385716-001-01-7:10	P10275	0.516081	-0.120028	0.314701	0.828363	0.571532	AR	O=c1cc(oc2c(cccc12)-c1ccccc1)N1CCNCC1	LY-303511	10 ÂµM	6 h
1743	CPC016_A375_6H:BRD-K04146668-001-01-3:10	Q14765	0.730149	-0.120002	0.344895	0.911403	0.628149	STAT4	Cn1cc(C=C2C(=O)Nc3cccnc23)c4ccccc14	GW-441756	10 ÂµM	6 h
1744	CPC014_A375_6H:BRD-K29582115-311-02-0:10	P49715	0.0858512	0.11998	0.159147	0.776762	0.467955	CEBPA	Clc1cc2NC(=O)Cc2cc1CCN1CCN(CC1)c1nsc2ccccc12	ziprasidone	10 ÂµM	6 h
1745	CPC016_A375_6H:BRD-K22010301-001-01-2:10	P36956	0.490757	-0.11989	0.285233	0.732859	0.509046	SREBF1	COc1oc(=O)c2cc(N)ccc2c1Cl	JLK-6	10 ÂµM	6 h
1746	CPC010_A375_6H:BRD-K31471398-311-04-6:10	Q00978	0.112246	0.119808	0.481361	0.793278	0.637319	IRF9	Oc1cc2CC[C@H]3NCc4ccccc4[C@@H]3c2cc1O	dihydrexidine	10 ÂµM	6 h
1747	CPC014_A375_6H:BRD-K99749624-001-01-3:10	Q16665	0.873324	-0.119762	0.396859	0.769255	0.583057	HIF1A	Cc1ccc(F)c(NC(=O)Nc2ccc(cc2)-c2cccc3[nH]nc(N)c23)c1	linifanib	10 ÂµM	6 h
1748	CPC017_A375_6H:BRD-K61097567-001-03-6:10	P10914	0.722231	-0.119756	0.430018	0.825972	0.627995	IRF1	COC(=O)[C@H](NC(=O)c1cc(nc2ccccc12)-c1ccccc1)c1ccccc1	SB-218795	10 ÂµM	6 h
1749	CPC018_A375_6H:BRD-K34608650-001-01-6:10	P10275	0.506751	-0.119735	0.314701	0.828363	0.571532	AR	Cc1ccc-2c(Cc3c(nn(c-23)-c2ccc(Cl)cc2Cl)C(=O)NC2CCCCC2)c1	GP-2a	10 ÂµM	6 h
1750	CPC020_A375_6H:BRD-K08806317-001-02-1:10	Q14765	0.623764	-0.119734	0.344895	0.911403	0.628149	STAT4	CC(C)(C)NC[C@H](O)COc1nsnc1N1CCOCC1	timolol	10 ÂµM	6 h
1751	CPC016_A375_6H:BRD-A64227845-004-02-8:10	Q12778	0.202232	0.119688	0.370173	0.801558	0.585865	FOXO1	Oc1cc2CCN(CC=C)CC(c3ccccc3)c2cc1O	SKF-77434	10 ÂµM	6 h
1752	CPC009_A375_6H:BRD-A81233518-004-14-6:10	P26367	0.668882	-0.119681	0.168309	0.821706	0.495008	PAX6	C[N+]1(C)CCC(C1)OC(=O)C(O)(C1CCCC1)c1ccccc1	glycopyrrolate	10 ÂµM	6 h
1753	CPC017_A375_6H:BRD-A39522003-001-01-0:10	P17542	0.834812	-0.119681	0.288648	0.825363	0.557005	TAL1	CCCCCCCCC=CCCCCCCCC(=O)NC(CO)Cc1ccc(O)cc1	OMDM-2	10 ÂµM	6 h
1754	CPC014_A375_6H:BRD-K99749624-001-01-3:10	P19838	0.610476	-0.119619	0.387557	0.792354	0.589956	NFKB1	Cc1ccc(F)c(NC(=O)Nc2ccc(cc2)-c2cccc3[nH]nc(N)c23)c1	linifanib	10 ÂµM	6 h
1755	CPC014_A375_6H:BRD-K18135438-001-08-4:10	P05412	0.840151	-0.119602	0.202406	0.813121	0.507764	JUN	C[C@H](CCC(O)=O)[C@H]1CC[C@H]2[C@@H]3[C@H](O)C[C@@H]4C[C@H](O)CC[C@]4(C)[C@H]3CC[C@]12C	chenodeoxycholic-acid	10 ÂµM	6 h
1756	CPC020_A375_6H:BRD-K90027355-001-10-9:10	Q16236	0.195836	0.119579	0.470041	0.895656	0.682848	NFE2L2	CC(=O)S[C@@H]1CC2=CC(=O)CC[C@]2(C)[C@H]2CC[C@@]3(C)[C@@H](CC[C@@]33CCC(=O)O3)[C@H]12	spironolactone	10 ÂµM	6 h
1757	CPC017_A375_6H:BRD-K11911061-003-02-8:10	P15976	0.740565	-0.119578	0.465183	0.838827	0.652005	GATA1	COc1ccc(NC(=O)c2ccc(cc2)-c2ccc(cc2C)-c2noc(C)n2)cc1N1CCN(C)CC1	GR-127935	10 ÂµM	6 h
1758	CPC017_A375_6H:BRD-K09638361-001-01-4:10	P40763	0.537139	-0.119553	0.335783	0.819004	0.577393	STAT3	COc1cc(OC)c(/C=C\2/C(=O)Nc3ccccc23)c(OC)c1	IC-261	10 ÂµM	6 h
1759	CPC014_A375_6H:BRD-K53972329-001-01-3:10	P10914	0.697903	-0.11953	0.430018	0.825972	0.627995	IRF1	N#CC[C@H](C1CCCC1)n1cc(cn1)-c1ncnc2[nH]ccc12	ruxolitinib	10 ÂµM	6 h
1760	CPC018_A375_6H:BRD-A29289453-001-03-9:10	O43524	0.313479	0.119528	0.521626	0.77441	0.648018	FOXO3	COC(=O)C1=C(C)NC(C)=C(C1C)C(=O)OCCSc1ccccc1	PCA-4248	10 ÂµM	6 h
1761	CPC016_A375_6H:BRD-K79684402-300-01-0:10	P42224	0.791898	-0.119505	0.499958	0.788496	0.644227	STAT1	Cc1ncc(CN2CCC(=CC2)c2ccccc2)c(N)n1	Ro-10-5824	10 ÂµM	6 h
1762	CPC017_A375_6H:BRD-A03359064-001-01-5:10	Q16236	0.242362	0.119502	0.470041	0.895656	0.682848	NFE2L2	OC(CNCCNC(=O)Nc1ccccc1)COc1ccccc1C#N	ICI-89406	10 ÂµM	6 h
1763	CPC016_A375_6H:BRD-K86727142-001-06-6:10	P42226	0.811119	-0.119492	0.268293	0.783429	0.525861	STAT6	CCCCCCCCCCCC1C(=O)C(=O)CC(=O)C1=O	embelin	10 ÂµM	6 h
1764	CPC008_A375_6H:BRD-K44432556-001-03-0:10	P42226	0.637268	-0.119453	0.268293	0.783429	0.525861	STAT6	C(Nc1nc(nnc1-c1ccccc1)-c1ccccn1)c1ccc(cc1)-c1ccccc1	VU-0418946-1	10 ÂµM	6 h
1765	CPC014_A375_6H:BRD-K72420232-001-02-4:10	Q13485	0.875781	-0.119449	0.481222	0.81115	0.646186	SMAD4	COc1cc(ccc1Nc1ncc(Cl)c(Oc2cccc(NC(=O)C=C)c2)n1)N1CCN(C)CC1	WZ-4002	10 ÂµM	6 h
1766	CPC017_A375_6H:BRD-A47633927-001-01-8:10	Q01094	0.344064	0.119381	0.408064	0.818052	0.613058	E2F1	CC(C)CC(NC(=O)OCC1c2ccccc2-c3ccccc13)C(=O)O	NPC-15199	10 ÂµM	6 h
1767	CPC016_A375_6H:BRD-K04146668-001-01-3:10	P40763	0.641623	-0.119352	0.335783	0.819004	0.577393	STAT3	Cn1cc(C=C2C(=O)Nc3cccnc23)c4ccccc14	GW-441756	10 ÂµM	6 h
1768	CPC016_A375_6H:BRD-K68264559-045-01-6:10	Q14765	0.641745	-0.119345	0.344895	0.911403	0.628149	STAT4	Brc1c(NC2=NCCN2)ccc2nccnc12	brimonidine	10 ÂµM	6 h
1769	CPC011_A375_6H:BRD-K53857191-001-16-9:10	P17947	0.133372	0.119314	0.405834	0.897712	0.651773	SPI1	Cc1nc2CCCCn2c(=O)c1CCN1CCC(CC1)c1noc2cc(F)ccc12	risperidone	10 ÂµM	6 h
1770	CPC010_A375_6H:BRD-A71262238-001-06-8:10	P51692	0.219233	0.119306	0.25082	0.796992	0.523906	STAT5B	CCCCN1CCCC1CNC(=O)c1cc(C#N)c2ccccc2c1OC	nafadotride	10 ÂµM	6 h
1771	CPC013_A375_6H:BRD-K24681473-004-01-4:10	Q13469	0.835931	-0.119227	0.356686	0.748491	0.552588	NFATC2	COCC[n+]1c(C)n(Cc2cnccn2)c2c1C(=O)c1ccccc1C2=O	YM-155	10 ÂµM	6 h
1772	CPC016_A375_6H:BRD-K96862998-001-03-1:10	Q13485	0.229983	0.119224	0.481222	0.81115	0.646186	SMAD4	Cc1ccc(=O)n(c1)-c1ccccc1	pirfenidone	10 ÂµM	6 h
1773	CPC017_A375_6H:BRD-K73397362-001-01-7:10	Q12778	0.164838	0.119197	0.370173	0.801558	0.585865	FOXO1	C1CCC(CC1)n1cnc2c(Nc3ccc(cc3)N3CCOCC3)nc(Oc3cccc4ccccc34)nc12	purmorphamine	10 ÂµM	6 h
1774	CPC014_A375_6H:BRD-K01253243-001-01-4:10	P15976	0.951698	-0.119135	0.465183	0.838827	0.652005	GATA1	CN(C)CCOc1ccc(cc1)-c1nc(c([nH]1)-c1ccc2c(CC\C2=N\O)c1)-c1ccncc1	SB-590885	10 ÂµM	6 h
1775	CPC018_A375_6H:BRD-K34608650-001-01-6:10	P42224	0.52264	0.119133	0.499958	0.788496	0.644227	STAT1	Cc1ccc-2c(Cc3c(nn(c-23)-c2ccc(Cl)cc2Cl)C(=O)NC2CCCCC2)c1	GP-2a	10 ÂµM	6 h
1776	CPC017_A375_6H:BRD-K26521938-001-04-9:10	P42224	0.768277	-0.119072	0.499958	0.788496	0.644227	STAT1	CCCCC[C@H](O)\C=C\[C@H]1[C@H](O)CC(=O)[C@@H]1C\C=C/CCCC(O)=O	dinoprostone	10 ÂµM	6 h
1777	CPC016_A375_6H:BRD-K87048468-003-01-9:10	P23769	0.504404	-0.119038	0.304433	0.811158	0.557795	GATA2	COc1cc(OC)c(cc1NS(=O)(=O)c1ccc(cc1)C(F)(F)F)C(=O)CCCCN1CCC2(CC1)NC(=O)NC2=O	RS-102221	10 ÂµM	6 h
1778	CPC016_A375_6H:BRD-K87510569-001-01-0:10	Q9NQB0	0.417622	0.118977	0.394001	0.815583	0.604792	TCF7L2	Cc1oc(nc1CCN1CCC2(CC1)OC(=O)Nc1ccc(C)cc21)-c1ccccc1	RS-504393	10 ÂµM	6 h
1779	CPC016_A375_6H:BRD-K05528470-305-01-4:10	Q06710	0.697235	-0.118964	0.1616	0.795377	0.478488	PAX8	Clc1ccc(cc1)N1CCN(Cc2c[nH]c3ncccc23)CC1	L-745870	10 ÂµM	6 h
1780	CPC017_A375_6H:BRD-A15530910-001-01-3:10	P40763	0.523233	-0.118943	0.335783	0.819004	0.577393	STAT3	CC(C)OC(=O)c1cc2c(OCC(O)CNC(C)(C)C)cccc2[nH]1	SDZ-21009	10 ÂµM	6 h
1781	CPC017_A375_6H:BRD-A54927599-001-07-8:10	P17542	0.797772	-0.118908	0.288648	0.825363	0.557005	TAL1	COc1ccc(C2CC(=NCCS2)c2c(O)cc(C)oc2=O)c(OC)c1	KF-38789	10 ÂµM	6 h
1782	CPC017_A375_6H:BRD-K09635314-001-01-8:10	P42224	0.936619	-0.118867	0.499958	0.788496	0.644227	STAT1	Cc1cc(C)c(c(C)c1)S(=O)(=O)Nc1cccc(c1)C(F)(F)F	m-3M3FBS	10 ÂµM	6 h
1783	CPC017_A375_6H:BRD-K78692225-001-11-2:10	Q13127	0.113446	0.118854	0.318918	0.80195	0.560434	REST	Cc1oncc1C(=O)Nc1ccc(cc1)C(F)(F)F	leflunomide	10 ÂµM	6 h
1784	CPC017_A375_6H:BRD-A39522003-001-01-0:10	Q14765	0.641764	-0.118841	0.344895	0.911403	0.628149	STAT4	CCCCCCCCC=CCCCCCCCC(=O)NC(CO)Cc1ccc(O)cc1	OMDM-2	10 ÂµM	6 h
1785	CPC014_A375_6H:BRD-K95901403-001-01-1:10	P58012	0.662168	-0.118835	0.376345	0.775048	0.575696	FOXL2	Cc1ccc(cc1)S(=O)(=O)Nc1nc2ccccc2nc1Nc1ccc2nsnc2c1	XL-147	10 ÂµM	6 h
1786	CPC014_A375_6H:BRD-K93331255-001-01-2:10	Q00978	0.621735	-0.118827	0.481361	0.793278	0.637319	IRF9	NCCCC[C@H](NC(=O)[C@@H]1CCCN1C(=O)[C@@H]1CSSC[C@H](N)C(=O)N[C@@H](Cc2ccc(O)cc2)C(=O)N[C@@H](Cc2ccccc2)C(=O)N[C@@H](CCC(N)=O)C(=O)N[C@@H](CC(N)=O)C(=O)N1)C(=O)NCC(N)=O	lypressin	10 ÂµM	6 h
1787	CPC017_A375_6H:BRD-A15530910-001-01-3:10	P14859	0.631659	-0.118776	0.256612	0.80515	0.530881	POU2F1	CC(C)OC(=O)c1cc2c(OCC(O)CNC(C)(C)C)cccc2[nH]1	SDZ-21009	10 ÂµM	6 h
1788	CPC017_A375_6H:BRD-K27737647-300-01-4:10	P26367	0.888394	-0.118749	0.168309	0.821706	0.495008	PAX6	Brc1ccc(\C=C\CNCCNS(=O)(=O)c2cccc3cnccc23)cc1	H-89	10 ÂµM	6 h
1789	CPC014_A375_6H:BRD-K13566078-003-01-1:10	P17542	0.0998643	0.118713	0.288648	0.825363	0.557005	TAL1	Cc1cnc2c(NCCN)nc3ccc(C)cc3n12	BMS-345541	10 ÂµM	6 h
1790	CPC013_A375_6H:BRD-K24681473-004-01-4:10	P17947	0.28837	-0.118686	0.405834	0.897712	0.651773	SPI1	COCC[n+]1c(C)n(Cc2cnccn2)c2c1C(=O)c1ccccc1C2=O	YM-155	10 ÂµM	6 h
1791	CPC014_A375_6H:BRD-K79437791-001-03-2:10	P19838	0.712357	-0.118666	0.387557	0.792354	0.589956	NFKB1	CC(=O)N[C@@H](CSC\C=C(/C)CC\C=C(/C)CCC=C(C)C)C(O)=O	acetyl-farnesyl-cysteine	10 ÂµM	6 h
1792	CPC017_A375_6H:BRD-K15086322-103-01-0:10	Q16236	0.253025	0.118651	0.470041	0.895656	0.682848	NFE2L2	CN1CCN(CC1)C(=O)c1nc2ccc(Cl)cc2[nH]1	JNJ-10191584	10 ÂµM	6 h
1793	CPC017_A375_6H:BRD-A38898897-003-01-0:10	P01106	0.568542	0.118611	0.309443	0.62918	0.469311	MYC	CC(C)C1[C@H]2[C@@H](CCN2C(=O)/C=C/CN3CCCCC3)N(C1=O)S(=O)(=O)C	GW-311616	10 ÂµM	6 h
1794	CPC016_A375_6H:BRD-K10042277-001-04-3:10	Q9NQB0	0.427309	0.118604	0.394001	0.815583	0.604792	TCF7L2	Clc1ccc2Nc3ccccc3C(=Nc2c1)N1CCNCC1	desmethylclozapine	10 ÂµM	6 h
1795	CPC017_A375_6H:BRD-A39747742-001-03-5:10	Q9NQB0	0.282944	0.118594	0.394001	0.815583	0.604792	TCF7L2	CCCCC(=O)O[C@H]1CCC2C3CCc4cc(O)ccc4C3CC[C@]12C	estradiol-valerate	10 ÂµM	6 h
1796	CPC009_A375_6H:BRD-A81233518-004-14-6:10	P23771	0.415996	-0.118577	0.228865	0.732316	0.480591	GATA3	C[N+]1(C)CCC(C1)OC(=O)C(O)(C1CCCC1)c1ccccc1	glycopyrrolate	10 ÂµM	6 h
1797	CPC017_A375_6H:BRD-K15086322-103-01-0:10	Q9NQB0	0.419856	0.118568	0.394001	0.815583	0.604792	TCF7L2	CN1CCN(CC1)C(=O)c1nc2ccc(Cl)cc2[nH]1	JNJ-10191584	10 ÂµM	6 h
1798	CPC017_A375_6H:BRD-K78692225-001-11-2:10	Q16236	0.240592	0.118564	0.470041	0.895656	0.682848	NFE2L2	Cc1oncc1C(=O)Nc1ccc(cc1)C(F)(F)F	leflunomide	10 ÂµM	6 h
1799	CPC017_A375_6H:BRD-K63150726-001-01-3:10	Q16236	0.121964	0.118563	0.470041	0.895656	0.682848	NFE2L2	CCCCCOc1c(OC)ccc2cc(C(=O)NCc3ccc4OCOc4c3)c(=O)[nH]c12	JTE-907	10 ÂµM	6 h
1800	CPC016_A375_6H:BRD-A75478957-001-01-6:10	P26367	0.674939	-0.118551	0.168309	0.821706	0.495008	PAX6	CC(C)C(NS(=O)(=O)c1ccc(cc1)c2ccc(Br)cc2)C(=O)O	PD-166793	10 ÂµM	6 h
1801	CPC016_A375_6H:BRD-K49671696-045-03-6:10	P10275	0.0777598	0.118529	0.314701	0.828363	0.571532	AR	Fc1ccc(cc1)C(=O)C1CCN(CCn2c(=O)[nH]c3ccccc3c2=O)CC1	ketanserin	10 ÂµM	6 h
1802	CPC017_A375_6H:BRD-K17896185-001-01-2:10	P42226	0.589202	-0.118526	0.268293	0.783429	0.525861	STAT6	CCC(=O)N(C1CCN(CCc2ccc(cc2)N=C=S)CC1)c1ccccc1	FIT	10 ÂµM	6 h
1803	CPC017_A375_6H:BRD-K47639036-003-03-3:10	Q13485	0.180579	0.118502	0.481222	0.81115	0.646186	SMAD4	Cc1c(oc2c(cccc2c1=O)C(=O)OCCN1CCCCC1)-c1ccccc1	flavoxate	10 ÂµM	6 h
1804	CPC013_A375_6H:BRD-K79090631-001-15-7:10	Q13485	0.168553	0.118494	0.481222	0.81115	0.646186	SMAD4	OCCCNc1cc(ccn1)c2ccnc(Nc3cccc(Cl)c3)n2	CGP-60474	10 ÂµM	6 h
1805	CPC013_A375_6H:BRD-K13390322-001-01-4:10	Q00978	0.873833	-0.118477	0.481361	0.793278	0.637319	IRF9	Clc1cccc(Cl)c1C(=O)Nc1c[nH]nc1C(=O)NC1CCNCC1	AT-7519	10 ÂµM	6 h
1806	CPC017_A375_6H:BRD-K13646352-001-01-2:10	Q06710	0.691816	-0.118472	0.1616	0.795377	0.478488	PAX8	CO[C@@H]1[C@@H](C[C@H]2O[C@]1(C)n1c3ccccc3c3c4CNC(=O)c4c4c5ccccc5n2c4c13)N(C)C(=O)c1ccccc1	midostaurin	10 ÂµM	6 h
1807	CPC017_A375_6H:BRD-K59650319-003-01-7:10	Q16236	0.244551	0.118468	0.470041	0.895656	0.682848	NFE2L2	CN(C1CCCCC1)C(=O)c1sc2nc3ccc(N)cc3n2c1C	YM-298198	10 ÂµM	6 h
1808	CPC014_A375_6H:BRD-K40175214-001-01-7:10	O43524	0.807611	-0.118409	0.521626	0.77441	0.648018	FOXO3	CCC(=O)N1CCN(CC1)c1ccc(cc1C(F)(F)F)-n1c2c(ccc1=O)cnc1ccc(cc21)-c1cnc2ccccc2c1	torin-1	10 ÂµM	6 h
1809	CPC017_A375_6H:BRD-A47633927-001-01-8:10	P40763	0.518654	-0.118405	0.335783	0.819004	0.577393	STAT3	CC(C)CC(NC(=O)OCC1c2ccccc2-c3ccccc13)C(=O)O	NPC-15199	10 ÂµM	6 h
1810	CPC018_A375_6H:BRD-K12244279-001-02-5:10	P51692	0.242948	0.118384	0.25082	0.796992	0.523906	STAT5B	N\C(Sc1ccc(N)cc1)=C(\C#N)c1ccccc1C(F)(F)F	MEK1-2-inhibitor	10 ÂµM	6 h
1811	CPC017_A375_6H:BRD-K67298865-001-03-3:10	P51692	0.156846	0.118347	0.25082	0.796992	0.523906	STAT5B	NC(=O)c1ccc(cc1)-c1nc(c([nH]1)-c1ccccn1)-c1ccc2OCOc2c1	SB-431542	10 ÂµM	6 h
1812	CPC014_A375_6H:BRD-K86930074-001-01-9:10	Q01543	0.74299	-0.118331	0.332554	0.895269	0.613911	FLI1	COc1cc2c(Oc3ccc4[nH]c(C)cc4c3F)ncnc2cc1OCCCN1CCCC1	cediranib	10 ÂµM	6 h
1813	CPC016_A375_6H:BRD-K49671696-045-03-6:10	P52630	0.256317	0.118329	0.427314	0.814031	0.620673	STAT2	Fc1ccc(cc1)C(=O)C1CCN(CCn2c(=O)[nH]c3ccccc3c2=O)CC1	ketanserin	10 ÂµM	6 h
1814	CPC013_A375_6H:BRD-K24681473-004-01-4:10	Q08050	0.527678	0.11831	0.53889	0.87384	0.706365	FOXM1	COCC[n+]1c(C)n(Cc2cnccn2)c2c1C(=O)c1ccccc1C2=O	YM-155	10 ÂµM	6 h
1815	CPC018_A375_6H:BRD-K18816859-001-01-4:10	O43524	0.297736	0.118308	0.521626	0.77441	0.648018	FOXO3	CS(=O)(=O)Nc1ccc(Cc2noc(n2)-c2ccc3[nH]cc(CCN)c3c2)cc1	L-694247	10 ÂµM	6 h
1816	CPC016_A375_6H:BRD-K68264559-045-01-6:10	P10914	0.852895	-0.118281	0.430018	0.825972	0.627995	IRF1	Brc1c(NC2=NCCN2)ccc2nccnc12	brimonidine	10 ÂµM	6 h
1817	CPC017_A375_6H:BRD-K82823804-001-01-7:10	P11308	0.68378	-0.118237	0.184656	0.695793	0.440225	ERG	Oc1ccc2[nH]c3cc(c4C(=O)NC(=O)c4c3c2c1)-c1ccccc1	PD-407824	10 ÂµM	6 h
1818	CPC017_A375_6H:BRD-K43330982-001-01-5:10	Q12778	0.248805	0.118182	0.370173	0.801558	0.585865	FOXO1	CC(C)c1cc(NNC(=O)Nc2cc(Cl)nc(Cl)c2)nc2n(C)nc(C)c12	JTE-013	10 ÂµM	6 h
1819	CPC018_A375_6H:BRD-K16195444-001-01-7:10	P10275	0.671541	-0.118142	0.314701	0.828363	0.571532	AR	Cc1cc(c(O)c(C)c1CC1=NCCN1)C(C)(C)C	oxymetazoline	10 ÂµM	6 h
1820	CPC017_A375_6H:BRD-K15791587-003-01-7:10	Q16236	0.31338	0.118142	0.470041	0.895656	0.682848	NFE2L2	FC(F)(F)c1cc(CO[C@H]2CCCN[C@H]2c2ccccc2)cc(c1)C(F)(F)F	L-733060	10 ÂµM	6 h
1821	CPC019_A375_6H:BRD-K92817986-001-01-7:10	P10275	0.461135	-0.118114	0.314701	0.828363	0.571532	AR	Clc1ccc(Cl)c(SCC(=O)N\N=C\c2ccc[nH]2)c1	BIX-02188	10 ÂµM	6 h
1822	CPC020_A375_6H:BRD-K50398167-236-17-7:10	P51692	0.28862	0.118081	0.25082	0.796992	0.523906	STAT5B	Cc1ccc(Cl)c(Nc2ccccc2C(O)=O)c1Cl	meclofenamic-acid	10 ÂµM	6 h
1823	CPC017_A375_6H:BRD-K60184833-001-03-1:10	Q99814	0.664014	-0.118026	0.296091	0.819277	0.557684	EPAS1	NC(=O)C(=C\c1ccc(O)c(O)c1)\C#N	tyrphostin-AG-99	10 ÂµM	6 h
1824	CPC017_A375_6H:BRD-K12120659-305-01-4:10	Q9UJU2	0.316251	0.118012	0.380187	0.836627	0.608407	LEF1	NC(=N)c1ccc(cc1)N1CCN(CC1)C1CCN(CC(O)=O)CC1	GR-144053	10 ÂµM	6 h
1825	CPC013_A375_6H:BRD-K76908866-001-01-9:10	P42224	0.851574	-0.118006	0.499958	0.788496	0.644227	STAT1	COCC(=O)NC\C=C\c1ccc2ncnc(Nc3ccc(Oc4ccc(C)nc4)c(C)c3)c2c1	CP-724714	10 ÂµM	6 h
1826	CPC011_A375_6H:BRD-K53857191-001-16-9:10	P10914	0.351488	0.117997	0.430018	0.825972	0.627995	IRF1	Cc1nc2CCCCn2c(=O)c1CCN1CCC(CC1)c1noc2cc(F)ccc12	risperidone	10 ÂµM	6 h
1827	CPC014_A375_6H:BRD-K77008974-001-01-6:10	P52630	0.724799	-0.117958	0.427314	0.814031	0.620673	STAT2	COC(=O)Nc1ccc(cc1)-c1nc(N2CCOCC2)c2cnn(C3CCN(CC3)C(=O)OC)c2n1	WYE-354	10 ÂµM	6 h
1828	CPC018_A375_6H:BRD-K16195444-001-01-7:10	P10914	0.497958	0.117948	0.430018	0.825972	0.627995	IRF1	Cc1cc(c(O)c(C)c1CC1=NCCN1)C(C)(C)C	oxymetazoline	10 ÂµM	6 h
1829	CPC017_A375_6H:BRD-K04414442-001-03-4:10	Q16236	0.285991	0.117899	0.470041	0.895656	0.682848	NFE2L2	CC[C@H](NC(=O)c1c(C)c(nc2ccccc12)-c1ccccc1)c1ccccc1	SB-222200	10 ÂµM	6 h
1830	CPC020_A375_6H:BRD-K08806317-001-02-1:10	Q16236	0.201411	0.117766	0.470041	0.895656	0.682848	NFE2L2	CC(C)(C)NC[C@H](O)COc1nsnc1N1CCOCC1	timolol	10 ÂµM	6 h
1831	CPC009_A375_6H:BRD-K74501079-001-13-2:10	P51692	0.205296	0.117752	0.25082	0.796992	0.523906	STAT5B	CC[C@H]1OC(=O)[C@H](C)[C@@H](O[C@H]2C[C@@](C)(OC)[C@@H](O)[C@H](C)O2)[C@H](C)[C@@H](O[C@@H]2O[C@H](C)C[C@@H]([C@H]2O)N(C)C)[C@](C)(O)C[C@@H](C)CN(C)[C@H](C)[C@@H](O)[C@]1(C)O	azithromycin	10 ÂµM	6 h
1832	CPC014_A375_6H:BRD-K93918653-001-01-4:10	Q01543	0.734261	-0.11774	0.332554	0.895269	0.613911	FLI1	CC(C)(C)c1cc(NC(=O)Nc2ccc(cc2)-c2cn3c(n2)sc2cc(OCCN4CCOCC4)ccc32)no1	quizartinib	10 ÂµM	6 h
1833	CPC017_A375_6H:BRD-A54029483-001-01-5:10	Q01543	0.226153	0.117737	0.332554	0.895269	0.613911	FLI1	CN(C(Cc1ccc(cc1)c2ccccc2)C(=O)NC(Cc3c[nH]c4ccccc34)C(=O)O)C(=O)c5cc(C)cc(C)c5	IRL-2500	10 ÂµM	6 h
1834	CPC018_A375_6H:BRD-A36267905-003-12-7:10	P10275	0.561166	-0.117714	0.314701	0.828363	0.571532	AR	CC(CCc1ccccc1)NC(C)C(O)c1ccc(O)cc1	buphenine	10 ÂµM	6 h
1835	CPC017_A375_6H:BRD-K43330982-001-01-5:10	Q04206	0.237673	0.117699	0.357541	0.723964	0.540752	RELA	CC(C)c1cc(NNC(=O)Nc2cc(Cl)nc(Cl)c2)nc2n(C)nc(C)c12	JTE-013	10 ÂµM	6 h
1836	CPC016_A375_6H:BRD-K53913732-001-01-8:10	P52630	0.362094	0.117661	0.427314	0.814031	0.620673	STAT2	CN(C)c1ccc(NC(=O)Nc2cc(C)nc3c(F)cc(F)cc23)cc1	SB-408124	10 ÂµM	6 h
1837	CPC014_A375_6H:BRD-K18135438-001-08-4:10	Q00978	0.682333	-0.117572	0.481361	0.793278	0.637319	IRF9	C[C@H](CCC(O)=O)[C@H]1CC[C@H]2[C@@H]3[C@H](O)C[C@@H]4C[C@H](O)CC[C@]4(C)[C@H]3CC[C@]12C	chenodeoxycholic-acid	10 ÂµM	6 h
1838	CPC016_A375_6H:BRD-K94832621-001-01-5:10	P42224	0.72432	-0.117566	0.499958	0.788496	0.644227	STAT1	CC(C)N1CCN(CC1)c1ccc(cc1)C(=O)c1c(sc2cc(O)ccc12)-c1ccc(O)cc1	Y-134	10 ÂµM	6 h
1839	CPC011_A375_6H:BRD-K92984783-003-04-0:10	P05412	0.216694	0.117548	0.202406	0.813121	0.507764	JUN	CC1CCN(CCCC(=O)c2ccc(F)cc2)CC1	melperone	10 ÂµM	6 h
1840	CPC014_A375_6H:BRD-K29582115-311-02-0:10	P42229	0.722219	-0.117535	0.314993	0.749739	0.532366	STAT5A	Clc1cc2NC(=O)Cc2cc1CCN1CCN(CC1)c1nsc2ccccc12	ziprasidone	10 ÂµM	6 h
1841	CPC008_A375_6H:BRD-K44432556-001-03-0:10	Q92731	0.893288	-0.117529	0.282117	0.715046	0.498581	ESR2	C(Nc1nc(nnc1-c1ccccc1)-c1ccccn1)c1ccc(cc1)-c1ccccc1	VU-0418946-1	10 ÂµM	6 h
1842	CPC017_A375_6H:BRD-K20287671-001-03-6:10	P23769	0.553645	-0.117497	0.304433	0.811158	0.557795	GATA2	CN(C)c1ccc(cc1)\C=C1/C(=O)Nc2ccccc12	SU-4312	10 ÂµM	6 h
1843	CPC014_A375_6H:BRD-K77008974-001-01-6:10	P05412	0.777817	-0.117485	0.202406	0.813121	0.507764	JUN	COC(=O)Nc1ccc(cc1)-c1nc(N2CCOCC2)c2cnn(C3CCN(CC3)C(=O)OC)c2n1	WYE-354	10 ÂµM	6 h
1844	CPC008_A375_6H:BRD-K44432556-001-03-0:10	P98177	0.801519	-0.117481	0.421503	0.550249	0.485876	FOXO4	C(Nc1nc(nnc1-c1ccccc1)-c1ccccn1)c1ccc(cc1)-c1ccccc1	VU-0418946-1	10 ÂµM	6 h
1845	CPC014_A375_6H:BRD-K51313569-001-02-9:10	P05412	0.803675	-0.117464	0.202406	0.813121	0.507764	JUN	CC(=O)c1c(C)c2cnc(Nc3ccc(cn3)N3CCNCC3)nc2n(C2CCCC2)c1=O	palbociclib	10 ÂµM	6 h
1846	CPC017_A375_6H:BRD-K09635314-001-01-8:10	P10914	0.941707	-0.117384	0.430018	0.825972	0.627995	IRF1	Cc1cc(C)c(c(C)c1)S(=O)(=O)Nc1cccc(c1)C(F)(F)F	m-3M3FBS	10 ÂµM	6 h
1847	CPC014_A375_6H:BRD-K82091397-001-01-4:10	P52630	0.746775	-0.117292	0.427314	0.814031	0.620673	STAT2	COc1nccc(n1)-c1c(ncn1[C@H]1CC[C@H](O)CC1)-c1ccc(F)cc1	SB-239063	10 ÂµM	6 h
1848	CPC014_A375_6H:BRD-K98684188-001-01-1:10	P17947	0.110594	0.117284	0.405834	0.897712	0.651773	SPI1	COC(=O)c1sccc1S(=O)(=O)Nc1ccc(Nc2ccccc2)cc1OC	GSK-0660	10 ÂµM	6 h
1849	CPC016_A375_6H:BRD-K54094468-003-05-3:10	P11831	0.884482	-0.117277	0.289231	0.821511	0.555371	SRF	CCN1CCC[C@H]1CNC(=O)c1c(OC)ccc(Br)c1OC	remoxipride	10 ÂµM	6 h
1850	CPC017_A375_6H:BRD-K35559145-050-03-6:10	Q01094	0.359486	0.117272	0.408064	0.818052	0.613058	E2F1	COc1ccc2Sc3ccccc3N(C[C@H](C)CN(C)C)c2c1	levomepromazine	10 ÂµM	6 h
1851	CPC008_A375_6H:BRD-K44432556-001-03-0:10	P52630	0.600286	-0.117259	0.427314	0.814031	0.620673	STAT2	C(Nc1nc(nnc1-c1ccccc1)-c1ccccn1)c1ccc(cc1)-c1ccccc1	VU-0418946-1	10 ÂµM	6 h
1852	CPC017_A375_6H:BRD-K54708045-001-01-3:10	Q9NQB0	0.399577	0.117229	0.394001	0.815583	0.604792	TCF7L2	OC(=O)c1n(Cc2ccc(Cl)cc2)c2ccc(Cl)cc2c1Sc1ccccc1	nTZDpa	10 ÂµM	6 h
1853	CPC016_A375_6H:BRD-K37618799-001-01-4:10	P40763	0.515236	-0.117224	0.335783	0.819004	0.577393	STAT3	Clc1ccc2nc(NC(=O)Cc3ccccc3)n3nc(nc3c2c1)-c1ccco1	MRS-1220	10 ÂµM	6 h
1854	CPC008_A375_6H:BRD-K44432556-001-03-0:10	P15036	0.745746	-0.117215	0.221015	0.755336	0.488175	ETS2	C(Nc1nc(nnc1-c1ccccc1)-c1ccccn1)c1ccc(cc1)-c1ccccc1	VU-0418946-1	10 ÂµM	6 h
1855	CPC016_A375_6H:BRD-K53913732-001-01-8:10	P42226	0.580593	-0.1172	0.268293	0.783429	0.525861	STAT6	CN(C)c1ccc(NC(=O)Nc2cc(C)nc3c(F)cc(F)cc23)cc1	SB-408124	10 ÂµM	6 h
1856	CPC017_A375_6H:BRD-K20287671-001-03-6:10	Q06710	0.750324	-0.117174	0.1616	0.795377	0.478488	PAX8	CN(C)c1ccc(cc1)\C=C1/C(=O)Nc2ccccc12	SU-4312	10 ÂµM	6 h
1857	CPC016_A375_6H:BRD-K87048468-003-01-9:10	Q9UJU2	0.315644	0.117128	0.380187	0.836627	0.608407	LEF1	COc1cc(OC)c(cc1NS(=O)(=O)c1ccc(cc1)C(F)(F)F)C(=O)CCCCN1CCC2(CC1)NC(=O)NC2=O	RS-102221	10 ÂµM	6 h
1858	CPC017_A375_6H:BRD-K10177585-003-01-6:10	Q16236	0.22607	0.117082	0.470041	0.895656	0.682848	NFE2L2	CC[C@@H]1CN2C(=N1)c1[nH]c(nc1N(C)C2=O)-c1ccccc1	PSB-11	10 ÂµM	6 h
1859	CPC016_A375_6H:BRD-K96862998-001-03-1:10	Q12778	0.190053	0.11707	0.370173	0.801558	0.585865	FOXO1	Cc1ccc(=O)n(c1)-c1ccccc1	pirfenidone	10 ÂµM	6 h
1860	CPC017_A375_6H:BRD-K11373525-003-01-3:10	P10914	0.784827	-0.11706	0.430018	0.825972	0.627995	IRF1	CCc1cc2N(Cc3ccc(cc3)-c3ccccc3-c3nnn[nH]3)C(=O)CCc2c(CC)n1	ZD-7155	10 ÂµM	6 h
1861	CPC017_A375_6H:BRD-K62310379-001-03-0:10	P26367	0.804675	-0.117057	0.168309	0.821706	0.495008	PAX6	CCC(=O)O[C@@]1([C@H](C)C[C@H]2[C@@H]3C[C@H](F)C4=CC(=O)C=C[C@]4(C)[C@@]3(F)[C@@H](O)C[C@]12C)C(=O)SCF	fluticasone-propionate	10 ÂµM	6 h
1862	CPC017_A375_6H:BRD-K60298136-001-01-7:10	Q04206	0.155067	0.117054	0.357541	0.723964	0.540752	RELA	COC(=O)c1csc(n1)C(=O)c2c[nH]c3ccccc23	ITE	10 ÂµM	6 h
1863	CPC014_A375_6H:BRD-K99749624-001-01-3:10	P26367	0.237484	0.116981	0.168309	0.821706	0.495008	PAX6	Cc1ccc(F)c(NC(=O)Nc2ccc(cc2)-c2cccc3[nH]nc(N)c23)c1	linifanib	10 ÂµM	6 h
1864	CPC017_A375_6H:BRD-K14618467-003-01-8:10	Q16236	0.329449	0.116975	0.470041	0.895656	0.682848	NFE2L2	O=C(N1CCC(CC1)N1CCCC1)c1ccc(Nc2nccc(n2)-c2cc3ccccc3s2)cc1	IKK-16	10 ÂµM	6 h
1865	CPC017_A375_6H:BRD-K94176593-001-02-9:10	P26367	0.839125	-0.11694	0.168309	0.821706	0.495008	PAX6	Nc1cccc(c1)-c1cc2c(Oc3cccc(O)c3)ncnc2[nH]1	TWS-119	10 ÂµM	6 h
1866	CPC017_A375_6H:BRD-K47639036-003-03-3:10	Q01094	0.343534	0.116901	0.408064	0.818052	0.613058	E2F1	Cc1c(oc2c(cccc2c1=O)C(=O)OCCN1CCCCC1)-c1ccccc1	flavoxate	10 ÂµM	6 h
1867	CPC014_A375_6H:BRD-K99616396-001-01-0:10	Q99814	0.0669398	0.116889	0.296091	0.819277	0.557684	EPAS1	CC1(C)CNc2cc(NC(=O)c3cccnc3NCc3ccncc3)ccc12	motesanib	10 ÂµM	6 h
1868	CPC017_A375_6H:BRD-A09828896-004-04-5:10	P23769	0.573923	-0.11687	0.304433	0.811158	0.557795	GATA2	Oc1cc2C(CNCCc2c(Cl)c1O)c1ccccc1	SKF-81297	10 ÂµM	6 h
1869	CPC016_A375_6H:BRD-A75478957-001-01-6:10	Q99814	0.402451	-0.116834	0.296091	0.819277	0.557684	EPAS1	CC(C)C(NS(=O)(=O)c1ccc(cc1)c2ccc(Br)cc2)C(=O)O	PD-166793	10 ÂµM	6 h
1870	CPC017_A375_6H:BRD-A03359064-001-01-5:10	P23769	0.59941	-0.116815	0.304433	0.811158	0.557795	GATA2	OC(CNCCNC(=O)Nc1ccccc1)COc1ccccc1C#N	ICI-89406	10 ÂµM	6 h
1871	CPC011_A375_6H:BRD-K90789829-003-10-8:10	P15976	0.193989	0.116745	0.465183	0.838827	0.652005	GATA1	CCc1nn(CCCN2CCN(CC2)c2cccc(Cl)c2)c(=O)n1CCOc1ccccc1	nefazodone	10 ÂµM	6 h
1872	CPC017_A375_6H:BRD-K60298136-001-01-7:10	Q12778	0.196038	0.116685	0.370173	0.801558	0.585865	FOXO1	COC(=O)c1csc(n1)C(=O)c2c[nH]c3ccccc23	ITE	10 ÂµM	6 h
1873	CPC017_A375_6H:BRD-A47633927-001-01-8:10	P15036	0.587326	-0.116683	0.221015	0.755336	0.488175	ETS2	CC(C)CC(NC(=O)OCC1c2ccccc2-c3ccccc13)C(=O)O	NPC-15199	10 ÂµM	6 h
1874	CPC017_A375_6H:BRD-K66782112-001-01-2:10	P42229	0.186276	0.116653	0.314993	0.749739	0.532366	STAT5A	NC(=O)CCCCn1ccc(N=C(N)NCC(F)(F)F)n1	ICI-162846	10 ÂµM	6 h
1875	CPC014_A375_6H:BRD-K04923131-001-06-3:10	O43524	0.643628	-0.116645	0.521626	0.77441	0.648018	FOXO3	O\N=C1/C(Nc2ccccc12)=C1/C(=O)Nc2cc(Br)ccc12	GSK-3-inhibitor-IX	10 ÂµM	6 h
1876	CPC016_A375_6H:BRD-A80641450-001-01-4:10	Q00978	0.147514	0.116616	0.481361	0.793278	0.637319	IRF9	CC(C)CC(NC(=O)N1CCCCCC1)C(=O)NC(Cc2cn(C)c3ccccc23)C(=O)NC(Cc4ccccn4)C(=O)O	FR-139317	10 ÂµM	6 h
1877	CPC016_A375_6H:BRD-A64227845-004-02-8:10	Q9UJU2	0.32594	0.116547	0.380187	0.836627	0.608407	LEF1	Oc1cc2CCN(CC=C)CC(c3ccccc3)c2cc1O	SKF-77434	10 ÂµM	6 h
1878	CPC017_A375_6H:BRD-A09828896-004-04-5:10	Q14765	0.733394	-0.116526	0.344895	0.911403	0.628149	STAT4	Oc1cc2C(CNCCc2c(Cl)c1O)c1ccccc1	SKF-81297	10 ÂµM	6 h
1879	CPC017_A375_6H:BRD-K76568384-001-01-4:10	P26367	0.750692	-0.116512	0.168309	0.821706	0.495008	PAX6	Oc1ccc(cc1)-c1c(nn2c(cc(nc12)C(F)(F)F)C(F)(F)F)-c1ccccc1	PHTPP	10 ÂµM	6 h
1880	CPC013_A375_6H:BRD-A45664787-001-01-4:10	Q04206	0.721844	-0.116491	0.357541	0.723964	0.540752	RELA	CC#CCC(C)[C@H](O)\C=C\[C@H]1[C@H](O)C[C@@H]2C\C(C[C@H]12)=C/CCCC(O)=O	iloprost	10 ÂµM	6 h
1881	CPC006_A375_6H:BRD-K19295594-001-08-5:11.1	Q08050	0.378178	0.116486	0.53889	0.87384	0.706365	FOXM1	CC(C)c1c(O)c(O)c(C=O)c2c(O)c(c(C)cc12)-c1c(C)cc2c(C(C)C)c(O)c(O)c(C=O)c2c1O	gossypol	10 ÂµM	6 h
1882	CPC015_A375_6H:BRD-K82255054-001-08-4:10	Q13485	0.259825	0.116465	0.481222	0.81115	0.646186	SMAD4	CC(C)c1cccc(C(C)C)c1O	propofol	10 ÂµM	6 h
1883	CPC018_A375_6H:BRD-K75641298-001-01-5:10	Q99814	0.637003	-0.116447	0.296091	0.819277	0.557684	EPAS1	CCN(CC)CCNC(=O)c1cc(Cl)c(N)cc1OC	metoclopramide	10 ÂµM	6 h
1884	CPC017_A375_6H:BRD-K76840893-003-01-7:10	Q01094	0.377853	0.11644	0.408064	0.818052	0.613058	E2F1	CC(C)(Cc1c[nH]c2ccc(Cl)cc12)NCCOc1ccccc1OCC1CC1	RS-17053	10 ÂµM	6 h
1885	CPC018_A375_6H:BRD-K19284129-001-01-8:10	P42224	0.510813	0.116424	0.499958	0.788496	0.644227	STAT1	COC(=O)[C@@H]1C[C@H](OC(C)=O)C(=O)[C@H]2[C@@]1(C)CC[C@H]1C(=O)O[C@@H](C[C@]21C)c1ccoc1	salvinorin-a	10 ÂµM	6 h
1886	CPC014_A375_6H:BRD-K48722833-001-01-9:10	P15336	0.373117	0.116399	0.427445	0.720966	0.574206	ATF2	COc1cc(ccc1OCCCN1CCC(CC1)c1noc2cc(F)ccc12)C(C)=O	iloperidone	10 ÂµM	6 h
1887	CPC017_A375_6H:BRD-K63150726-001-01-3:10	P49715	0.635149	-0.116399	0.159147	0.776762	0.467955	CEBPA	CCCCCOc1c(OC)ccc2cc(C(=O)NCc3ccc4OCOc4c3)c(=O)[nH]c12	JTE-907	10 ÂµM	6 h
1888	CPC016_A375_6H:BRD-K54094468-003-05-3:10	P40763	0.575624	-0.116369	0.335783	0.819004	0.577393	STAT3	CCN1CCC[C@H]1CNC(=O)c1c(OC)ccc(Br)c1OC	remoxipride	10 ÂµM	6 h
1889	CPC014_A375_6H:BRD-K73293050-001-01-5:10	P40763	0.124378	0.116361	0.335783	0.819004	0.577393	STAT3	CN1CCN(CC1)c1ccc(Nc2ncc(Cl)c(Oc3cccc(NC(=O)C=C)c3)n2)cc1	WZ-3146	10 ÂµM	6 h
1890	CPC014_A375_6H:BRD-K53972329-001-01-3:10	Q16665	0.187457	0.116353	0.396859	0.769255	0.583057	HIF1A	N#CC[C@H](C1CCCC1)n1cc(cn1)-c1ncnc2[nH]ccc12	ruxolitinib	10 ÂµM	6 h
1891	CPC014_A375_6H:BRD-K13566078-003-01-1:10	Q14209	0.190881	0.116297	0.546936	0.73274	0.639838	E2F2	Cc1cnc2c(NCCN)nc3ccc(C)cc3n12	BMS-345541	10 ÂµM	6 h
1892	CPC016_A375_6H:BRD-K21283037-003-06-2:10	P18848	0.809433	-0.116296	0.547389	0.87605	0.71172	ATF4	Nc1nc2ccc(OC(F)(F)F)cc2s1	riluzole	10 ÂµM	6 h
1893	CPC018_A375_6H:BRD-A89337244-001-01-1:10	Q16236	0.172333	0.116279	0.470041	0.895656	0.682848	NFE2L2	CCOC(=O)c1c(C)[nH]c2ccc3OC4N(CCc5cc(OC)ccc45)Cc3c12	PD-102807	10 ÂµM	6 h
1894	CPC017_A375_6H:BRD-K27737647-300-01-4:10	Q14765	0.695316	-0.116263	0.344895	0.911403	0.628149	STAT4	Brc1ccc(\C=C\CNCCNS(=O)(=O)c2cccc3cnccc23)cc1	H-89	10 ÂµM	6 h
1895	CPC017_A375_6H:BRD-K43330982-001-01-5:10	P51692	0.229083	0.116261	0.25082	0.796992	0.523906	STAT5B	CC(C)c1cc(NNC(=O)Nc2cc(Cl)nc(Cl)c2)nc2n(C)nc(C)c12	JTE-013	10 ÂµM	6 h
1896	CPC018_A375_6H:BRD-K77641333-003-15-6:10	P37231	0.446795	0.116256	0.203713	0.605939	0.404826	PPARG	C(C1=NCCN1)c1cccc2ccccc12	naphazoline	10 ÂµM	6 h
1897	CPC008_A375_6H:BRD-K44432556-001-03-0:10	P40763	0.623654	-0.116242	0.335783	0.819004	0.577393	STAT3	C(Nc1nc(nnc1-c1ccccc1)-c1ccccn1)c1ccc(cc1)-c1ccccc1	VU-0418946-1	10 ÂµM	6 h
1898	CPC014_A375_6H:BRD-K68174511-001-01-7:10	P15336	0.32994	0.116239	0.427445	0.720966	0.574206	ATF2	Nc1ccc(cn1)-c1ccc2ncc3ccc(=O)n(-c4cccc(c4)C(F)(F)F)c3c2c1	torin-2	10 ÂµM	6 h
1899	CPC018_A375_6H:BRD-K20755323-001-01-8:10	Q16665	0.863743	-0.116207	0.396859	0.769255	0.583057	HIF1A	Oc1ccc(Nc2nc(cs2)-c2ccc(Cl)cc2)cc1	SKI-II	10 ÂµM	6 h
1900	CPC013_A375_6H:BRD-K24681473-004-01-4:10	P19419	0.960921	-0.116206	0.494876	0.743162	0.619019	ELK1	COCC[n+]1c(C)n(Cc2cnccn2)c2c1C(=O)c1ccccc1C2=O	YM-155	10 ÂµM	6 h
1901	CPC018_A375_6H:BRD-K39339537-001-03-8:10	O43524	0.286367	0.1162	0.521626	0.77441	0.648018	FOXO3	COc1cc(C)nn1-c1nc(C)cc(OC)n1	epirizole	10 ÂµM	6 h
1902	CPC017_A375_6H:BRD-A54927599-001-07-8:10	Q15672	0.712228	-0.116197	0.264976	0.843533	0.554255	TWIST1	COc1ccc(C2CC(=NCCS2)c2c(O)cc(C)oc2=O)c(OC)c1	KF-38789	10 ÂµM	6 h
1903	CPC017_A375_6H:BRD-K47639036-003-03-3:10	Q16236	0.330039	0.11619	0.470041	0.895656	0.682848	NFE2L2	Cc1c(oc2c(cccc2c1=O)C(=O)OCCN1CCCCC1)-c1ccccc1	flavoxate	10 ÂµM	6 h
1904	CPC014_A375_6H:BRD-K77008974-001-01-6:10	Q13127	0.68931	-0.116113	0.318918	0.80195	0.560434	REST	COC(=O)Nc1ccc(cc1)-c1nc(N2CCOCC2)c2cnn(C3CCN(CC3)C(=O)OC)c2n1	WYE-354	10 ÂµM	6 h
1905	CPC017_A375_6H:BRD-K26521938-001-04-9:10	Q13127	0.16103	0.116083	0.318918	0.80195	0.560434	REST	CCCCC[C@H](O)\C=C\[C@H]1[C@H](O)CC(=O)[C@@H]1C\C=C/CCCC(O)=O	dinoprostone	10 ÂµM	6 h
1906	CPC011_A375_6H:BRD-K53857191-001-16-9:10	O43524	0.166678	0.116079	0.521626	0.77441	0.648018	FOXO3	Cc1nc2CCCCn2c(=O)c1CCN1CCC(CC1)c1noc2cc(F)ccc12	risperidone	10 ÂµM	6 h
1907	CPC018_A375_6H:BRD-A29289453-001-03-9:10	Q16236	0.286842	0.11602	0.470041	0.895656	0.682848	NFE2L2	COC(=O)C1=C(C)NC(C)=C(C1C)C(=O)OCCSc1ccccc1	PCA-4248	10 ÂµM	6 h
1908	CPC016_A375_6H:BRD-K22010301-001-01-2:10	Q04206	0.741674	-0.116015	0.357541	0.723964	0.540752	RELA	COc1oc(=O)c2cc(N)ccc2c1Cl	JLK-6	10 ÂµM	6 h
1909	CPC016_A375_6H:BRD-K87696786-003-01-0:10	Q16236	0.260893	0.115993	0.470041	0.895656	0.682848	NFE2L2	COc1ccc(Nc2ncnc3ccc(OC)cc23)cc1	LY-456236	10 ÂµM	6 h
1910	CPC017_A375_6H:BRD-A09828896-004-04-5:10	P10275	0.104308	0.115989	0.314701	0.828363	0.571532	AR	Oc1cc2C(CNCCc2c(Cl)c1O)c1ccccc1	SKF-81297	10 ÂµM	6 h
1911	CPC016_A375_6H:BRD-M00539986-051-01-1:10	Q12778	0.218299	0.115981	0.370173	0.801558	0.585865	FOXO1	COc1ccc(C[C@H](C)NC[C@@H](O)c2ccc(O)c(NC=O)c2)cc1	formoterol	10 ÂµM	6 h
1912	CPC017_A375_6H:BRD-A15530910-001-01-3:10	P17542	0.782079	-0.11596	0.288648	0.825363	0.557005	TAL1	CC(C)OC(=O)c1cc2c(OCC(O)CNC(C)(C)C)cccc2[nH]1	SDZ-21009	10 ÂµM	6 h
1913	CPC017_A375_6H:BRD-K07691486-001-04-9:10	P17947	0.818357	-0.115921	0.405834	0.897712	0.651773	SPI1	CC[C@H](CO)Nc1nc(NCc2ccccc2)c2ncn(C(C)C)c2n1	roscovitine	10 ÂµM	6 h
1914	CPC014_A375_6H:BRD-K77286328-001-02-9:10	P52630	0.744338	-0.115871	0.427314	0.814031	0.620673	STAT2	C1CCC(CC1)Nc2nc(Nc3ccc(cc3)N4CCOCC4)nc5[nH]cnc25	reversine	10 ÂµM	6 h
1915	CPC017_A375_6H:BRD-K43330982-001-01-5:10	P42226	0.551756	-0.115867	0.268293	0.783429	0.525861	STAT6	CC(C)c1cc(NNC(=O)Nc2cc(Cl)nc(Cl)c2)nc2n(C)nc(C)c12	JTE-013	10 ÂµM	6 h
1916	CPC011_A375_6H:BRD-K06753942-001-11-1:10	Q06710	0.241401	0.115727	0.1616	0.795377	0.478488	PAX8	COc1ccc(cc1OC)-c1cc(=O)c2c(OC)c(OC)c(OC)c(OC)c2o1	nobiletin	10 ÂµM	6 h
1917	CPC017_A375_6H:BRD-K51918615-303-01-1:10	P49715	0.572733	-0.115724	0.159147	0.776762	0.467955	CEBPA	Ic1ccc(CCNC(=N)SCCCc2c[nH]cn2)cc1	iodophenpropit	10 ÂµM	6 h
1918	CPC014_A375_6H:BRD-K89014967-001-01-9:10	P14921	0.25456	0.115709	0.169305	0.73312	0.451212	ETS1	OC[C@@H](O)CNC(=O)c1ccncc1Nc1ccc(I)cc1F	AS-703026	10 ÂµM	6 h
1919	CPC014_A375_6H:BRD-K85402309-001-01-7:10	Q12778	0.61941	-0.115686	0.370173	0.801558	0.585865	FOXO1	CN1CCN(CC1)c1ccc2nc([nH]c2c1)-c1c(N)c2c(F)cccc2[nH]c1=O	dovitinib	10 ÂµM	6 h
1920	CPC017_A375_6H:BRD-K04414442-001-03-4:10	P01106	0.622501	0.115677	0.309443	0.62918	0.469311	MYC	CC[C@H](NC(=O)c1c(C)c(nc2ccccc12)-c1ccccc1)c1ccccc1	SB-222200	10 ÂµM	6 h
1921	CPC017_A375_6H:BRD-K12867552-001-01-3:10	P23771	0.532407	-0.11566	0.228865	0.732316	0.480591	GATA3	CN(C)Cc1c(oc2ccccc12)C(=O)NCCOc1ccc(cc1)C(=O)NO	PCI-24781	10 ÂµM	6 h
1922	CPC017_A375_6H:BRD-A43930669-003-01-0:10	P37231	0.456289	0.115649	0.203713	0.605939	0.404826	PPARG	Cc1ccccc1N1CCN(CC1)S(=O)(=O)CC12CCC(C[C@@H]1NC(=O)[C@@H](N)CCS(C)(=O)=O)C2(C)C	L-368899	10 ÂµM	6 h
1923	CPC014_A375_6H:BRD-K48722833-001-01-9:10	P17947	0.134617	0.115568	0.405834	0.897712	0.651773	SPI1	COc1cc(ccc1OCCCN1CCC(CC1)c1noc2cc(F)ccc12)C(C)=O	iloperidone	10 ÂµM	6 h
1924	CPC014_A375_6H:BRD-K95901403-001-01-1:10	P15976	0.694563	-0.115515	0.465183	0.838827	0.652005	GATA1	Cc1ccc(cc1)S(=O)(=O)Nc1nc2ccccc2nc1Nc1ccc2nsnc2c1	XL-147	10 ÂµM	6 h
1925	CPC017_A375_6H:BRD-K94176593-001-02-9:10	P19419	0.189621	0.115512	0.494876	0.743162	0.619019	ELK1	Nc1cccc(c1)-c1cc2c(Oc3cccc(O)c3)ncnc2[nH]1	TWS-119	10 ÂµM	6 h
1926	CPC017_A375_6H:BRD-K12867552-001-01-3:10	Q9UJU2	0.114858	0.115496	0.380187	0.836627	0.608407	LEF1	CN(C)Cc1c(oc2ccccc12)C(=O)NCCOc1ccc(cc1)C(=O)NO	PCI-24781	10 ÂµM	6 h
1927	CPC016_A375_6H:BRD-K54094468-003-05-3:10	Q99814	0.419315	-0.115445	0.296091	0.819277	0.557684	EPAS1	CCN1CCC[C@H]1CNC(=O)c1c(OC)ccc(Br)c1OC	remoxipride	10 ÂµM	6 h
1928	CPC017_A375_6H:BRD-K51918615-303-01-1:10	Q13127	0.121076	0.115441	0.318918	0.80195	0.560434	REST	Ic1ccc(CCNC(=N)SCCCc2c[nH]cn2)cc1	iodophenpropit	10 ÂµM	6 h
1929	CPC016_A375_6H:BRD-K96862998-001-03-1:10	P42224	0.784033	-0.115435	0.499958	0.788496	0.644227	STAT1	Cc1ccc(=O)n(c1)-c1ccccc1	pirfenidone	10 ÂµM	6 h
1930	CPC014_A375_6H:BRD-K89014967-001-01-9:10	Q04864	0.0547566	0.115421	0.390582	0.687137	0.53886	REL	OC[C@@H](O)CNC(=O)c1ccncc1Nc1ccc(I)cc1F	AS-703026	10 ÂµM	6 h
1931	CPC018_A375_6H:BRD-K50388907-001-15-5:10	P10275	0.57625	-0.115388	0.314701	0.828363	0.571532	AR	CC(C)OC(=O)C(C)(C)Oc1ccc(cc1)C(=O)c1ccc(Cl)cc1	fenofibrate	10 ÂµM	6 h
1932	CPC017_A375_6H:BRD-K50018155-003-01-3:10	P49715	0.523373	-0.115381	0.159147	0.776762	0.467955	CEBPA	COc1cc(N)c(Cl)cc1C(=O)CCC1CCN(CCNS(C)(=O)=O)CC1	RS-67506	10 ÂµM	6 h
1933	CPC016_A375_6H:BRD-K05528470-305-01-4:10	P15036	0.604212	-0.115359	0.221015	0.755336	0.488175	ETS2	Clc1ccc(cc1)N1CCN(Cc2c[nH]c3ncccc23)CC1	L-745870	10 ÂµM	6 h
1934	CPC013_A375_6H:BRD-A45664787-001-01-4:10	P17947	0.115766	0.115318	0.405834	0.897712	0.651773	SPI1	CC#CCC(C)[C@H](O)\C=C\[C@H]1[C@H](O)C[C@@H]2C\C(C[C@H]12)=C/CCCC(O)=O	iloprost	10 ÂµM	6 h
1935	CPC014_A375_6H:BRD-K50140147-001-01-0:10	P05412	0.0696252	0.11528	0.202406	0.813121	0.507764	JUN	COc1cc(ccc1Nc1ncc(Cl)c(Nc2ccccc2S(=O)(=O)C(C)C)n1)N1CCC(CC1)N1CCN(C)CC1	NVP-TAE684	10 ÂµM	6 h
1936	CPC018_A375_6H:BRD-A89337244-001-01-1:10	P10275	0.638668	-0.115264	0.314701	0.828363	0.571532	AR	CCOC(=O)c1c(C)[nH]c2ccc3OC4N(CCc5cc(OC)ccc45)Cc3c12	PD-102807	10 ÂµM	6 h
1937	CPC016_A375_6H:BRD-A82590476-001-01-1:10	Q99814	0.374435	-0.115261	0.296091	0.819277	0.557684	EPAS1	CN(Cc1ccccc1)C(=O)C(Cc2ccc3ccccc3c2)NC(=O)C4CCCN4C(=O)Nc5ccccc5[N+](=O)[O-]	SDZ-NKT-343	10 ÂµM	6 h
1938	CPC017_A375_6H:BRD-K10177585-003-01-6:10	Q13127	0.221508	0.115249	0.318918	0.80195	0.560434	REST	CC[C@@H]1CN2C(=N1)c1[nH]c(nc1N(C)C2=O)-c1ccccc1	PSB-11	10 ÂµM	6 h
1939	CPC016_A375_6H:BRD-K87696786-003-01-0:10	P23769	0.58045	-0.115134	0.304433	0.811158	0.557795	GATA2	COc1ccc(Nc2ncnc3ccc(OC)cc23)cc1	LY-456236	10 ÂµM	6 h
1940	CPC014_A375_6H:BRD-K04923131-001-06-3:10	P51692	0.675956	-0.115098	0.25082	0.796992	0.523906	STAT5B	O\N=C1/C(Nc2ccccc12)=C1/C(=O)Nc2cc(Br)ccc12	GSK-3-inhibitor-IX	10 ÂµM	6 h
1941	CPC016_A375_6H:BRD-K76775527-001-15-3:10	Q9Y261	0.46112	-0.115063	0.237647	0.831388	0.534517	FOXA2	CS(=O)(=O)Nc1ccc(cc1Oc1ccccc1)[N+]([O-])=O	nimesulide	10 ÂµM	6 h
1942	CPC015_A375_6H:BRD-K54314721-001-04-5:10	P51692	0.749608	-0.115033	0.25082	0.796992	0.523906	STAT5B	CN(C)CCc1c[nH]c2ccc(C[C@H]3COC(=O)N3)cc12	zolmitriptan	10 ÂµM	6 h
1943	CPC017_A375_6H:BRD-K11373525-003-01-3:10	Q9NQB0	0.433057	0.115011	0.394001	0.815583	0.604792	TCF7L2	CCc1cc2N(Cc3ccc(cc3)-c3ccccc3-c3nnn[nH]3)C(=O)CCc2c(CC)n1	ZD-7155	10 ÂµM	6 h
1944	CPC006_A375_6H:BRD-K12502280-001-01-5:11.1	Q06710	0.266596	0.115005	0.1616	0.795377	0.478488	PAX8	Cc1cnc(Nc2ccc(OCCN3CCCC3)cc2)nc1Nc1cccc(c1)S(=O)(=O)NC(C)(C)C	TG-101348	10 ÂµM	6 h
1945	CPC016_A375_6H:BRD-K21283037-003-06-2:10	P11831	0.880098	-0.114996	0.289231	0.821511	0.555371	SRF	Nc1nc2ccc(OC(F)(F)F)cc2s1	riluzole	10 ÂµM	6 h
1946	CPC018_A375_6H:BRD-K20755323-001-01-8:10	P19793	0.225513	0.114991	0.149586	0.686303	0.417944	RXRA	Oc1ccc(Nc2nc(cs2)-c2ccc(Cl)cc2)cc1	SKI-II	10 ÂµM	6 h
1947	CPC014_A375_6H:BRD-K82091397-001-01-4:10	P11831	0.221594	0.114978	0.289231	0.821511	0.555371	SRF	COc1nccc(n1)-c1c(ncn1[C@H]1CC[C@H](O)CC1)-c1ccc(F)cc1	SB-239063	10 ÂµM	6 h
1948	CPC017_A375_6H:BRD-K81225797-001-01-5:10	P26367	0.679619	-0.114961	0.168309	0.821706	0.495008	PAX6	Nc1nc2n(CCc3ccccc3)ncc2c2nc(nn12)-c1ccco1	SCH-58261	10 ÂµM	6 h
1949	CPC017_A375_6H:BRD-K63150726-001-01-3:10	P10275	0.108547	0.114954	0.314701	0.828363	0.571532	AR	CCCCCOc1c(OC)ccc2cc(C(=O)NCc3ccc4OCOc4c3)c(=O)[nH]c12	JTE-907	10 ÂµM	6 h
1950	CPC017_A375_6H:BRD-K17896185-001-01-2:10	Q00978	0.143923	0.114952	0.481361	0.793278	0.637319	IRF9	CCC(=O)N(C1CCN(CCc2ccc(cc2)N=C=S)CC1)c1ccccc1	FIT	10 ÂµM	6 h
1951	CPC017_A375_6H:BRD-K11911061-003-02-8:10	Q08050	0.405581	0.114951	0.53889	0.87384	0.706365	FOXM1	COc1ccc(NC(=O)c2ccc(cc2)-c2ccc(cc2C)-c2noc(C)n2)cc1N1CCN(C)CC1	GR-127935	10 ÂµM	6 h
1952	CPC020_A375_6H:BRD-K50398167-236-17-7:10	P15336	0.838336	-0.11494	0.427445	0.720966	0.574206	ATF2	Cc1ccc(Cl)c(Nc2ccccc2C(O)=O)c1Cl	meclofenamic-acid	10 ÂµM	6 h
1953	CPC014_A375_6H:BRD-K85402309-001-01-7:10	Q01201	0.862545	-0.114936	0.295347	0.578295	0.436821	RELB	CN1CCN(CC1)c1ccc2nc([nH]c2c1)-c1c(N)c2c(F)cccc2[nH]c1=O	dovitinib	10 ÂµM	6 h
1954	CPC013_A375_6H:BRD-K29905972-001-03-0:10	Q04206	0.834596	-0.114928	0.357541	0.723964	0.540752	RELA	CNC(=O)c1ccccc1Sc1ccc2c(\C=C\c3ccccn3)n[nH]c2c1	axitinib	10 ÂµM	6 h
1955	CPC014_A375_6H:BRD-K13514097-001-01-2:10	P10070	0.427443	0.114851	0.244159	0.743592	0.493875	GLI2	CO[C@@H]1C[C@H](C[C@@H](C)[C@@H]2CC(=O)[C@H](C)\C=C(C)\[C@@H](O)[C@@H](OC)C(=O)[C@H](C)C[C@H](C)\C=C\C=C\C=C(C)\[C@H](C[C@@H]3CC[C@@H](C)[C@@](O)(O3)C(=O)C(=O)N3CCCC[C@H]3C(=O)O2)OC)CC[C@H]1OCCO	everolimus	10 ÂµM	6 h
1956	CPC018_A375_6H:BRD-K31843556-001-01-7:10	Q08050	0.848169	-0.114834	0.53889	0.87384	0.706365	FOXM1	[O-][N+](=O)c1ccc(Cl)c(c1)C(=O)Nc1ccncc1	T-0070907	10 ÂµM	6 h
1957	CPC015_A375_6H:BRD-K54314721-001-04-5:10	P42229	0.772113	-0.114817	0.314993	0.749739	0.532366	STAT5A	CN(C)CCc1c[nH]c2ccc(C[C@H]3COC(=O)N3)cc12	zolmitriptan	10 ÂµM	6 h
1958	CPC017_A375_6H:BRD-K67298865-001-03-3:10	P18848	0.748622	-0.114807	0.547389	0.87605	0.71172	ATF4	NC(=O)c1ccc(cc1)-c1nc(c([nH]1)-c1ccccn1)-c1ccc2OCOc2c1	SB-431542	10 ÂµM	6 h
1959	CPC017_A375_6H:BRD-A39522003-001-01-0:10	Q00978	0.776733	-0.114798	0.481361	0.793278	0.637319	IRF9	CCCCCCCCC=CCCCCCCCC(=O)NC(CO)Cc1ccc(O)cc1	OMDM-2	10 ÂµM	6 h
1960	CPC020_A375_6H:BRD-K08806317-001-02-1:10	P52630	0.239295	0.114772	0.427314	0.814031	0.620673	STAT2	CC(C)(C)NC[C@H](O)COc1nsnc1N1CCOCC1	timolol	10 ÂµM	6 h
1961	CPC020_A375_6H:BRD-K90027355-001-10-9:10	P17947	0.921265	-0.114766	0.405834	0.897712	0.651773	SPI1	CC(=O)S[C@@H]1CC2=CC(=O)CC[C@]2(C)[C@H]2CC[C@@]3(C)[C@@H](CC[C@@]33CCC(=O)O3)[C@H]12	spironolactone	10 ÂµM	6 h
1962	CPC015_A375_6H:BRD-K57033106-048-03-6:10	Q00978	0.187411	0.114761	0.481361	0.793278	0.637319	IRF9	CN(C)CCN(Cc1ccccc1)c1ccccn1	tripelennamine	10 ÂµM	6 h
1963	CPC013_A375_6H:BRD-K79090631-001-15-7:10	Q16236	0.334235	0.114761	0.470041	0.895656	0.682848	NFE2L2	OCCCNc1cc(ccn1)c2ccnc(Nc3cccc(Cl)c3)n2	CGP-60474	10 ÂµM	6 h
1964	CPC014_A375_6H:BRD-K91900765-001-01-9:10	Q13127	0.796531	-0.114752	0.318918	0.80195	0.560434	REST	Fc1ccc(Sc2ccc3c(-c4c(Cl)cccc4Cl)c(=O)ncn3n2)c(F)c1	VX-745	10 ÂµM	6 h
1965	CPC017_A375_6H:BRD-K54708045-001-01-3:10	Q12778	0.188082	0.114749	0.370173	0.801558	0.585865	FOXO1	OC(=O)c1n(Cc2ccc(Cl)cc2)c2ccc(Cl)cc2c1Sc1ccccc1	nTZDpa	10 ÂµM	6 h
1966	CPC017_A375_6H:BRD-K60184833-001-03-1:10	P17947	0.714089	-0.114703	0.405834	0.897712	0.651773	SPI1	NC(=O)C(=C\c1ccc(O)c(O)c1)\C#N	tyrphostin-AG-99	10 ÂµM	6 h
1967	CPC016_A375_6H:BRD-K04111260-001-05-0:10	P10914	0.88244	-0.114682	0.430018	0.825972	0.627995	IRF1	CCN1CCC[C@H]1CNC(=O)c1c(O)c(Cl)cc(Cl)c1OC	raclopride	10 ÂµM	6 h
1968	CPC016_A375_6H:BRD-M00539986-051-01-1:10	P10275	0.130128	0.114665	0.314701	0.828363	0.571532	AR	COc1ccc(C[C@H](C)NC[C@@H](O)c2ccc(O)c(NC=O)c2)cc1	formoterol	10 ÂµM	6 h
1969	CPC018_A375_6H:BRD-K19605405-001-01-9:10	Q01543	0.25308	0.114611	0.332554	0.895269	0.613911	FLI1	Nc1nc(NCCc2ccc(O)cc2)nc2nc(nn12)-c1ccco1	ZM-241385	10 ÂµM	6 h
1970	CPC017_A375_6H:BRD-K79930101-300-01-1:10	Q16236	0.242627	0.114608	0.470041	0.895656	0.682848	NFE2L2	CS(=O)(=O)CCNCc1nc(cs1)-c1ccc2ncnc(Nc3ccc(OCc4cccc(F)c4)c(Cl)c3)c2c1	GW-583340	10 ÂµM	6 h
1971	CPC017_A375_6H:BRD-K61097567-001-03-6:10	P42224	0.773532	-0.114603	0.499958	0.788496	0.644227	STAT1	COC(=O)[C@H](NC(=O)c1cc(nc2ccccc12)-c1ccccc1)c1ccccc1	SB-218795	10 ÂµM	6 h
1972	CPC018_A375_6H:BRD-K75641298-001-01-5:10	O43524	0.269808	0.114578	0.521626	0.77441	0.648018	FOXO3	CCN(CC)CCNC(=O)c1cc(Cl)c(N)cc1OC	metoclopramide	10 ÂµM	6 h
1973	CPC018_A375_6H:BRD-K25906698-303-01-9:10	P15336	0.796868	-0.114575	0.427445	0.720966	0.574206	ATF2	C(C1CCNCC1)c1c[nH]cn1	immepip	10 ÂµM	6 h
1974	CPC014_A375_6H:BRD-K52751261-001-01-2:10	Q04206	0.737536	-0.114556	0.357541	0.723964	0.540752	RELA	CCc1nc(c(s1)-c1ccnc(NC(=O)c2ccccc2)c1)-c1cccc(C)c1	TAK-715	10 ÂµM	6 h
1975	CPC017_A375_6H:BRD-K66782112-001-01-2:10	P23769	0.512407	-0.114552	0.304433	0.811158	0.557795	GATA2	NC(=O)CCCCn1ccc(N=C(N)NCC(F)(F)F)n1	ICI-162846	10 ÂµM	6 h
1976	CPC018_A375_6H:BRD-K31843556-001-01-7:10	Q01543	0.370257	0.114534	0.332554	0.895269	0.613911	FLI1	[O-][N+](=O)c1ccc(Cl)c(c1)C(=O)Nc1ccncc1	T-0070907	10 ÂµM	6 h
1977	CPC016_A375_6H:BRD-K76775527-001-15-3:10	Q13485	0.166574	0.114533	0.481222	0.81115	0.646186	SMAD4	CS(=O)(=O)Nc1ccc(cc1Oc1ccccc1)[N+]([O-])=O	nimesulide	10 ÂµM	6 h
1978	CPC014_A375_6H:BRD-K70401845-001-02-5:10	Q00978	0.709319	-0.114507	0.481361	0.793278	0.637319	IRF9	COCCOc1cc2ncnc(Nc3cccc(c3)C#C)c2cc1OCCOC	erlotinib	10 ÂµM	6 h
1979	CPC013_A375_6H:BRD-K28120222-001-05-0:10	Q01543	0.947734	-0.114492	0.332554	0.895269	0.613911	FLI1	C\C1=C/CC[C@@]2(C)O[C@@H]2[C@H]2OC(=O)C(=C)[C@@H]2CC1	parthenolide-(alternate-stereo)	10 ÂµM	6 h
1980	CPC017_A375_6H:BRD-A15530910-001-01-3:10	P15036	0.637194	-0.114487	0.221015	0.755336	0.488175	ETS2	CC(C)OC(=O)c1cc2c(OCC(O)CNC(C)(C)C)cccc2[nH]1	SDZ-21009	10 ÂµM	6 h
1981	BRAF001_A375_6H:BRD-K92778217-001-21-0:10	P42224	0.383023	0.114455	0.499958	0.788496	0.644227	STAT1	Cc1cccc(Nc2ccccc2C(O)=O)c1C	mefenamic-acid	10 ÂµM	6 h
1982	CPC017_A375_6H:BRD-K20287671-001-03-6:10	P52630	0.307924	0.114421	0.427314	0.814031	0.620673	STAT2	CN(C)c1ccc(cc1)\C=C1/C(=O)Nc2ccccc12	SU-4312	10 ÂµM	6 h
1983	CPC017_A375_6H:BRD-A24429032-003-01-6:10	Q9UJU2	0.273467	0.114409	0.380187	0.836627	0.608407	LEF1	Oc1ccc(CCNCC2CCc3ccccc3C2=O)cc1	BE-2254	10 ÂµM	6 h
1984	CPC014_A375_6H:BRD-K64800655-001-01-7:10	P10276	0.694745	-0.114394	0.25858	0.624933	0.441757	RARA	CC(C)CC(=O)Nc1n[nH]c2c1CN(C(=O)C1CCN(C)CC1)C2(C)C	PHA-793887	10 ÂµM	6 h
1985	CPC016_A375_6H:BRD-K10042277-001-04-3:10	P26367	0.577433	-0.114348	0.168309	0.821706	0.495008	PAX6	Clc1ccc2Nc3ccccc3C(=Nc2c1)N1CCNCC1	desmethylclozapine	10 ÂµM	6 h
1986	CPC011_A375_6H:BRD-K53857191-001-16-9:10	Q06710	0.262028	0.114334	0.1616	0.795377	0.478488	PAX8	Cc1nc2CCCCn2c(=O)c1CCN1CCC(CC1)c1noc2cc(F)ccc12	risperidone	10 ÂµM	6 h
1987	CPC017_A375_6H:BRD-K82823804-001-01-7:10	P42229	0.219336	0.114277	0.314993	0.749739	0.532366	STAT5A	Oc1ccc2[nH]c3cc(c4C(=O)NC(=O)c4c3c2c1)-c1ccccc1	PD-407824	10 ÂµM	6 h
1988	CPC016_A375_6H:BRD-K22010301-001-01-2:10	P15336	0.881008	-0.114275	0.427445	0.720966	0.574206	ATF2	COc1oc(=O)c2cc(N)ccc2c1Cl	JLK-6	10 ÂµM	6 h
1989	CPC017_A375_6H:BRD-A39747742-001-03-5:10	Q14765	0.757678	-0.114212	0.344895	0.911403	0.628149	STAT4	CCCCC(=O)O[C@H]1CCC2C3CCc4cc(O)ccc4C3CC[C@]12C	estradiol-valerate	10 ÂµM	6 h
1990	CPC017_A375_6H:BRD-K13646352-001-01-2:10	P10914	0.642024	-0.114197	0.430018	0.825972	0.627995	IRF1	CO[C@@H]1[C@@H](C[C@H]2O[C@]1(C)n1c3ccccc3c3c4CNC(=O)c4c4c5ccccc5n2c4c13)N(C)C(=O)c1ccccc1	midostaurin	10 ÂµM	6 h
1991	CPC017_A375_6H:BRD-A39522003-001-01-0:10	P51692	0.148713	0.114177	0.25082	0.796992	0.523906	STAT5B	CCCCCCCCC=CCCCCCCCC(=O)NC(CO)Cc1ccc(O)cc1	OMDM-2	10 ÂµM	6 h
1992	CPC018_A375_6H:BRD-K16195444-001-01-7:10	P19838	0.117565	0.114111	0.387557	0.792354	0.589956	NFKB1	Cc1cc(c(O)c(C)c1CC1=NCCN1)C(C)(C)C	oxymetazoline	10 ÂµM	6 h
1993	CPC017_A375_6H:BRD-K15086322-103-01-0:10	P11831	0.68432	-0.114103	0.289231	0.821511	0.555371	SRF	CN1CCN(CC1)C(=O)c1nc2ccc(Cl)cc2[nH]1	JNJ-10191584	10 ÂµM	6 h
1994	CPC014_A375_6H:BRD-K50168500-001-01-2:10	P52630	0.657859	-0.114098	0.427314	0.814031	0.620673	STAT2	Fc1ccc(Nc2ncnc3cc(OCCCN4CCOCC4)c(NC(=O)C=C)cc23)cc1Cl	canertinib	10 ÂµM	6 h
1995	CPC016_A375_6H:BRD-A82590476-001-01-1:10	P26367	0.666389	-0.114093	0.168309	0.821706	0.495008	PAX6	CN(Cc1ccccc1)C(=O)C(Cc2ccc3ccccc3c2)NC(=O)C4CCCN4C(=O)Nc5ccccc5[N+](=O)[O-]	SDZ-NKT-343	10 ÂµM	6 h
1996	CPC014_A375_6H:BRD-K23192422-001-01-1:10	P08047	0.0682315	0.114087	0.373588	0.737278	0.555433	SP1	C[C@]12O[C@H](C[C@]1(O)CO)n1c3ccccc3c3c4C(=O)NCc4c4c5ccccc5n2c4c13	lestaurtinib	10 ÂµM	6 h
1997	CPC017_A375_6H:BRD-K04414442-001-03-4:10	P40763	0.507432	-0.11408	0.335783	0.819004	0.577393	STAT3	CC[C@H](NC(=O)c1c(C)c(nc2ccccc12)-c1ccccc1)c1ccccc1	SB-222200	10 ÂµM	6 h
1998	CPC014_A375_6H:BRD-K94294671-003-01-3:10	P18848	0.316422	0.114077	0.547389	0.87605	0.71172	ATF4	COc1cccc2cc([nH]c12)-c1nc([C@@H]2CC[C@@H](CC2)C(O)=O)n2ncnc(N)c12	OSI-027	10 ÂµM	6 h
1999	CPC017_A375_6H:BRD-K78692225-001-11-2:10	Q01543	0.270909	0.114059	0.332554	0.895269	0.613911	FLI1	Cc1oncc1C(=O)Nc1ccc(cc1)C(F)(F)F	leflunomide	10 ÂµM	6 h
[truncated: 21,433 more rows]

## Sheet: A549
index	sample	uniprot_id	activity	delta	mean_r	r	score	TF	drug	pert_iname	pert_idose	pert_itime
1	CPC017_A549_6H:BRD-K09638361-001-01-4:10	Q04206	0.978038	-0.223911	0.325731	0.780257	0.552994	RELA	COc1cc(OC)c(/C=C\2/C(=O)Nc3ccccc23)c(OC)c1	IC-261	10 ÂµM	6 h
2	CPC017_A549_6H:BRD-K09638361-001-01-4:10	P19838	0.943872	-0.204624	0.39363	0.867695	0.630662	NFKB1	COc1cc(OC)c(/C=C\2/C(=O)Nc3ccccc23)c(OC)c1	IC-261	10 ÂµM	6 h
3	CPC014_A549_6H:BRD-K23192422-001-01-1:10	P04150	0.834601	-0.203974	0.290262	0.803589	0.546926	NR3C1	C[C@]12O[C@H](C[C@]1(O)CO)n1c3ccccc3c3c4C(=O)NCc4c4c5ccccc5n2c4c13	lestaurtinib	10 ÂµM	6 h
4	CPC017_A549_6H:BRD-K00486786-001-01-4:10	P15336	0.173187	0.201912	0.3618	0.865299	0.613549	ATF2	Cc1cc2nc3c(nc(=O)[nH]c3=O)n(C)c2cc1C=O	Ro-08-2750	10 ÂµM	6 h
5	CPC014_A549_6H:BRD-K23192422-001-01-1:10	O75030	0.817274	-0.191693	0.294524	0.758631	0.526578	MITF	C[C@]12O[C@H](C[C@]1(O)CO)n1c3ccccc3c3c4C(=O)NCc4c4c5ccccc5n2c4c13	lestaurtinib	10 ÂµM	6 h
6	CPC017_A549_6H:BRD-K09638361-001-01-4:10	P58012	0.857511	-0.188512	0.329275	0.822803	0.576039	FOXL2	COc1cc(OC)c(/C=C\2/C(=O)Nc3ccccc23)c(OC)c1	IC-261	10 ÂµM	6 h
7	CPC017_A549_6H:BRD-K11911061-003-02-8:10	P17947	0.585411	-0.185211	0.467623	0.802448	0.635036	SPI1	COc1ccc(NC(=O)c2ccc(cc2)-c2ccc(cc2C)-c2noc(C)n2)cc1N1CCN(C)CC1	GR-127935	10 ÂµM	6 h
8	CPC013_A549_6H:BRD-K24681473-004-01-4:10	P42224	0.828266	-0.183661	0.373585	0.80201	0.587797	STAT1	COCC[n+]1c(C)n(Cc2cnccn2)c2c1C(=O)c1ccccc1C2=O	YM-155	10 ÂµM	6 h
9	CPC013_A549_6H:BRD-K24681473-004-01-4:10	Q99814	0.924451	-0.179524	0.369341	0.854264	0.611803	EPAS1	COCC[n+]1c(C)n(Cc2cnccn2)c2c1C(=O)c1ccccc1C2=O	YM-155	10 ÂµM	6 h
10	CPC014_A549_6H:BRD-K01436366-001-02-4:10	P36956	0.935463	-0.179392	0.267954	0.854162	0.561058	SREBF1	COc1cc(ccc1Nc1ncc2N(C)C(=O)c3ccccc3N(C)c2n1)C(=O)N1CCC(CC1)N1CCN(C)CC1	XMD-1150	10 ÂµM	6 h
11	CPC014_A549_6H:BRD-K23192422-001-01-1:10	Q99814	0.886101	-0.179173	0.369341	0.854264	0.611803	EPAS1	C[C@]12O[C@H](C[C@]1(O)CO)n1c3ccccc3c3c4C(=O)NCc4c4c5ccccc5n2c4c13	lestaurtinib	10 ÂµM	6 h
12	CPC017_A549_6H:BRD-K82823804-001-01-7:10	Q04206	0.95346	-0.177621	0.325731	0.780257	0.552994	RELA	Oc1ccc2[nH]c3cc(c4C(=O)NC(=O)c4c3c2c1)-c1ccccc1	PD-407824	10 ÂµM	6 h
13	CPC014_A549_6H:BRD-K79404599-001-02-8:10	Q04206	0.965595	-0.17699	0.325731	0.780257	0.552994	RELA	Cn1cc(C2=C(C(=O)NC2=O)c2cn(C3CCN(Cc4ccccn4)CC3)c3ccccc23)c2ccccc12	enzastaurin	10 ÂµM	6 h
14	CPC017_A549_6H:BRD-K82823804-001-01-7:10	P19838	0.973043	-0.176165	0.39363	0.867695	0.630662	NFKB1	Oc1ccc2[nH]c3cc(c4C(=O)NC(=O)c4c3c2c1)-c1ccccc1	PD-407824	10 ÂµM	6 h
15	CPC017_A549_6H:BRD-K81225797-001-01-5:10	Q13127	0.842014	-0.174135	0.427261	0.826628	0.626944	REST	Nc1nc2n(CCc3ccccc3)ncc2c2nc(nn12)-c1ccco1	SCH-58261	10 ÂµM	6 h
16	CPC017_A549_6H:BRD-K82823804-001-01-7:10	P58012	0.975741	-0.173615	0.329275	0.822803	0.576039	FOXL2	Oc1ccc2[nH]c3cc(c4C(=O)NC(=O)c4c3c2c1)-c1ccccc1	PD-407824	10 ÂµM	6 h
17	CPC014_A549_6H:BRD-K23192422-001-01-1:10	P15336	0.925855	-0.173	0.3618	0.865299	0.613549	ATF2	C[C@]12O[C@H](C[C@]1(O)CO)n1c3ccccc3c3c4C(=O)NCc4c4c5ccccc5n2c4c13	lestaurtinib	10 ÂµM	6 h
18	CPC014_A549_6H:BRD-K23192422-001-01-1:10	P55317	0.123991	0.172568	0.319102	0.765998	0.54255	FOXA1	C[C@]12O[C@H](C[C@]1(O)CO)n1c3ccccc3c3c4C(=O)NCc4c4c5ccccc5n2c4c13	lestaurtinib	10 ÂµM	6 h
19	CPC013_A549_6H:BRD-K24681473-004-01-4:10	Q92731	0.742182	-0.172031	0.301948	0.809809	0.555878	ESR2	COCC[n+]1c(C)n(Cc2cnccn2)c2c1C(=O)c1ccccc1C2=O	YM-155	10 ÂµM	6 h
20	CPC014_A549_6H:BRD-K16485616-001-03-0:10	P17947	0.85964	-0.171939	0.467623	0.802448	0.635036	SPI1	Nc1ccccc1NC(=O)c1ccc(CNc2nccc(n2)-c2cccnc2)cc1	mocetinostat	10 ÂµM	6 h
21	CPC014_A549_6H:BRD-K83794624-001-01-7:10	P17947	0.780716	-0.171887	0.467623	0.802448	0.635036	SPI1	COc1cccc2C(=O)c3c(O)c4C[C@](O)(C[C@H](O[C@H]5C[C@H](N)[C@H](O[C@@H]6CCCCO6)[C@H](C)O5)c4c(O)c3C(=O)c12)C(=O)CO	pirarubicin	10 ÂµM	6 h
22	CPC017_A549_6H:BRD-K00486786-001-01-4:10	P14859	0.38712	0.171408	0.347017	0.852108	0.599563	POU2F1	Cc1cc2nc3c(nc(=O)[nH]c3=O)n(C)c2cc1C=O	Ro-08-2750	10 ÂµM	6 h
23	HOG003_A549_6H:BRD-K22503835-001-06-0:10	P55317	0.924142	-0.171212	0.319102	0.765998	0.54255	FOXA1	ONC(=O)CCCCCN1C(=O)c2cccc3cccc(C1=O)c23	scriptaid	10 ÂµM	6 h
24	CPC016_A549_6H:BRD-K04146668-001-01-3:10	P17947	0.535032	-0.17121	0.467623	0.802448	0.635036	SPI1	Cn1cc(C=C2C(=O)Nc3cccnc23)c4ccccc14	GW-441756	10 ÂµM	6 h
25	CPC017_A549_6H:BRD-K11911061-003-02-8:10	P15976	0.827652	-0.17079	0.485434	0.788744	0.637089	GATA1	COc1ccc(NC(=O)c2ccc(cc2)-c2ccc(cc2C)-c2noc(C)n2)cc1N1CCN(C)CC1	GR-127935	10 ÂµM	6 h
26	CPC017_A549_6H:BRD-K11373525-003-01-3:10	P15336	0.138233	0.170687	0.3618	0.865299	0.613549	ATF2	CCc1cc2N(Cc3ccc(cc3)-c3ccccc3-c3nnn[nH]3)C(=O)CCc2c(CC)n1	ZD-7155	10 ÂµM	6 h
27	CPC014_A549_6H:BRD-K23192422-001-01-1:10	P17947	0.685864	-0.169364	0.467623	0.802448	0.635036	SPI1	C[C@]12O[C@H](C[C@]1(O)CO)n1c3ccccc3c3c4C(=O)NCc4c4c5ccccc5n2c4c13	lestaurtinib	10 ÂµM	6 h
28	CPC016_A549_6H:BRD-K04146668-001-01-3:10	P04150	0.856261	-0.168806	0.290262	0.803589	0.546926	NR3C1	Cn1cc(C=C2C(=O)Nc3cccnc23)c4ccccc14	GW-441756	10 ÂµM	6 h
29	CPC014_A549_6H:BRD-K29582115-311-02-0:10	P42224	0.839652	-0.168155	0.373585	0.80201	0.587797	STAT1	Clc1cc2NC(=O)Cc2cc1CCN1CCN(CC1)c1nsc2ccccc12	ziprasidone	10 ÂµM	6 h
30	CPC014_A549_6H:BRD-K23192422-001-01-1:10	P01106	0.101429	0.167968	0.423101	0.814186	0.618644	MYC	C[C@]12O[C@H](C[C@]1(O)CO)n1c3ccccc3c3c4C(=O)NCc4c4c5ccccc5n2c4c13	lestaurtinib	10 ÂµM	6 h
31	CPC013_A549_6H:BRD-K24681473-004-01-4:10	P18848	0.918119	-0.167894	0.403267	0.844325	0.623796	ATF4	COCC[n+]1c(C)n(Cc2cnccn2)c2c1C(=O)c1ccccc1C2=O	YM-155	10 ÂµM	6 h
32	CPC016_A549_6H:BRD-K04146668-001-01-3:10	P15976	0.852617	-0.167823	0.485434	0.788744	0.637089	GATA1	Cn1cc(C=C2C(=O)Nc3cccnc23)c4ccccc14	GW-441756	10 ÂµM	6 h
33	CPC013_A549_6H:BRD-K24681473-004-01-4:10	P15336	0.92686	-0.167433	0.3618	0.865299	0.613549	ATF2	COCC[n+]1c(C)n(Cc2cnccn2)c2c1C(=O)c1ccccc1C2=O	YM-155	10 ÂµM	6 h
34	CPC008_A549_6H:BRD-K44432556-001-03-0:10	P18848	0.996371	-0.16692	0.403267	0.844325	0.623796	ATF4	C(Nc1nc(nnc1-c1ccccc1)-c1ccccn1)c1ccc(cc1)-c1ccccc1	VU-0418946-1	10 ÂµM	6 h
35	CPC013_A549_6H:BRD-K66175015-001-01-7:10	O75030	0.815832	-0.166837	0.294524	0.758631	0.526578	MITF	CN(C)C\C=C\C(=O)Nc1cc2c(Nc3ccc(F)c(Cl)c3)ncnc2cc1O[C@H]1CCOC1	afatinib	10 ÂµM	6 h
36	CPC013_A549_6H:BRD-K24681473-004-01-4:10	P11831	0.889751	-0.166823	0.330621	0.774154	0.552388	SRF	COCC[n+]1c(C)n(Cc2cnccn2)c2c1C(=O)c1ccccc1C2=O	YM-155	10 ÂµM	6 h
37	CPC017_A549_6H:BRD-K67298865-001-03-3:10	Q04206	0.929357	-0.165924	0.325731	0.780257	0.552994	RELA	NC(=O)c1ccc(cc1)-c1nc(c([nH]1)-c1ccccn1)-c1ccc2OCOc2c1	SB-431542	10 ÂµM	6 h
38	CPC013_A549_6H:BRD-K24681473-004-01-4:10	P55317	0.153919	0.16589	0.319102	0.765998	0.54255	FOXA1	COCC[n+]1c(C)n(Cc2cnccn2)c2c1C(=O)c1ccccc1C2=O	YM-155	10 ÂµM	6 h
39	CPC017_A549_6H:BRD-K54708045-001-01-3:10	Q13127	0.858509	-0.164434	0.427261	0.826628	0.626944	REST	OC(=O)c1n(Cc2ccc(Cl)cc2)c2ccc(Cl)cc2c1Sc1ccccc1	nTZDpa	10 ÂµM	6 h
40	CPC014_A549_6H:BRD-K16485616-001-03-0:10	P04150	0.8368	-0.163982	0.290262	0.803589	0.546926	NR3C1	Nc1ccccc1NC(=O)c1ccc(CNc2nccc(n2)-c2cccnc2)cc1	mocetinostat	10 ÂµM	6 h
41	CPC014_A549_6H:BRD-K95901403-001-01-1:10	P58012	0.947441	-0.162838	0.329275	0.822803	0.576039	FOXL2	Cc1ccc(cc1)S(=O)(=O)Nc1nc2ccccc2nc1Nc1ccc2nsnc2c1	XL-147	10 ÂµM	6 h
42	CPC017_A549_6H:BRD-A54927599-001-07-8:10	Q04206	0.950536	-0.162702	0.325731	0.780257	0.552994	RELA	COc1ccc(C2CC(=NCCS2)c2c(O)cc(C)oc2=O)c(OC)c1	KF-38789	10 ÂµM	6 h
43	CPC006_A549_6H:BRD-K19295594-001-08-5:11.1	Q04206	0.959919	-0.161946	0.325731	0.780257	0.552994	RELA	CC(C)c1c(O)c(O)c(C=O)c2c(O)c(c(C)cc12)-c1c(C)cc2c(C(C)C)c(O)c(O)c(C=O)c2c1O	gossypol	10 ÂµM	6 h
44	CPC014_A549_6H:BRD-K99616396-001-01-0:10	Q04206	0.845529	-0.161709	0.325731	0.780257	0.552994	RELA	CC1(C)CNc2cc(NC(=O)c3cccnc3NCc3ccncc3)ccc12	motesanib	10 ÂµM	6 h
45	CPC013_A549_6H:BRD-K09485525-001-01-3:10	Q99814	0.847851	-0.161591	0.369341	0.854264	0.611803	EPAS1	CN(C)c1ccccc1CN1CCCN(Cc2ccccc2N(C)C)C1c1ccncc1	GANT-61	10 ÂµM	6 h
46	CPC017_A549_6H:BRD-K00486786-001-01-4:10	Q13127	0.573151	-0.161106	0.427261	0.826628	0.626944	REST	Cc1cc2nc3c(nc(=O)[nH]c3=O)n(C)c2cc1C=O	Ro-08-2750	10 ÂµM	6 h
47	CPC014_A549_6H:BRD-K53972329-001-02-1:10	P42224	0.802071	-0.159688	0.373585	0.80201	0.587797	STAT1	N#CC[C@H](C1CCCC1)n1cc(cn1)-c1ncnc2[nH]ccc12	ruxolitinib	10 ÂµM	6 h
48	CPC016_A549_6H:BRD-K47598052-001-06-7:10	Q99814	0.138779	0.15951	0.369341	0.854264	0.611803	EPAS1	Cc1ccc(cc1)-c1nn(c2ncnc(N)c12)C(C)(C)C	PP-1	10 ÂµM	6 h
49	CPC016_A549_6H:BRD-K04146668-001-01-3:10	O14593	0.792299	-0.159393	0.345975	0.784305	0.56514	RFXANK	Cn1cc(C=C2C(=O)Nc3cccnc23)c4ccccc14	GW-441756	10 ÂµM	6 h
50	CPC017_A549_6H:BRD-K00486786-001-01-4:10	P36956	0.146152	0.156994	0.267954	0.854162	0.561058	SREBF1	Cc1cc2nc3c(nc(=O)[nH]c3=O)n(C)c2cc1C=O	Ro-08-2750	10 ÂµM	6 h
51	CPC013_A549_6H:BRD-K56334280-001-01-0:10	Q99814	0.853363	-0.156843	0.369341	0.854264	0.611803	EPAS1	CN(C)CCN1C(=O)c2cccc3cc(N)cc(C1=O)c23	amonafide	10 ÂµM	6 h
52	CPC013_A549_6H:BRD-K09485525-001-01-3:10	Q92731	0.700228	-0.156257	0.301948	0.809809	0.555878	ESR2	CN(C)c1ccccc1CN1CCCN(Cc2ccccc2N(C)C)C1c1ccncc1	GANT-61	10 ÂµM	6 h
53	CPC017_A549_6H:BRD-K13646352-001-01-2:10	Q04206	0.902034	-0.15476	0.325731	0.780257	0.552994	RELA	CO[C@@H]1[C@@H](C[C@H]2O[C@]1(C)n1c3ccccc3c3c4CNC(=O)c4c4c5ccccc5n2c4c13)N(C)C(=O)c1ccccc1	midostaurin	10 ÂµM	6 h
54	CPC013_A549_6H:BRD-K11663430-001-01-5:10	O75030	0.736534	-0.154612	0.294524	0.758631	0.526578	MITF	ONC(=O)CCCCCCC(=O)Nc1cccnc1	pyroxamide	10 ÂµM	6 h
55	CPC016_A549_6H:BRD-K47598052-001-06-7:10	P15336	0.095716	0.154264	0.3618	0.865299	0.613549	ATF2	Cc1ccc(cc1)-c1nn(c2ncnc(N)c12)C(C)(C)C	PP-1	10 ÂµM	6 h
56	CPC017_A549_6H:BRD-K94176593-001-02-9:10	P55317	0.807423	-0.153647	0.319102	0.765998	0.54255	FOXA1	Nc1cccc(c1)-c1cc2c(Oc3cccc(O)c3)ncnc2[nH]1	TWS-119	10 ÂµM	6 h
57	CPC013_A549_6H:BRD-K09485525-001-01-3:10	O75030	0.722077	-0.153523	0.294524	0.758631	0.526578	MITF	CN(C)c1ccccc1CN1CCCN(Cc2ccccc2N(C)C)C1c1ccncc1	GANT-61	10 ÂµM	6 h
58	CPC014_A549_6H:BRD-K99616396-001-01-0:10	P19838	0.924047	-0.153193	0.39363	0.867695	0.630662	NFKB1	CC1(C)CNc2cc(NC(=O)c3cccnc3NCc3ccncc3)ccc12	motesanib	10 ÂµM	6 h
59	CPC013_A549_6H:BRD-K79090631-001-15-7:10	Q04206	0.0513136	0.153048	0.325731	0.780257	0.552994	RELA	OCCCNc1cc(ccn1)c2ccnc(Nc3cccc(Cl)c3)n2	CGP-60474	10 ÂµM	6 h
60	CPC013_A549_6H:BRD-K56334280-001-01-0:10	P55317	0.143991	0.152873	0.319102	0.765998	0.54255	FOXA1	CN(C)CCN1C(=O)c2cccc3cc(N)cc(C1=O)c23	amonafide	10 ÂµM	6 h
61	CPC020_A549_6H:BRD-K76723084-001-18-2:10	P19838	0.143037	0.152812	0.39363	0.867695	0.630662	NFKB1	CC(/C=C/C1=C(C)CCCC1(C)C)=C\C=C\C(C)=C/C(O)=O	isotretinoin	10 ÂµM	6 h
62	CPC016_A549_6H:BRD-M00539986-051-01-1:10	P15336	0.149778	0.152638	0.3618	0.865299	0.613549	ATF2	COc1ccc(C[C@H](C)NC[C@@H](O)c2ccc(O)c(NC=O)c2)cc1	formoterol	10 ÂµM	6 h
63	CPC014_A549_6H:BRD-K23192422-001-01-1:10	P42224	0.792814	-0.152289	0.373585	0.80201	0.587797	STAT1	C[C@]12O[C@H](C[C@]1(O)CO)n1c3ccccc3c3c4C(=O)NCc4c4c5ccccc5n2c4c13	lestaurtinib	10 ÂµM	6 h
64	CPC014_A549_6H:BRD-K16485616-001-03-0:10	P01106	0.196876	0.152254	0.423101	0.814186	0.618644	MYC	Nc1ccccc1NC(=O)c1ccc(CNc2nccc(n2)-c2cccnc2)cc1	mocetinostat	10 ÂµM	6 h
65	CPC014_A549_6H:BRD-K23192422-001-01-1:10	Q92731	0.704174	-0.152053	0.301948	0.809809	0.555878	ESR2	C[C@]12O[C@H](C[C@]1(O)CO)n1c3ccccc3c3c4C(=O)NCc4c4c5ccccc5n2c4c13	lestaurtinib	10 ÂµM	6 h
66	CPC006_A549_6H:BRD-K19295594-001-08-5:11.1	P58012	0.979532	-0.151639	0.329275	0.822803	0.576039	FOXL2	CC(C)c1c(O)c(O)c(C=O)c2c(O)c(c(C)cc12)-c1c(C)cc2c(C(C)C)c(O)c(O)c(C=O)c2c1O	gossypol	10 ÂµM	6 h
67	CPC006_A549_6H:BRD-K12502280-001-01-5:11.1	Q99814	0.0619637	0.151554	0.369341	0.854264	0.611803	EPAS1	Cc1cnc(Nc2ccc(OCCN3CCCC3)cc2)nc1Nc1cccc(c1)S(=O)(=O)NC(C)(C)C	TG-101348	10 ÂµM	6 h
68	CPC013_A549_6H:BRD-K66175015-001-01-7:10	Q07869	0.144514	0.151532	0.164883	0.715476	0.44018	PPARA	CN(C)C\C=C\C(=O)Nc1cc2c(Nc3ccc(F)c(Cl)c3)ncnc2cc1O[C@H]1CCOC1	afatinib	10 ÂµM	6 h
69	CPC014_A549_6H:BRD-K93331255-001-01-2:10	P42224	0.829774	-0.151366	0.373585	0.80201	0.587797	STAT1	NCCCC[C@H](NC(=O)[C@@H]1CCCN1C(=O)[C@@H]1CSSC[C@H](N)C(=O)N[C@@H](Cc2ccc(O)cc2)C(=O)N[C@@H](Cc2ccccc2)C(=O)N[C@@H](CCC(N)=O)C(=O)N[C@@H](CC(N)=O)C(=O)N1)C(=O)NCC(N)=O	lypressin	10 ÂµM	6 h
70	CPC017_A549_6H:BRD-K11373525-003-01-3:10	Q13127	0.768133	-0.151247	0.427261	0.826628	0.626944	REST	CCc1cc2N(Cc3ccc(cc3)-c3ccccc3-c3nnn[nH]3)C(=O)CCc2c(CC)n1	ZD-7155	10 ÂµM	6 h
71	CPC017_A549_6H:BRD-K68246049-001-01-4:10	Q13127	0.738162	-0.151224	0.427261	0.826628	0.626944	REST	CC(=Cc1ccc(cc1)C(=O)O)c2ccc3c(c2)C(C)(C)CCC3(C)C	TTNPB	10 ÂµM	6 h
72	CPC017_A549_6H:BRD-A43930669-003-01-0:10	Q04206	0.937786	-0.150917	0.325731	0.780257	0.552994	RELA	Cc1ccccc1N1CCN(CC1)S(=O)(=O)CC12CCC(C[C@@H]1NC(=O)[C@@H](N)CCS(C)(=O)=O)C2(C)C	L-368899	10 ÂµM	6 h
73	CPC013_A549_6H:BRD-K09485525-001-01-3:10	P11831	0.832502	-0.150716	0.330621	0.774154	0.552388	SRF	CN(C)c1ccccc1CN1CCCN(Cc2ccccc2N(C)C)C1c1ccncc1	GANT-61	10 ÂµM	6 h
74	CPC017_A549_6H:BRD-K10177585-003-01-6:10	Q04206	0.88734	-0.150703	0.325731	0.780257	0.552994	RELA	CC[C@@H]1CN2C(=N1)c1[nH]c(nc1N(C)C2=O)-c1ccccc1	PSB-11	10 ÂµM	6 h
75	CPC017_A549_6H:BRD-K35559145-050-03-6:10	P15336	0.112899	0.150626	0.3618	0.865299	0.613549	ATF2	COc1ccc2Sc3ccccc3N(C[C@H](C)CN(C)C)c2c1	levomepromazine	10 ÂµM	6 h
76	CPC017_A549_6H:BRD-K78692225-001-11-2:10	P15336	0.141036	0.150289	0.3618	0.865299	0.613549	ATF2	Cc1oncc1C(=O)Nc1ccc(cc1)C(F)(F)F	leflunomide	10 ÂµM	6 h
77	CPC013_A549_6H:BRD-K11663430-001-01-5:10	Q92731	0.68019	-0.150174	0.301948	0.809809	0.555878	ESR2	ONC(=O)CCCCCCC(=O)Nc1cccnc1	pyroxamide	10 ÂµM	6 h
78	CPC014_A549_6H:BRD-K56957086-001-04-8:10	P36956	0.949566	-0.150166	0.267954	0.854162	0.561058	SREBF1	OCCN(CCc1c[nH]c2ccccc12)Cc1ccc(\C=C\C(=O)NO)cc1	dacinostat	10 ÂµM	6 h
79	CPC014_A549_6H:BRD-K74514084-003-01-9:10	Q04206	0.888207	-0.150122	0.325731	0.780257	0.552994	RELA	CN(c1ccc2c(C)n(C)nc2c1)c1ccnc(Nc2ccc(C)c(c2)S(N)(=O)=O)n1	pazopanib	10 ÂµM	6 h
80	CPC014_A549_6H:BRD-K95901403-001-01-1:10	Q04206	0.968207	-0.150007	0.325731	0.780257	0.552994	RELA	Cc1ccc(cc1)S(=O)(=O)Nc1nc2ccccc2nc1Nc1ccc2nsnc2c1	XL-147	10 ÂµM	6 h
81	CPC017_A549_6H:BRD-K00486786-001-01-4:10	P55317	0.83344	-0.149735	0.319102	0.765998	0.54255	FOXA1	Cc1cc2nc3c(nc(=O)[nH]c3=O)n(C)c2cc1C=O	Ro-08-2750	10 ÂµM	6 h
82	CPC017_A549_6H:BRD-K76568384-001-01-4:10	Q13127	0.870248	-0.149324	0.427261	0.826628	0.626944	REST	Oc1ccc(cc1)-c1c(nn2c(cc(nc12)C(F)(F)F)C(F)(F)F)-c1ccccc1	PHTPP	10 ÂµM	6 h
83	CPC014_A549_6H:BRD-K13087974-001-01-7:10	Q04206	0.915132	-0.149118	0.325731	0.780257	0.552994	RELA	O=C1NC(=O)c2cc(Nc3ccccc3)c(Nc3ccccc3)cc12	CGP-52411	10 ÂµM	6 h
84	CPC016_A549_6H:BRD-K47598052-001-06-7:10	P14859	0.282065	0.148999	0.347017	0.852108	0.599563	POU2F1	Cc1ccc(cc1)-c1nn(c2ncnc(N)c12)C(C)(C)C	PP-1	10 ÂµM	6 h
85	CPC013_A549_6H:BRD-K56334280-001-01-0:10	P42224	0.819336	-0.148602	0.373585	0.80201	0.587797	STAT1	CN(C)CCN1C(=O)c2cccc3cc(N)cc(C1=O)c23	amonafide	10 ÂµM	6 h
86	CPC017_A549_6H:BRD-K82823804-001-01-7:10	P17676	0.911577	-0.148478	0.414912	0.780375	0.597644	CEBPB	Oc1ccc2[nH]c3cc(c4C(=O)NC(=O)c4c3c2c1)-c1ccccc1	PD-407824	10 ÂµM	6 h
87	CPC014_A549_6H:BRD-K16485616-001-03-0:10	Q99814	0.911861	-0.148445	0.369341	0.854264	0.611803	EPAS1	Nc1ccccc1NC(=O)c1ccc(CNc2nccc(n2)-c2cccnc2)cc1	mocetinostat	10 ÂµM	6 h
88	CPC011_A549_6H:BRD-K52662033-001-15-8:10	P37231	0.226449	0.148405	0.220856	0.726182	0.473519	PPARG	CCN(CC)CC(=O)Nc1c(C)cccc1C	lidocaine	10 ÂµM	6 h
89	CPC016_A549_6H:BRD-K67537649-001-01-1:10	P37275	0.257595	0.148138	0.201894	0.734376	0.468135	ZEB1	COc1ccc(Cl)cc1NC(=O)Nc1cc(C)nc2ccccc12	PQ-401	10 ÂµM	6 h
90	CPC016_A549_6H:BRD-K24675965-001-02-5:10	P15336	0.104972	0.148073	0.3618	0.865299	0.613549	ATF2	Brc1ccc(NC(=O)N2NC(=O)[C@H]([C@@H]2c2ccccc2)c2ccccc2)cc1	LY-288513	10 ÂµM	6 h
91	CPC013_A549_6H:BRD-K09485525-001-01-3:10	P55317	0.108769	0.14802	0.319102	0.765998	0.54255	FOXA1	CN(C)c1ccccc1CN1CCCN(Cc2ccccc2N(C)C)C1c1ccncc1	GANT-61	10 ÂµM	6 h
92	CPC013_A549_6H:BRD-K15600710-066-01-7:10	P18848	0.956779	-0.148014	0.403267	0.844325	0.623796	ATF4	COC1=CC(=N\C\1=C/c1[nH]c(C)cc1C)c1cc2ccccc2[nH]1	obatoclax	10 ÂµM	6 h
93	CPC014_A549_6H:BRD-K74514084-003-01-9:10	Q06710	0.248402	0.14801	0.282507	0.864877	0.573692	PAX8	CN(c1ccc2c(C)n(C)nc2c1)c1ccnc(Nc2ccc(C)c(c2)S(N)(=O)=O)n1	pazopanib	10 ÂµM	6 h
94	CPC016_A549_6H:BRD-K04146668-001-01-3:10	Q99814	0.767696	-0.147791	0.369341	0.854264	0.611803	EPAS1	Cn1cc(C=C2C(=O)Nc3cccnc23)c4ccccc14	GW-441756	10 ÂµM	6 h
95	CPC013_A549_6H:BRD-K79090631-001-15-7:10	P19838	0.0843822	0.147661	0.39363	0.867695	0.630662	NFKB1	OCCCNc1cc(ccn1)c2ccnc(Nc3cccc(Cl)c3)n2	CGP-60474	10 ÂµM	6 h
96	CPC018_A549_6H:BRD-A29289453-001-03-9:10	P37231	0.2058	0.147561	0.220856	0.726182	0.473519	PPARG	COC(=O)C1=C(C)NC(C)=C(C1C)C(=O)OCCSc1ccccc1	PCA-4248	10 ÂµM	6 h
97	CPC013_A549_6H:BRD-K15600710-066-01-7:10	O75030	0.871348	-0.147369	0.294524	0.758631	0.526578	MITF	COC1=CC(=N\C\1=C/c1[nH]c(C)cc1C)c1cc2ccccc2[nH]1	obatoclax	10 ÂµM	6 h
98	CPC013_A549_6H:BRD-K15600710-066-01-7:10	Q99814	0.932324	-0.14726	0.369341	0.854264	0.611803	EPAS1	COC1=CC(=N\C\1=C/c1[nH]c(C)cc1C)c1cc2ccccc2[nH]1	obatoclax	10 ÂµM	6 h
99	CPC016_A549_6H:BRD-K90789829-003-03-3:10	P04150	0.718732	-0.14713	0.290262	0.803589	0.546926	NR3C1	CCc1nn(CCCN2CCN(CC2)c2cccc(Cl)c2)c(=O)n1CCOc1ccccc1	nefazodone	10 ÂµM	6 h
100	CPC013_A549_6H:BRD-K66175015-001-01-7:10	P19838	0.078081	0.147022	0.39363	0.867695	0.630662	NFKB1	CN(C)C\C=C\C(=O)Nc1cc2c(Nc3ccc(F)c(Cl)c3)ncnc2cc1O[C@H]1CCOC1	afatinib	10 ÂµM	6 h
101	CPC017_A549_6H:BRD-K67298865-001-03-3:10	P19838	0.926517	-0.146813	0.39363	0.867695	0.630662	NFKB1	NC(=O)c1ccc(cc1)-c1nc(c([nH]1)-c1ccccn1)-c1ccc2OCOc2c1	SB-431542	10 ÂµM	6 h
102	CPC013_A549_6H:BRD-K63068307-001-01-4:10	Q92731	0.696345	-0.146801	0.301948	0.809809	0.555878	ESR2	FC(F)c1nc2ccccc2n1-c1nc(nc(n1)N1CCOCC1)N1CCOCC1	ZSTK-474	10 ÂµM	6 h
103	CPC017_A549_6H:BRD-K81225797-001-01-5:10	P15336	0.304326	0.146799	0.3618	0.865299	0.613549	ATF2	Nc1nc2n(CCc3ccccc3)ncc2c2nc(nn12)-c1ccco1	SCH-58261	10 ÂµM	6 h
104	CPC013_A549_6H:BRD-K79090631-001-15-7:10	O75030	0.793064	-0.14673	0.294524	0.758631	0.526578	MITF	OCCCNc1cc(ccn1)c2ccnc(Nc3cccc(Cl)c3)n2	CGP-60474	10 ÂµM	6 h
105	CPC017_A549_6H:BRD-A03359064-001-01-5:10	Q13127	0.818282	-0.146721	0.427261	0.826628	0.626944	REST	OC(CNCCNC(=O)Nc1ccccc1)COc1ccccc1C#N	ICI-89406	10 ÂµM	6 h
106	CPC014_A549_6H:BRD-K53972329-001-02-1:10	Q04206	0.965889	-0.146683	0.325731	0.780257	0.552994	RELA	N#CC[C@H](C1CCCC1)n1cc(cn1)-c1ncnc2[nH]ccc12	ruxolitinib	10 ÂµM	6 h
107	HOG003_A549_6H:BRD-K22503835-001-06-0:10	Q99814	0.157522	0.146675	0.369341	0.854264	0.611803	EPAS1	ONC(=O)CCCCCN1C(=O)c2cccc3cccc(C1=O)c23	scriptaid	10 ÂµM	6 h
108	CPC017_A549_6H:BRD-K78637815-001-01-4:10	Q13127	0.749168	-0.146612	0.427261	0.826628	0.626944	REST	COc1ccc(cc1)-c1oc2cc(OC)ccc2c1C(=O)c1ccc(cc1)C#N	LY-320135	10 ÂµM	6 h
109	CPC017_A549_6H:BRD-K10177585-003-01-6:10	Q13127	0.845287	-0.146225	0.427261	0.826628	0.626944	REST	CC[C@@H]1CN2C(=N1)c1[nH]c(nc1N(C)C2=O)-c1ccccc1	PSB-11	10 ÂµM	6 h
110	CPC013_A549_6H:BRD-K66175015-001-01-7:10	Q92731	0.822016	-0.146125	0.301948	0.809809	0.555878	ESR2	CN(C)C\C=C\C(=O)Nc1cc2c(Nc3ccc(F)c(Cl)c3)ncnc2cc1O[C@H]1CCOC1	afatinib	10 ÂµM	6 h
111	CPC015_A549_6H:BRD-K82255054-001-08-4:10	Q92731	0.706704	-0.146081	0.301948	0.809809	0.555878	ESR2	CC(C)c1cccc(C(C)C)c1O	propofol	10 ÂµM	6 h
112	CPC017_A549_6H:BRD-K09638361-001-01-4:10	P17676	0.728938	-0.145953	0.414912	0.780375	0.597644	CEBPB	COc1cc(OC)c(/C=C\2/C(=O)Nc3ccccc23)c(OC)c1	IC-261	10 ÂµM	6 h
113	CPC017_A549_6H:BRD-K59650319-003-01-7:10	P15336	0.162745	0.145756	0.3618	0.865299	0.613549	ATF2	CN(C1CCCCC1)C(=O)c1sc2nc3ccc(N)cc3n2c1C	YM-298198	10 ÂµM	6 h
114	CPC014_A549_6H:BRD-K53972329-001-02-1:10	P58012	0.932993	-0.145694	0.329275	0.822803	0.576039	FOXL2	N#CC[C@H](C1CCCC1)n1cc(cn1)-c1ncnc2[nH]ccc12	ruxolitinib	10 ÂµM	6 h
115	CPC016_A549_6H:BRD-K04111260-001-05-0:10	P15336	0.130271	0.145549	0.3618	0.865299	0.613549	ATF2	CCN1CCC[C@H]1CNC(=O)c1c(O)c(Cl)cc(Cl)c1OC	raclopride	10 ÂµM	6 h
116	CPC017_A549_6H:BRD-K67277431-002-03-0:10	Q13127	0.783847	-0.145236	0.427261	0.826628	0.626944	REST	COc1ccc(cc1C(=O)NCc1cccnc1)C(=O)NCc1cccnc1	picotamide	10 ÂµM	6 h
117	CPC016_A549_6H:BRD-K04111260-001-05-0:10	P14859	0.228286	0.14517	0.347017	0.852108	0.599563	POU2F1	CCN1CCC[C@H]1CNC(=O)c1c(O)c(Cl)cc(Cl)c1OC	raclopride	10 ÂµM	6 h
118	CPC014_A549_6H:BRD-K95901403-001-01-1:10	P18848	0.983012	-0.145096	0.403267	0.844325	0.623796	ATF4	Cc1ccc(cc1)S(=O)(=O)Nc1nc2ccccc2nc1Nc1ccc2nsnc2c1	XL-147	10 ÂµM	6 h
119	CPC014_A549_6H:BRD-K23192422-001-01-1:10	P15976	0.718928	-0.145043	0.485434	0.788744	0.637089	GATA1	C[C@]12O[C@H](C[C@]1(O)CO)n1c3ccccc3c3c4C(=O)NCc4c4c5ccccc5n2c4c13	lestaurtinib	10 ÂµM	6 h
120	CPC014_A549_6H:BRD-K53972329-001-02-1:10	P19838	0.959315	-0.145004	0.39363	0.867695	0.630662	NFKB1	N#CC[C@H](C1CCCC1)n1cc(cn1)-c1ncnc2[nH]ccc12	ruxolitinib	10 ÂµM	6 h
121	CPC013_A549_6H:BRD-K79090631-001-15-7:10	P58012	0.208553	0.144913	0.329275	0.822803	0.576039	FOXL2	OCCCNc1cc(ccn1)c2ccnc(Nc3cccc(Cl)c3)n2	CGP-60474	10 ÂµM	6 h
122	CPC016_A549_6H:BRD-K04146668-001-01-3:10	P48382	0.704247	-0.144512	0.32202	0.773024	0.547522	RFX5	Cn1cc(C=C2C(=O)Nc3cccnc23)c4ccccc14	GW-441756	10 ÂµM	6 h
123	CPC017_A549_6H:BRD-K15791587-003-01-7:10	P15336	0.118413	0.144343	0.3618	0.865299	0.613549	ATF2	FC(F)(F)c1cc(CO[C@H]2CCCN[C@H]2c2ccccc2)cc(c1)C(F)(F)F	L-733060	10 ÂµM	6 h
124	CPC013_A549_6H:BRD-K11663430-001-01-5:10	Q99814	0.927595	-0.144065	0.369341	0.854264	0.611803	EPAS1	ONC(=O)CCCCCCC(=O)Nc1cccnc1	pyroxamide	10 ÂµM	6 h
125	CPC017_A549_6H:BRD-K68246049-001-01-4:10	Q04206	0.883643	-0.144015	0.325731	0.780257	0.552994	RELA	CC(=Cc1ccc(cc1)C(=O)O)c2ccc3c(c2)C(C)(C)CCC3(C)C	TTNPB	10 ÂµM	6 h
126	CPC018_A549_6H:BRD-K10705233-001-01-4:10	P42224	0.768844	-0.143823	0.373585	0.80201	0.587797	STAT1	COc1ccc2n(C(=O)c3cccc(Cl)c3Cl)c(C)c(CCN3CCOCC3)c2c1	GW-405833	10 ÂµM	6 h
127	CPC013_A549_6H:BRD-K56334280-001-01-0:10	Q92731	0.682842	-0.143733	0.301948	0.809809	0.555878	ESR2	CN(C)CCN1C(=O)c2cccc3cc(N)cc(C1=O)c23	amonafide	10 ÂµM	6 h
128	CPC016_A549_6H:BRD-K24675965-001-02-5:10	Q13127	0.679631	-0.143649	0.427261	0.826628	0.626944	REST	Brc1ccc(NC(=O)N2NC(=O)[C@H]([C@@H]2c2ccccc2)c2ccccc2)cc1	LY-288513	10 ÂµM	6 h
129	CPC013_A549_6H:BRD-K31553034-001-01-4:10	P49716	0.0860871	0.143562	0.236789	0.766531	0.50166	CEBPD	COc1nc(C)cnc1NS(=O)(=O)c1cccnc1-c1ccc(cc1)-c1nnco1	zibotentan	10 ÂµM	6 h
130	CPC017_A549_6H:BRD-K60298136-001-01-7:10	Q04206	0.88376	-0.143553	0.325731	0.780257	0.552994	RELA	COC(=O)c1csc(n1)C(=O)c2c[nH]c3ccccc23	ITE	10 ÂµM	6 h
131	CPC017_A549_6H:BRD-K04414442-001-03-4:10	Q13127	0.777803	-0.143435	0.427261	0.826628	0.626944	REST	CC[C@H](NC(=O)c1c(C)c(nc2ccccc12)-c1ccccc1)c1ccccc1	SB-222200	10 ÂµM	6 h
132	CPC017_A549_6H:BRD-K67013324-001-01-5:10	P15336	0.122913	0.143433	0.3618	0.865299	0.613549	ATF2	CC(=O)NCCc1c(Cc2ccccc2)[nH]c2ccccc12	luzindole	10 ÂµM	6 h
133	CPC016_A549_6H:BRD-A75478957-001-01-6:10	P15336	0.115406	0.143139	0.3618	0.865299	0.613549	ATF2	CC(C)C(NS(=O)(=O)c1ccc(cc1)c2ccc(Br)cc2)C(=O)O	PD-166793	10 ÂµM	6 h
134	CPC014_A549_6H:BRD-K71035033-001-01-4:10	P18848	0.907609	-0.143061	0.403267	0.844325	0.623796	ATF4	CN1CCN(Cc2ccc(cc2)C(=O)Nc2ccc(C)c(Nc3nc(cs3)-c3cccnc3)c2)CC1	masitinib	10 ÂµM	6 h
135	CPC017_A549_6H:BRD-K73397362-001-01-7:10	P15336	0.142414	0.14265	0.3618	0.865299	0.613549	ATF2	C1CCC(CC1)n1cnc2c(Nc3ccc(cc3)N3CCOCC3)nc(Oc3cccc4ccccc34)nc12	purmorphamine	10 ÂµM	6 h
136	CPC013_A549_6H:BRD-K31553034-001-01-4:10	Q99814	0.898221	-0.142303	0.369341	0.854264	0.611803	EPAS1	COc1nc(C)cnc1NS(=O)(=O)c1cccnc1-c1ccc(cc1)-c1nnco1	zibotentan	10 ÂµM	6 h
137	CPC017_A549_6H:BRD-K78692225-001-11-2:10	Q99814	0.0997209	0.142288	0.369341	0.854264	0.611803	EPAS1	Cc1oncc1C(=O)Nc1ccc(cc1)C(F)(F)F	leflunomide	10 ÂµM	6 h
138	CPC013_A549_6H:BRD-K79090631-001-15-7:10	P04150	0.907602	-0.141912	0.290262	0.803589	0.546926	NR3C1	OCCCNc1cc(ccn1)c2ccnc(Nc3cccc(Cl)c3)n2	CGP-60474	10 ÂµM	6 h
139	CPC016_A549_6H:BRD-K22010301-001-01-2:10	P15976	0.899275	-0.141756	0.485434	0.788744	0.637089	GATA1	COc1oc(=O)c2cc(N)ccc2c1Cl	JLK-6	10 ÂµM	6 h
140	CPC017_A549_6H:BRD-K24201553-003-02-4:10	Q00978	0.0486202	0.14159	0.409751	0.801995	0.605873	IRF9	CC1CCN(CC[C@H]2CCCN2S(=O)(=O)c2cccc(O)c2)CC1	SB-269970	10 ÂµM	6 h
141	CPC017_A549_6H:BRD-A54029483-001-01-5:10	Q04206	0.88102	-0.141462	0.325731	0.780257	0.552994	RELA	CN(C(Cc1ccc(cc1)c2ccccc2)C(=O)NC(Cc3c[nH]c4ccccc34)C(=O)O)C(=O)c5cc(C)cc(C)c5	IRL-2500	10 ÂµM	6 h
142	CPC014_A549_6H:BRD-K50140147-001-01-0:10	Q04206	0.884658	-0.141395	0.325731	0.780257	0.552994	RELA	COc1cc(ccc1Nc1ncc(Cl)c(Nc2ccccc2S(=O)(=O)C(C)C)n1)N1CCC(CC1)N1CCN(C)CC1	NVP-TAE684	10 ÂµM	6 h
143	CPC017_A549_6H:BRD-K81225797-001-01-5:10	P14859	0.330731	0.141367	0.347017	0.852108	0.599563	POU2F1	Nc1nc2n(CCc3ccccc3)ncc2c2nc(nn12)-c1ccco1	SCH-58261	10 ÂµM	6 h
144	CPC013_A549_6H:BRD-K66175015-001-01-7:10	Q04206	0.0352731	0.141302	0.325731	0.780257	0.552994	RELA	CN(C)C\C=C\C(=O)Nc1cc2c(Nc3ccc(F)c(Cl)c3)ncnc2cc1O[C@H]1CCOC1	afatinib	10 ÂµM	6 h
145	CPC014_A549_6H:BRD-K16485616-001-03-0:10	P15976	0.845638	-0.141087	0.485434	0.788744	0.637089	GATA1	Nc1ccccc1NC(=O)c1ccc(CNc2nccc(n2)-c2cccnc2)cc1	mocetinostat	10 ÂµM	6 h
146	CPC017_A549_6H:BRD-K67298865-001-03-3:10	Q00978	0.0364039	0.140913	0.409751	0.801995	0.605873	IRF9	NC(=O)c1ccc(cc1)-c1nc(c([nH]1)-c1ccccn1)-c1ccc2OCOc2c1	SB-431542	10 ÂµM	6 h
147	CPC016_A549_6H:BRD-M00539986-051-01-1:10	P14859	0.236498	0.140824	0.347017	0.852108	0.599563	POU2F1	COc1ccc(C[C@H](C)NC[C@@H](O)c2ccc(O)c(NC=O)c2)cc1	formoterol	10 ÂµM	6 h
148	CPC016_A549_6H:BRD-K53913732-001-01-8:10	P15336	0.114118	0.140601	0.3618	0.865299	0.613549	ATF2	CN(C)c1ccc(NC(=O)Nc2cc(C)nc3c(F)cc(F)cc23)cc1	SB-408124	10 ÂµM	6 h
149	CPC014_A549_6H:BRD-K16485616-001-03-0:10	P15336	0.958633	-0.140562	0.3618	0.865299	0.613549	ATF2	Nc1ccccc1NC(=O)c1ccc(CNc2nccc(n2)-c2cccnc2)cc1	mocetinostat	10 ÂµM	6 h
150	CPC017_A549_6H:BRD-K00486786-001-01-4:10	Q06710	0.264291	0.140561	0.282507	0.864877	0.573692	PAX8	Cc1cc2nc3c(nc(=O)[nH]c3=O)n(C)c2cc1C=O	Ro-08-2750	10 ÂµM	6 h
151	CPC016_A549_6H:BRD-K79684402-300-01-0:10	P14859	0.274209	0.140526	0.347017	0.852108	0.599563	POU2F1	Cc1ncc(CN2CCC(=CC2)c2ccccc2)c(N)n1	Ro-10-5824	10 ÂµM	6 h
152	CPC017_A549_6H:BRD-K26521938-001-04-9:10	P15336	0.150654	0.14051	0.3618	0.865299	0.613549	ATF2	CCCCC[C@H](O)\C=C\[C@H]1[C@H](O)CC(=O)[C@@H]1C\C=C/CCCC(O)=O	dinoprostone	10 ÂµM	6 h
153	CPC017_A549_6H:BRD-K13646352-001-01-2:10	P19838	0.941953	-0.140386	0.39363	0.867695	0.630662	NFKB1	CO[C@@H]1[C@@H](C[C@H]2O[C@]1(C)n1c3ccccc3c3c4CNC(=O)c4c4c5ccccc5n2c4c13)N(C)C(=O)c1ccccc1	midostaurin	10 ÂµM	6 h
154	CPC018_A549_6H:BRD-K33864865-001-01-7:10	Q99814	0.836423	-0.140082	0.369341	0.854264	0.611803	EPAS1	CC(C)Oc1cccc(c1)-n1c(CCc2c[nH]c3ccc(Br)cc23)nc2ccccc2c1=O	LY-225910	10 ÂµM	6 h
155	CPC018_A549_6H:BRD-K69195780-001-01-5:10	Q99814	0.800589	-0.139791	0.369341	0.854264	0.611803	EPAS1	COc1ccccc1N1CCN(CCCCN2C(=O)c3ccccc3C2=O)CC1	NAN-190	10 ÂµM	6 h
156	CPC014_A549_6H:BRD-K83794624-001-01-7:10	P15976	0.775753	-0.139358	0.485434	0.788744	0.637089	GATA1	COc1cccc2C(=O)c3c(O)c4C[C@](O)(C[C@H](O[C@H]5C[C@H](N)[C@H](O[C@@H]6CCCCO6)[C@H](C)O5)c4c(O)c3C(=O)c12)C(=O)CO	pirarubicin	10 ÂµM	6 h
157	CPC013_A549_6H:BRD-K24681473-004-01-4:10	P14859	0.959822	-0.139327	0.347017	0.852108	0.599563	POU2F1	COCC[n+]1c(C)n(Cc2cnccn2)c2c1C(=O)c1ccccc1C2=O	YM-155	10 ÂµM	6 h
158	CPC014_A549_6H:BRD-K83794624-001-01-7:10	P04150	0.68813	-0.139315	0.290262	0.803589	0.546926	NR3C1	COc1cccc2C(=O)c3c(O)c4C[C@](O)(C[C@H](O[C@H]5C[C@H](N)[C@H](O[C@@H]6CCCCO6)[C@H](C)O5)c4c(O)c3C(=O)c12)C(=O)CO	pirarubicin	10 ÂµM	6 h
159	CPC014_A549_6H:BRD-K73293050-001-01-5:10	P17947	0.809998	-0.139244	0.467623	0.802448	0.635036	SPI1	CN1CCN(CC1)c1ccc(Nc2ncc(Cl)c(Oc3cccc(NC(=O)C=C)c3)n2)cc1	WZ-3146	10 ÂµM	6 h
160	CPC017_A549_6H:BRD-K47639036-003-03-3:10	P15336	0.0981821	0.139188	0.3618	0.865299	0.613549	ATF2	Cc1c(oc2c(cccc2c1=O)C(=O)OCCN1CCCCC1)-c1ccccc1	flavoxate	10 ÂµM	6 h
161	CPC018_A549_6H:BRD-K06753942-001-06-1:10	Q00978	0.848286	-0.139178	0.409751	0.801995	0.605873	IRF9	COc1ccc(cc1OC)-c1cc(=O)c2c(OC)c(OC)c(OC)c(OC)c2o1	nobiletin	10 ÂµM	6 h
162	CPC016_A549_6H:BRD-K28453807-003-05-4:10	P15336	0.0864634	0.139134	0.3618	0.865299	0.613549	ATF2	CCN(CC)CCOC(=O)C1(CCCC1)c1ccc(cc1)[N+]([O-])=O	nitrocaramiphen	10 ÂµM	6 h
163	CPC016_A549_6H:BRD-A64227845-004-02-8:10	Q04206	0.829278	-0.138567	0.325731	0.780257	0.552994	RELA	Oc1cc2CCN(CC=C)CC(c3ccccc3)c2cc1O	SKF-77434	10 ÂµM	6 h
164	CPC014_A549_6H:BRD-K50140147-001-01-0:10	P58012	0.876471	-0.13854	0.329275	0.822803	0.576039	FOXL2	COc1cc(ccc1Nc1ncc(Cl)c(Nc2ccccc2S(=O)(=O)C(C)C)n1)N1CCC(CC1)N1CCN(C)CC1	NVP-TAE684	10 ÂµM	6 h
165	CPC018_A549_6H:BRD-A29289453-001-03-9:10	P18848	0.94559	-0.13841	0.403267	0.844325	0.623796	ATF4	COC(=O)C1=C(C)NC(C)=C(C1C)C(=O)OCCSc1ccccc1	PCA-4248	10 ÂµM	6 h
166	CPC013_A549_6H:BRD-K56334280-001-01-0:10	P04150	0.787323	-0.138279	0.290262	0.803589	0.546926	NR3C1	CN(C)CCN1C(=O)c2cccc3cc(N)cc(C1=O)c23	amonafide	10 ÂµM	6 h
167	CPC017_A549_6H:BRD-A38898897-003-01-0:10	P15336	0.214452	0.138186	0.3618	0.865299	0.613549	ATF2	CC(C)C1[C@H]2[C@@H](CCN2C(=O)/C=C/CN3CCCCC3)N(C1=O)S(=O)(=O)C	GW-311616	10 ÂµM	6 h
168	CPC016_A549_6H:BRD-K04146668-001-01-3:10	P55317	0.213743	0.138106	0.319102	0.765998	0.54255	FOXA1	Cn1cc(C=C2C(=O)Nc3cccnc23)c4ccccc14	GW-441756	10 ÂµM	6 h
169	CPC014_A549_6H:BRD-K99616396-001-01-0:10	P37275	0.386641	0.138097	0.201894	0.734376	0.468135	ZEB1	CC1(C)CNc2cc(NC(=O)c3cccnc3NCc3ccncc3)ccc12	motesanib	10 ÂµM	6 h
170	CPC013_A549_6H:BRD-K09485525-001-01-3:10	P42224	0.692665	-0.137975	0.373585	0.80201	0.587797	STAT1	CN(C)c1ccccc1CN1CCCN(Cc2ccccc2N(C)C)C1c1ccncc1	GANT-61	10 ÂµM	6 h
171	CPC014_A549_6H:BRD-K48722833-001-01-9:10	Q04206	0.89021	-0.137912	0.325731	0.780257	0.552994	RELA	COc1cc(ccc1OCCCN1CCC(CC1)c1noc2cc(F)ccc12)C(C)=O	iloperidone	10 ÂµM	6 h
172	CPC014_A549_6H:BRD-M64432851-001-01-9:10	Q04206	0.719169	-0.137849	0.325731	0.780257	0.552994	RELA	CCN(CC)CCNC(=O)c1c(C)[nH]c(\C=C2/C(=O)Nc3ccc(F)cc23)c1C	sunitinib	10 ÂµM	6 h
173	CPC017_A549_6H:BRD-K24201553-003-02-4:10	P15336	0.148866	0.137834	0.3618	0.865299	0.613549	ATF2	CC1CCN(CC[C@H]2CCCN2S(=O)(=O)c2cccc(O)c2)CC1	SB-269970	10 ÂµM	6 h
174	CPC017_A549_6H:BRD-K68246049-001-01-4:10	P14859	0.34269	0.137822	0.347017	0.852108	0.599563	POU2F1	CC(=Cc1ccc(cc1)C(=O)O)c2ccc3c(c2)C(C)(C)CCC3(C)C	TTNPB	10 ÂµM	6 h
175	CPC017_A549_6H:BRD-K13646352-001-01-2:10	Q00978	0.0237802	0.137482	0.409751	0.801995	0.605873	IRF9	CO[C@@H]1[C@@H](C[C@H]2O[C@]1(C)n1c3ccccc3c3c4CNC(=O)c4c4c5ccccc5n2c4c13)N(C)C(=O)c1ccccc1	midostaurin	10 ÂµM	6 h
176	CPC018_A549_6H:BRD-K69195780-001-01-5:10	P18848	0.815937	-0.137393	0.403267	0.844325	0.623796	ATF4	COc1ccccc1N1CCN(CCCCN2C(=O)c3ccccc3C2=O)CC1	NAN-190	10 ÂµM	6 h
177	HOG003_A549_6H:BRD-K22503835-001-06-0:10	P36956	0.971288	-0.137385	0.267954	0.854162	0.561058	SREBF1	ONC(=O)CCCCCN1C(=O)c2cccc3cccc(C1=O)c23	scriptaid	10 ÂµM	6 h
178	CPC017_A549_6H:BRD-K62310379-001-03-0:10	P15336	0.0867282	0.137352	0.3618	0.865299	0.613549	ATF2	CCC(=O)O[C@@]1([C@H](C)C[C@H]2[C@@H]3C[C@H](F)C4=CC(=O)C=C[C@]4(C)[C@@]3(F)[C@@H](O)C[C@]12C)C(=O)SCF	fluticasone-propionate	10 ÂµM	6 h
179	CPC015_A549_6H:BRD-K82255054-001-08-4:10	P18848	0.897862	-0.137264	0.403267	0.844325	0.623796	ATF4	CC(C)c1cccc(C(C)C)c1O	propofol	10 ÂµM	6 h
180	CPC013_A549_6H:BRD-K24681473-004-01-4:10	P17947	0.466288	-0.137083	0.467623	0.802448	0.635036	SPI1	COCC[n+]1c(C)n(Cc2cnccn2)c2c1C(=O)c1ccccc1C2=O	YM-155	10 ÂµM	6 h
181	CPC011_A549_6H:BRD-K21283037-003-09-6:10	P18848	0.907237	-0.136924	0.403267	0.844325	0.623796	ATF4	Nc1nc2ccc(OC(F)(F)F)cc2s1	riluzole	10 ÂµM	6 h
182	CPC017_A549_6H:BRD-K12867552-001-01-3:10	P55317	0.883424	-0.136906	0.319102	0.765998	0.54255	FOXA1	CN(C)Cc1c(oc2ccccc12)C(=O)NCCOc1ccc(cc1)C(=O)NO	PCI-24781	10 ÂµM	6 h
183	CPC017_A549_6H:BRD-K00486786-001-01-4:10	Q04206	0.736942	-0.136898	0.325731	0.780257	0.552994	RELA	Cc1cc2nc3c(nc(=O)[nH]c3=O)n(C)c2cc1C=O	Ro-08-2750	10 ÂµM	6 h
184	CPC017_A549_6H:BRD-K09638361-001-01-4:10	Q00978	0.026012	0.136838	0.409751	0.801995	0.605873	IRF9	COc1cc(OC)c(/C=C\2/C(=O)Nc3ccccc23)c(OC)c1	IC-261	10 ÂµM	6 h
185	CPC016_A549_6H:BRD-K96862998-001-03-1:10	P15336	0.18901	0.136819	0.3618	0.865299	0.613549	ATF2	Cc1ccc(=O)n(c1)-c1ccccc1	pirfenidone	10 ÂµM	6 h
186	CPC014_A549_6H:BRD-K23192422-001-01-1:10	O14593	0.704068	-0.13667	0.345975	0.784305	0.56514	RFXANK	C[C@]12O[C@H](C[C@]1(O)CO)n1c3ccccc3c3c4C(=O)NCc4c4c5ccccc5n2c4c13	lestaurtinib	10 ÂµM	6 h
187	CPC017_A549_6H:BRD-K67298865-001-03-3:10	P14859	0.354197	0.136653	0.347017	0.852108	0.599563	POU2F1	NC(=O)c1ccc(cc1)-c1nc(c([nH]1)-c1ccccn1)-c1ccc2OCOc2c1	SB-431542	10 ÂµM	6 h
188	CPC011_A549_6H:BRD-A81233518-004-13-8:10	P18848	0.898565	-0.136522	0.403267	0.844325	0.623796	ATF4	C[N+]1(C)CCC(C1)OC(=O)C(O)(C1CCCC1)c1ccccc1	glycopyrrolate	10 ÂµM	6 h
189	CPC016_A549_6H:BRD-K04146668-001-01-3:10	P18848	0.87955	-0.136502	0.403267	0.844325	0.623796	ATF4	Cn1cc(C=C2C(=O)Nc3cccnc23)c4ccccc14	GW-441756	10 ÂµM	6 h
190	CPC016_A549_6H:BRD-K67537649-001-01-1:10	P19838	0.906987	-0.136386	0.39363	0.867695	0.630662	NFKB1	COc1ccc(Cl)cc1NC(=O)Nc1cc(C)nc2ccccc12	PQ-401	10 ÂµM	6 h
191	CPC016_A549_6H:BRD-K87048468-003-01-9:10	P15336	0.188784	0.13636	0.3618	0.865299	0.613549	ATF2	COc1cc(OC)c(cc1NS(=O)(=O)c1ccc(cc1)C(F)(F)F)C(=O)CCCCN1CCC2(CC1)NC(=O)NC2=O	RS-102221	10 ÂµM	6 h
192	CPC017_A549_6H:BRD-K09638361-001-01-4:10	P15336	0.274515	0.136289	0.3618	0.865299	0.613549	ATF2	COc1cc(OC)c(/C=C\2/C(=O)Nc3ccccc23)c(OC)c1	IC-261	10 ÂµM	6 h
193	CPC013_A549_6H:BRD-K11663430-001-01-5:10	P11831	0.808501	-0.136278	0.330621	0.774154	0.552388	SRF	ONC(=O)CCCCCCC(=O)Nc1cccnc1	pyroxamide	10 ÂµM	6 h
194	CPC017_A549_6H:BRD-A54927599-001-07-8:10	P19838	0.945537	-0.136245	0.39363	0.867695	0.630662	NFKB1	COc1ccc(C2CC(=NCCS2)c2c(O)cc(C)oc2=O)c(OC)c1	KF-38789	10 ÂµM	6 h
195	CPC014_A549_6H:BRD-K23192422-001-01-1:10	P49715	0.875195	-0.136209	0.156111	0.689275	0.422693	CEBPA	C[C@]12O[C@H](C[C@]1(O)CO)n1c3ccccc3c3c4C(=O)NCc4c4c5ccccc5n2c4c13	lestaurtinib	10 ÂµM	6 h
196	CPC017_A549_6H:BRD-K26521938-001-04-9:10	Q00978	0.0349096	0.136183	0.409751	0.801995	0.605873	IRF9	CCCCC[C@H](O)\C=C\[C@H]1[C@H](O)CC(=O)[C@@H]1C\C=C/CCCC(O)=O	dinoprostone	10 ÂµM	6 h
197	CPC018_A549_6H:BRD-K06753942-001-06-1:10	P37275	0.324081	0.136147	0.201894	0.734376	0.468135	ZEB1	COc1ccc(cc1OC)-c1cc(=O)c2c(OC)c(OC)c(OC)c(OC)c2o1	nobiletin	10 ÂµM	6 h
198	CPC018_A549_6H:BRD-K75641298-001-01-5:10	P19838	0.244965	0.136096	0.39363	0.867695	0.630662	NFKB1	CCN(CC)CCNC(=O)c1cc(Cl)c(N)cc1OC	metoclopramide	10 ÂµM	6 h
199	CPC013_A549_6H:BRD-K92428232-001-01-5:10	P49716	0.171434	0.136015	0.236789	0.766531	0.50166	CEBPD	C[C@@H](Oc1cc(sc1C(N)=O)-n1cnc2ccc(CN3CCN(C)CC3)cc12)c1ccccc1C(F)(F)F	GSK-461364	10 ÂµM	6 h
200	CPC017_A549_6H:BRD-K00486786-001-01-4:10	P18848	0.199408	0.135907	0.403267	0.844325	0.623796	ATF4	Cc1cc2nc3c(nc(=O)[nH]c3=O)n(C)c2cc1C=O	Ro-08-2750	10 ÂµM	6 h
201	CPC016_A549_6H:BRD-K67831364-003-01-7:10	Q13127	0.797998	-0.135857	0.427261	0.826628	0.626944	REST	Cc1cc(F)c(Nc2ncnc3cc(OCc4ccccc4)ccc23)cc1O	ZM-323881	10 ÂµM	6 h
202	CPC017_A549_6H:BRD-K13646352-001-01-2:10	P58012	0.884375	-0.135779	0.329275	0.822803	0.576039	FOXL2	CO[C@@H]1[C@@H](C[C@H]2O[C@]1(C)n1c3ccccc3c3c4CNC(=O)c4c4c5ccccc5n2c4c13)N(C)C(=O)c1ccccc1	midostaurin	10 ÂµM	6 h
203	CPC017_A549_6H:BRD-K15086322-103-01-0:10	Q13127	0.724307	-0.135731	0.427261	0.826628	0.626944	REST	CN1CCN(CC1)C(=O)c1nc2ccc(Cl)cc2[nH]1	JNJ-10191584	10 ÂµM	6 h
204	CPC016_A549_6H:BRD-K54094468-003-05-3:10	Q00978	0.0228126	0.13539	0.409751	0.801995	0.605873	IRF9	CCN1CCC[C@H]1CNC(=O)c1c(OC)ccc(Br)c1OC	remoxipride	10 ÂµM	6 h
205	CPC017_A549_6H:BRD-A54927599-001-07-8:10	P37275	0.472749	0.135323	0.201894	0.734376	0.468135	ZEB1	COc1ccc(C2CC(=NCCS2)c2c(O)cc(C)oc2=O)c(OC)c1	KF-38789	10 ÂµM	6 h
206	CPC014_A549_6H:BRD-K25311561-001-02-4:10	Q04206	0.858946	-0.135277	0.325731	0.780257	0.552994	RELA	O=c1cc(oc(c1)-c1cccc2Sc3ccccc3Sc12)N1CCOCC1	KU-55933	10 ÂµM	6 h
207	CPC017_A549_6H:BRD-K07691486-001-04-9:10	P15336	0.271276	0.135157	0.3618	0.865299	0.613549	ATF2	CC[C@H](CO)Nc1nc(NCc2ccccc2)c2ncn(C(C)C)c2n1	roscovitine	10 ÂµM	6 h
208	CPC017_A549_6H:BRD-A54029483-001-01-5:10	P37275	0.380679	0.135087	0.201894	0.734376	0.468135	ZEB1	CN(C(Cc1ccc(cc1)c2ccccc2)C(=O)NC(Cc3c[nH]c4ccccc34)C(=O)O)C(=O)c5cc(C)cc(C)c5	IRL-2500	10 ÂµM	6 h
209	CPC014_A549_6H:BRD-K53561341-001-02-6:10	P36956	0.840622	-0.134975	0.267954	0.854162	0.561058	SREBF1	CCN1CCN(CC1)C(=O)Cc1ccc(Nc2ncc(F)c(Nc3ccc(cc3)C(=O)Nc3ccccc3Cl)n2)cc1	aurora-a-inhibitor-i	10 ÂµM	6 h
210	CPC016_A549_6H:BRD-A64227845-004-02-8:10	P15336	0.153717	0.13497	0.3618	0.865299	0.613549	ATF2	Oc1cc2CCN(CC=C)CC(c3ccccc3)c2cc1O	SKF-77434	10 ÂµM	6 h
211	CPC017_A549_6H:BRD-K78692225-001-11-2:10	P37275	0.402263	0.134736	0.201894	0.734376	0.468135	ZEB1	Cc1oncc1C(=O)Nc1ccc(cc1)C(F)(F)F	leflunomide	10 ÂµM	6 h
212	CPC017_A549_6H:BRD-K15086322-103-01-0:10	P15336	0.189386	0.134559	0.3618	0.865299	0.613549	ATF2	CN1CCN(CC1)C(=O)c1nc2ccc(Cl)cc2[nH]1	JNJ-10191584	10 ÂµM	6 h
213	CPC017_A549_6H:BRD-K05151076-001-01-8:10	Q13127	0.864779	-0.134299	0.427261	0.826628	0.626944	REST	CCCCCS(=O)(=O)CCCCCCCCCCn1c(c(C)c2cc(O)ccc12)-c1ccc(O)cc1	ZK-164015	10 ÂµM	6 h
214	CPC010_A549_6H:BRD-K18816859-002-04-6:10	P37231	0.244045	0.13425	0.220856	0.726182	0.473519	PPARG	CS(=O)(=O)Nc1ccc(Cc2noc(n2)-c2ccc3[nH]cc(CCN)c3c2)cc1	L-694247	10 ÂµM	6 h
215	CPC017_A549_6H:BRD-K51918615-303-01-1:10	P15336	0.127306	0.134216	0.3618	0.865299	0.613549	ATF2	Ic1ccc(CCNC(=N)SCCCc2c[nH]cn2)cc1	iodophenpropit	10 ÂµM	6 h
216	CPC018_A549_6H:BRD-K19605405-001-01-9:10	Q99814	0.933963	-0.134172	0.369341	0.854264	0.611803	EPAS1	Nc1nc(NCCc2ccc(O)cc2)nc2nc(nn12)-c1ccco1	ZM-241385	10 ÂµM	6 h
217	CPC017_A549_6H:BRD-A43930669-003-01-0:10	P37275	0.45316	0.134116	0.201894	0.734376	0.468135	ZEB1	Cc1ccccc1N1CCN(CC1)S(=O)(=O)CC12CCC(C[C@@H]1NC(=O)[C@@H](N)CCS(C)(=O)=O)C2(C)C	L-368899	10 ÂµM	6 h
218	CPC017_A549_6H:BRD-K67298865-001-03-3:10	P15336	0.181307	0.134087	0.3618	0.865299	0.613549	ATF2	NC(=O)c1ccc(cc1)-c1nc(c([nH]1)-c1ccccn1)-c1ccc2OCOc2c1	SB-431542	10 ÂµM	6 h
219	CPC017_A549_6H:BRD-K12867552-001-01-3:10	Q99814	0.277737	0.134064	0.369341	0.854264	0.611803	EPAS1	CN(C)Cc1c(oc2ccccc12)C(=O)NCCOc1ccc(cc1)C(=O)NO	PCI-24781	10 ÂµM	6 h
220	CPC017_A549_6H:BRD-A47633927-001-01-8:10	P37275	0.425827	0.133916	0.201894	0.734376	0.468135	ZEB1	CC(C)CC(NC(=O)OCC1c2ccccc2-c3ccccc13)C(=O)O	NPC-15199	10 ÂµM	6 h
221	CPC016_A549_6H:BRD-K79684402-300-01-0:10	Q13127	0.686668	-0.133916	0.427261	0.826628	0.626944	REST	Cc1ncc(CN2CCC(=CC2)c2ccccc2)c(N)n1	Ro-10-5824	10 ÂµM	6 h
222	CPC017_A549_6H:BRD-K07691486-001-04-9:10	P36956	0.128631	0.133814	0.267954	0.854162	0.561058	SREBF1	CC[C@H](CO)Nc1nc(NCc2ccccc2)c2ncn(C(C)C)c2n1	roscovitine	10 ÂµM	6 h
223	CPC016_A549_6H:BRD-K37618799-001-01-4:10	Q00978	0.0531851	0.133768	0.409751	0.801995	0.605873	IRF9	Clc1ccc2nc(NC(=O)Cc3ccccc3)n3nc(nc3c2c1)-c1ccco1	MRS-1220	10 ÂµM	6 h
224	CPC018_A549_6H:BRD-A89337244-001-01-1:10	P18848	0.871156	-0.133655	0.403267	0.844325	0.623796	ATF4	CCOC(=O)c1c(C)[nH]c2ccc3OC4N(CCc5cc(OC)ccc45)Cc3c12	PD-102807	10 ÂµM	6 h
225	CPC013_A549_6H:BRD-K89162000-001-02-3:10	P11831	0.900439	-0.133621	0.330621	0.774154	0.552388	SRF	COc1cc2c(ncnc2cc1OCCCN1CCCCC1)N1CCN(CC1)C(=O)Nc1ccc(OC(C)C)cc1	tandutinib	10 ÂµM	6 h
226	CPC014_A549_6H:BRD-K23192422-001-01-1:10	P18848	0.865289	-0.133619	0.403267	0.844325	0.623796	ATF4	C[C@]12O[C@H](C[C@]1(O)CO)n1c3ccccc3c3c4C(=O)NCc4c4c5ccccc5n2c4c13	lestaurtinib	10 ÂµM	6 h
227	CPC017_A549_6H:BRD-K67013324-001-01-5:10	Q00978	0.0399789	0.133579	0.409751	0.801995	0.605873	IRF9	CC(=O)NCCc1c(Cc2ccccc2)[nH]c2ccccc12	luzindole	10 ÂµM	6 h
228	CPC017_A549_6H:BRD-K78692225-001-11-2:10	P14859	0.458406	0.133384	0.347017	0.852108	0.599563	POU2F1	Cc1oncc1C(=O)Nc1ccc(cc1)C(F)(F)F	leflunomide	10 ÂµM	6 h
229	CPC017_A549_6H:BRD-K15791587-003-01-7:10	P14859	0.302024	0.13316	0.347017	0.852108	0.599563	POU2F1	FC(F)(F)c1cc(CO[C@H]2CCCN[C@H]2c2ccccc2)cc(c1)C(F)(F)F	L-733060	10 ÂµM	6 h
230	CPC014_A549_6H:BRD-K79404599-001-02-8:10	P58012	0.805627	-0.133055	0.329275	0.822803	0.576039	FOXL2	Cn1cc(C2=C(C(=O)NC2=O)c2cn(C3CCN(Cc4ccccn4)CC3)c3ccccc23)c2ccccc12	enzastaurin	10 ÂµM	6 h
231	CPC017_A549_6H:BRD-K79930101-300-01-1:10	Q13127	0.695555	-0.13303	0.427261	0.826628	0.626944	REST	CS(=O)(=O)CCNCc1nc(cs1)-c1ccc2ncnc(Nc3ccc(OCc4cccc(F)c4)c(Cl)c3)c2c1	GW-583340	10 ÂµM	6 h
232	CPC017_A549_6H:BRD-K10177585-003-01-6:10	Q00978	0.0524315	0.132968	0.409751	0.801995	0.605873	IRF9	CC[C@@H]1CN2C(=N1)c1[nH]c(nc1N(C)C2=O)-c1ccccc1	PSB-11	10 ÂµM	6 h
233	CPC006_A549_6H:BRD-K19295594-001-08-5:11.1	P37275	0.408777	0.132845	0.201894	0.734376	0.468135	ZEB1	CC(C)c1c(O)c(O)c(C=O)c2c(O)c(c(C)cc12)-c1c(C)cc2c(C(C)C)c(O)c(O)c(C=O)c2c1O	gossypol	10 ÂµM	6 h
234	CPC013_A549_6H:BRD-K13390322-001-01-4:10	O75030	0.835443	-0.132788	0.294524	0.758631	0.526578	MITF	Clc1cccc(Cl)c1C(=O)Nc1c[nH]nc1C(=O)NC1CCNCC1	AT-7519	10 ÂµM	6 h
235	CPC016_A549_6H:BRD-A80641450-001-01-4:10	O14593	0.714495	-0.132713	0.345975	0.784305	0.56514	RFXANK	CC(C)CC(NC(=O)N1CCCCCC1)C(=O)NC(Cc2cn(C)c3ccccc23)C(=O)NC(Cc4ccccn4)C(=O)O	FR-139317	10 ÂµM	6 h
236	CPC017_A549_6H:BRD-K00486786-001-01-4:10	Q99814	0.386757	0.132682	0.369341	0.854264	0.611803	EPAS1	Cc1cc2nc3c(nc(=O)[nH]c3=O)n(C)c2cc1C=O	Ro-08-2750	10 ÂµM	6 h
237	CPC017_A549_6H:BRD-K60184833-001-03-1:10	P37275	0.390836	0.132597	0.201894	0.734376	0.468135	ZEB1	NC(=O)C(=C\c1ccc(O)c(O)c1)\C#N	tyrphostin-AG-99	10 ÂµM	6 h
238	CPC014_A549_6H:BRD-K50720187-050-04-1:10	Q04206	0.895717	-0.132488	0.325731	0.780257	0.552994	RELA	CCOC(=O)Nc1ccc(NCc2ccc(F)cc2)nc1N	flupirtine	10 ÂµM	6 h
239	CPC016_A549_6H:BRD-K94832621-001-01-5:10	O14593	0.811482	-0.132391	0.345975	0.784305	0.56514	RFXANK	CC(C)N1CCN(CC1)c1ccc(cc1)C(=O)c1c(sc2cc(O)ccc12)-c1ccc(O)cc1	Y-134	10 ÂµM	6 h
240	CPC014_A549_6H:BRD-K73293050-001-01-5:10	P36956	0.777576	-0.132182	0.267954	0.854162	0.561058	SREBF1	CN1CCN(CC1)c1ccc(Nc2ncc(Cl)c(Oc3cccc(NC(=O)C=C)c3)n2)cc1	WZ-3146	10 ÂµM	6 h
241	CPC017_A549_6H:BRD-K10177585-003-01-6:10	P15336	0.20386	0.132065	0.3618	0.865299	0.613549	ATF2	CC[C@@H]1CN2C(=N1)c1[nH]c(nc1N(C)C2=O)-c1ccccc1	PSB-11	10 ÂµM	6 h
242	CPC017_A549_6H:BRD-K00486786-001-01-4:10	P10275	0.878464	-0.132041	0.335293	0.628515	0.481904	AR	Cc1cc2nc3c(nc(=O)[nH]c3=O)n(C)c2cc1C=O	Ro-08-2750	10 ÂµM	6 h
243	CPC014_A549_6H:BRD-K51313569-001-02-9:10	Q04206	0.853636	-0.132002	0.325731	0.780257	0.552994	RELA	CC(=O)c1c(C)c2cnc(Nc3ccc(cn3)N3CCNCC3)nc2n(C2CCCC2)c1=O	palbociclib	10 ÂµM	6 h
244	CPC017_A549_6H:BRD-K26521938-001-04-9:10	Q04206	0.799601	-0.131963	0.325731	0.780257	0.552994	RELA	CCCCC[C@H](O)\C=C\[C@H]1[C@H](O)CC(=O)[C@@H]1C\C=C/CCCC(O)=O	dinoprostone	10 ÂµM	6 h
245	CPC014_A549_6H:BRD-K50140147-001-01-0:10	P42224	0.848053	-0.131955	0.373585	0.80201	0.587797	STAT1	COc1cc(ccc1Nc1ncc(Cl)c(Nc2ccccc2S(=O)(=O)C(C)C)n1)N1CCC(CC1)N1CCN(C)CC1	NVP-TAE684	10 ÂµM	6 h
246	CPC017_A549_6H:BRD-A24429032-003-01-6:10	Q13127	0.771341	-0.13194	0.427261	0.826628	0.626944	REST	Oc1ccc(CCNCC2CCc3ccccc3C2=O)cc1	BE-2254	10 ÂµM	6 h
247	CPC016_A549_6H:BRD-K79684402-300-01-0:10	P37275	0.39996	0.131933	0.201894	0.734376	0.468135	ZEB1	Cc1ncc(CN2CCC(=CC2)c2ccccc2)c(N)n1	Ro-10-5824	10 ÂµM	6 h
248	CPC016_A549_6H:BRD-A75478957-001-01-6:10	Q04206	0.782032	-0.131932	0.325731	0.780257	0.552994	RELA	CC(C)C(NS(=O)(=O)c1ccc(cc1)c2ccc(Br)cc2)C(=O)O	PD-166793	10 ÂµM	6 h
249	CPC013_A549_6H:BRD-K24681473-004-01-4:10	P04150	0.714692	-0.131821	0.290262	0.803589	0.546926	NR3C1	COCC[n+]1c(C)n(Cc2cnccn2)c2c1C(=O)c1ccccc1C2=O	YM-155	10 ÂµM	6 h
250	CPC013_A549_6H:BRD-K63068307-001-01-4:10	Q99814	0.889412	-0.1318	0.369341	0.854264	0.611803	EPAS1	FC(F)c1nc2ccccc2n1-c1nc(nc(n1)N1CCOCC1)N1CCOCC1	ZSTK-474	10 ÂµM	6 h
251	CPC020_A549_6H:BRD-K43887077-003-20-6:10	P37275	0.261305	0.131799	0.201894	0.734376	0.468135	ZEB1	NCCc1ccc(O)c(O)c1	dopamine	10 ÂµM	6 h
252	CPC017_A549_6H:BRD-K67013324-001-01-5:10	Q04206	0.864512	-0.131796	0.325731	0.780257	0.552994	RELA	CC(=O)NCCc1c(Cc2ccccc2)[nH]c2ccccc12	luzindole	10 ÂµM	6 h
253	CPC016_A549_6H:BRD-K47598052-001-06-7:10	Q06710	0.09573	0.131718	0.282507	0.864877	0.573692	PAX8	Cc1ccc(cc1)-c1nn(c2ncnc(N)c12)C(C)(C)C	PP-1	10 ÂµM	6 h
254	CPC017_A549_6H:BRD-K68246049-001-01-4:10	P15336	0.193471	0.131694	0.3618	0.865299	0.613549	ATF2	CC(=Cc1ccc(cc1)C(=O)O)c2ccc3c(c2)C(C)(C)CCC3(C)C	TTNPB	10 ÂµM	6 h
255	CPC016_A549_6H:BRD-K76775527-001-15-3:10	Q00978	0.0289387	0.131526	0.409751	0.801995	0.605873	IRF9	CS(=O)(=O)Nc1ccc(cc1Oc1ccccc1)[N+]([O-])=O	nimesulide	10 ÂµM	6 h
256	CPC014_A549_6H:BRD-K79404599-001-02-8:10	P19838	0.973547	-0.13132	0.39363	0.867695	0.630662	NFKB1	Cn1cc(C2=C(C(=O)NC2=O)c2cn(C3CCN(Cc4ccccn4)CC3)c3ccccc23)c2ccccc12	enzastaurin	10 ÂµM	6 h
257	CPC014_A549_6H:BRD-K83794624-001-01-7:10	O75030	0.826044	-0.131191	0.294524	0.758631	0.526578	MITF	COc1cccc2C(=O)c3c(O)c4C[C@](O)(C[C@H](O[C@H]5C[C@H](N)[C@H](O[C@@H]6CCCCO6)[C@H](C)O5)c4c(O)c3C(=O)c12)C(=O)CO	pirarubicin	10 ÂµM	6 h
258	CPC017_A549_6H:BRD-K73397362-001-01-7:10	P37275	0.389844	0.13116	0.201894	0.734376	0.468135	ZEB1	C1CCC(CC1)n1cnc2c(Nc3ccc(cc3)N3CCOCC3)nc(Oc3cccc4ccccc34)nc12	purmorphamine	10 ÂµM	6 h
259	CPC016_A549_6H:BRD-M00539986-051-01-1:10	Q13127	0.676492	-0.131124	0.427261	0.826628	0.626944	REST	COc1ccc(C[C@H](C)NC[C@@H](O)c2ccc(O)c(NC=O)c2)cc1	formoterol	10 ÂµM	6 h
[truncated: 23,173 more rows]

## Sheet: VCAP
index	sample	uniprot_id	activity	delta	mean_r	r	score	TF	drug	pert_iname	pert_idose	pert_itime
[truncated: 23,432 more rows]
